# Supplementary material for: Genome-Wide Association Study of COVID-19 Breakthrough Infections and Genetic Overlap with Other Diseases: A Study of the UK Biobank
Source: Int J Mol Sci. 2025 Jul 4;26(13):6441. doi: 10.3390/ijms26136441 (PMC12249495; doi:10.3390/ijms26136441)
Supplement: Supplementary file 1 [file ijms-26-06441-s001.zip]

Archive with 17 entries (17 files):
- Figure-S1.jpeg
- Figure-S2.jpeg
- Figure-S3.jpeg
- Figure-S4.jpeg
- Figure-S5.jpg
- Supplementary_files.pdf
- Table S1.xlsx
- Table S16-17.xlsx
- Table S18-19.xlsx
- Table S2.xlsx
- Table S24-28.xlsx
- Table S3.xlsx
- Tables S13-14.xlsx
- Tables S15.xlsx
- Tables S20-21.xlsx
- Tables S22-23.xlsx
- Tables S4-12.xlsx
