# Supplementary material for: Genome-Wide Association Study of COVID-19 Breakthrough Infections and Genetic Overlap with Other Diseases: A Study of the UK Biobank
Source: Int J Mol Sci. 2025 Jul 4;26(13):6441. doi: 10.3390/ijms26136441 (PMC12249495; doi:10.3390/ijms26136441)
Supplement: Supplementary file 1 [file ijms-26-06441-s001.zip › Table S1.xlsx]

## Sheet: Table S1
Table S1 Definitions of models for covid-19 breakthrough infections
Model	Case	Control
A	Hospitalized or fatal (U07.1) BI	Non-hospitalized BI
B	Hospitalized or fatal (U07.1) BI	Vaccinated subjects without COVID-19 Dx or untested
C	All subjects with BI	Vaccinated subjects without COVID-19 Dx or untested
BI: breakthrough infection; U07.1 is the code for fatal (laboratory-confirmed) COVID-19 infection based on the latest ICD coding. Dx, diagnosis. Untested, subjects without COVID-19 testing
