# Supplementary material for: Genome-Wide Association Study of COVID-19 Breakthrough Infections and Genetic Overlap with Other Diseases: A Study of the UK Biobank
Source: Int J Mol Sci. 2025 Jul 4;26(13):6441. doi: 10.3390/ijms26136441 (PMC12249495; doi:10.3390/ijms26136441)
Supplement: Supplementary file 1 [file ijms-26-06441-s001.zip › Table S16-17.xlsx]

## Sheet: TableS16
Table S16 Top 20 results of pathway enrichment results (GAUSS) for genes from gene-based analysis (fastBAT)
GeneSet	Length_GS	pvalue	CS	excluded	scenario_tag	p_adjust_BH	Tag
KEGG_VIRAL_MYOCARDITIS	41	9.05e-06	OR5B12,OR5B2,OR5B3,OR5B17,OR5B21,GUCA1C,LNX1,DTX3L	22	all_results_format_df.a_1dose_format_GWAS_without_covar_adj_fastBAT.csv_format_GAUSS.txt_GAUSS_result.out_format_results.csv	0.0569251	C2
BIOCARTA_AKAP13_PATHWAY	21	9.91e-06	MT1H,MT1G,MT1M,S100A2,S100A14,S100A16	1	all_results_format_df.b_atleast1dose_format_GWAS_without_covar_adj_fastBAT.csv_format_GAUSS.txt_GAUSS_result.out_format_results.csv	0.0623045	C2
KEGG_TIGHT_JUNCTION	73	1.38e-05	OR5B12,OR5B2,OR5B3,OR5B17,OR5B21,CSDE1,CRYGA,CRYGD,ZDHHC5,CRYGC,CRYGB,S1PR2,FNDC4,RRM1,OR5M10,OR5I1,S1PR1,DMKN,OR5D16,S1PR3,NCAN,NCAPD2,MELK,OR5AR1,CDC40,OR5D14,DMPK,OR5F1,S100Z,FOXI2,OR5AP2,OR5D13,ZDHHC7,KRT73,KIAA0196,SEMA4B	11	all_results_format_df.a_atleast1dose_fastGWA_chr1_22_without_covar_adj_fastBAT.csv_format_GAUSS.txt_GAUSS_result.out_format_results.csv	0.0629	C2
REACTOME_TRANSLATION	295	2e-05	FAM208A,ST20,OR10Q1,OR10W1,ONECUT1,OR13F1,FAM8A1,OR13C4,OR10C1,OR13C3,OR13C8,FAN1,OR11A1,OR13G1,SSR2,GJC1,OR12D2,SRRT,OMD,ST18,FANCE,NELL1,STAC2,SRRM5,OR13C9,SRSF9,HAPLN4,GIT1,OR13C2,SSBP4,TXNDC5,OR13C5,ALPPL2,OMA1,IP6K2,SRRM3,FAM86A,OR12D3,ST6GALNAC3,ST6GAL1,RP1L1,ST6GAL2,FAM83D,TSGA10IP,EDEM1,VPS72,OPLAH,OPTC,OR7G3,OR10V1,TUBE1,COQ4,SLC11A1,SSB,TAS2R10,SRSF2,ONECUT3,SRRD,OR10AG1,FAM86C1,OPRM1,F…	76	all_results_format_df.b_atleast1dose_format_GWAS_without_covar_adj_fastBAT.csv_format_GAUSS.txt_GAUSS_result.out_format_results.csv	0.0629	C2
REACTOME_TRANSLATION	295	2e-05	OR10W1,OR10Q1,ST20,FAM208A,OR13F1,ONECUT1,SRRM5,ST6GALNAC2,OR13C4,OR13G1,FAN1,OR13C3,SSR2,FAM8A1,OR13C8,OR10C1,OMD,OR11A1,OR12D2,VPS72,ST18,RP1L1,SRRM3,SSB,FAM86C1,OR13C9,IP6K2,FAM83D,SRRT,HAPLN4,SRSF11,OR12D3,ALPPL2,TXNDC5,TSGA10IP,OPRM1,ONECUT3,OR13C2,ST6GALNAC1,GIT1,OPTC,OR10AG1,OR13C5,OR10J1,FANCE,GIPR,FAM76B,OPLAH,GJC1,TUBE1,SRXN1,NELL1,ST14,ST6GALNAC3,STAC2,ARID5A,SLC11A1,SRSF2,OR13D1,ALS2,…	76	all_results_format_df.a_atleast1dose_fastGWA_chr1_22_without_covar_adj_fastBAT.csv_format_GAUSS.txt_GAUSS_result.out_format_results.csv	0.0629	C2
KEGG_VIRAL_MYOCARDITIS	41	5e-05	OR5B12,OR5B2,OR5B3,OR5B17,OR5B21,LNX1,OR5D16	22	all_results_format_df.a_atleast1dose_fastGWA_chr1_22_without_covar_adj_fastBAT.csv_format_GAUSS.txt_GAUSS_result.out_format_results.csv	0.104833	C2
BIOCARTA_AKAP13_PATHWAY	21	2e-05	MT1H,MT1G,MT1M,S100A2,S100A14,S100A16	1	all_results_format_df.b_1dose_format_GWAS_without_covar_adj_fastBAT.csv_format_GAUSS.txt_GAUSS_result.out_format_results.csv	0.125572	C2
REACTOME_MITOCHONDRIAL_TRANSLATION	96	0.00011	OR10W1,OR10Q1,OR13F1,ONECUT1,OR13C4,OR13G1,OR13C3,OR13C8,OR10C1,OMD,OR11A1,OR12D2,OR13C9,HAPLN4,OR12D3,OPRM1,ONECUT3,OR13C2,OPTC,OR10AG1,OR13C5,OR10J1,OPLAH,OR13D1,HIST1H1C,COQ4,OMA1	4	all_results_format_df.a_atleast1dose_fastGWA_chr1_22_without_covar_adj_fastBAT.csv_format_GAUSS.txt_GAUSS_result.out_format_results.csv	0.172975	C2
REACTOME_MITOCHONDRIAL_TRANSLATION	96	0.00021	OR10Q1,OR10W1,ONECUT1,OR13F1,OR13C4,OR10C1,OR13C3,OR13C8,OR11A1,OR13G1,OR12D2,OMD,OR13C9,HAPLN4,OR13C2,OR13C5,OMA1,OR12D3,OPLAH,OPTC,OR10V1,COQ4,ONECUT3	4	all_results_format_df.b_atleast1dose_format_GWAS_without_covar_adj_fastBAT.csv_format_GAUSS.txt_GAUSS_result.out_format_results.csv	0.4403	C2
REACTOME_PASSIVE_TRANSPORT_BY_AQUAPORINS	13	8e-05	ARV1,ARSI,NRL,ART5,ARSJ,ART1,ARSK	0	all_results_format_df.c_full_dose_format_GWAS_without_covar_adj_fastBAT.csv_format_GAUSS.txt_GAUSS_result.out_format_results.csv	0.5032	C2
MYLLYKANGAS_AMPLIFICATION_HOT_SPOT_29	33	0.00016	KCTD21,KCTD14,KRT84	0	all_results_format_df.c_1dose_format_GWAS_without_covar_adj_fastBAT.csv_format_GAUSS.txt_GAUSS_result.out_format_results.csv	0.53465	C2
YAMASHITA_LIVER_CANCER_WITH_EPCAM_DN	53	0.00017	TAAR2,TCHHL1,KIAA0319L,TIMP2,CBWD6,COL9A2,ARMC5,FAM181B	0	all_results_format_df.c_1dose_format_GWAS_without_covar_adj_fastBAT.csv_format_GAUSS.txt_GAUSS_result.out_format_results.csv	0.53465	C2
APRELIKOVA_BRCA1_TARGETS	48	0.0002	SRGAP2,GPATCH2,HSPA12A,PIGY,UBE2Q1,SLC7A13,KLF4,FAM83D,ARRB2,EEF2,EFCAB13,XYLB,SDR39U1,BCL2L15	8	all_results_format_df.c_atleast1dose_fastGWA_chr1_22_without_covar_adj_fastBAT.csv_format_GAUSS.txt_GAUSS_result.out_format_results.csv	0.71706	C2
WP_LEPTIN_INSULIN_OVERLAP	30	0.00025	MPP5,RBP2,TRIM31,TRIM3,LIPA,RAB13,LFNG,ELL,LRIT2	1	all_results_format_df.c_atleast1dose_fastGWA_chr1_22_without_covar_adj_fastBAT.csv_format_GAUSS.txt_GAUSS_result.out_format_results.csv	0.71706	C2
REACTOME_INTERLEUKIN_7_SIGNALING	9	0.00039	SIRPB1,RBP2,RBP1,TRIM31,TRIM3,LIPA,LATS2,LRIT3	13	all_results_format_df.c_atleast1dose_fastGWA_chr1_22_without_covar_adj_fastBAT.csv_format_GAUSS.txt_GAUSS_result.out_format_results.csv	0.71706	C2
WP_LIPID_METABOLISM_PATHWAY	23	0.00034	S100A2,S100A3,S100A10,S100A14,ACTR3B,S100A11,S100A1,S100A13,S100A16,S100A4,ABLIM2,QRICH1,S100A5,S100A6	0	all_results_format_df.b_1dose_format_GWAS_without_covar_adj_fastBAT.csv_format_GAUSS.txt_GAUSS_result.out_format_results.csv	0.775767	C2
WP_STEROL_REGULATORY_ELEMENTBINDING_PROTEINS_SREBP_SIGNALLING	8	0.00037	TIMM10,DSCAML1,TAS2R60,S100A2,S100A3,S100A10,ACTR3B,TTLL6,OR4D6,S100A11,S100A1,S100A13,S100A4,TAS2R42,RPH3A,PCDH9,TAS2R50,TAS2R7,SWSAP1,SWI5,TAS2R8,B9D2,RPGRIP1,TAS2R43,TAS2R5,TAS2R9,SYPL1,SYT11,NLRP4,ANG	4	all_results_format_df.b_1dose_format_GWAS_without_covar_adj_fastBAT.csv_format_GAUSS.txt_GAUSS_result.out_format_results.csv	0.775767	C2
REACTOME_PI3K_AKT_ACTIVATION	9	0.00029	RBP1,PHTF1,LIPC	1	all_results_format_df.c_full_dose_format_GWAS_without_covar_adj_fastBAT.csv_format_GAUSS.txt_GAUSS_result.out_format_results.csv	0.796733	C2
WP_STRIATED_MUSCLE_CONTRACTION_PATHWAY	11	0.0003	OR5B2,OR5B3,ADCY2,ZNF629,PAPOLB,ADCK5,ZNF639,ZNF776,ZNF628	2	all_results_format_df.a_1dose_format_GWAS_without_covar_adj_fastBAT.csv_format_GAUSS.txt_GAUSS_result.out_format_results.csv	0.838667	C2
WP_TRYPTOPHAN_CATABOLISM_LEADING_TO_NAD_PRODUCTION	20	0.0004	OR9Q2,PDE11A,PDCL3,PDCL2,MEF2BNB	1	all_results_format_df.a_1dose_format_GWAS_without_covar_adj_fastBAT.csv_format_GAUSS.txt_GAUSS_result.out_format_results.csv	0.838667	C2

## Sheet: TableS17
Table S17 Top 20 results of the GO enrichment results (GAUSS) for genes from the gene-based analysis (fastBAT)
GeneSet	Length_GS	pvalue	CS	excluded	scenario_tag	p_adjust_BH	tag
GOCC_MUSCLE_MYOSIN_COMPLEX	9	1.26e-09	OR5B2,OR5B3,OR5B17,OR5B21,OR5M10,OR5I1,OR5D18	1	all_results_format_df.a_atleast1dose_fastGWA_chr1_22_without_covar_adj_fastBAT.csv_format_GAUSS.txt_GAUSS_result.out_format_results.csv	1.44e-05	C5
GOCC_MYOSIN_FILAMENT	9	1.91e-09	OR5B12,OR5B2,OR5B3,OR5B17,OR5B21	0	all_results_format_df.a_atleast1dose_fastGWA_chr1_22_without_covar_adj_fastBAT.csv_format_GAUSS.txt_GAUSS_result.out_format_results.csv	1.44e-05	C5
GOCC_MYOSIN_COMPLEX	827	1.28e-07	OR5B12,OR5B2,OR5B3,OR5B17,OR5B21,OR5W2,OR5M10,OR5I1,OR5M9,OR5M3,OR5D16,OR5D18,OR5M8,COPS4,OR5R1,OR5AR1,OR5V1,OR6B1,OR5D14,OR5J2,OR5AP2,OR5D13	3	all_results_format_df.a_atleast1dose_fastGWA_chr1_22_without_covar_adj_fastBAT.csv_format_GAUSS.txt_GAUSS_result.out_format_results.csv	0.000641157	C5
GOCC_MYOSIN_FILAMENT	9	5.18e-08	OR5B12,OR5B2,OR5B3,OR5B17,OR5B21	0	all_results_format_df.a_1dose_format_GWAS_without_covar_adj_fastBAT.csv_format_GAUSS.txt_GAUSS_result.out_format_results.csv	0.000776844	C5
GOCC_MYOSIN_II_COMPLEX	103	6.48e-07	OR5B2,OR5B3,OR5B17,OR5B21,OR5M10,OR5I1,OR5D16,OR5D18,OR5AR1,OR5D14	1	all_results_format_df.a_atleast1dose_fastGWA_chr1_22_without_covar_adj_fastBAT.csv_format_GAUSS.txt_GAUSS_result.out_format_results.csv	0.00242819	C5
GOMF_MICROFILAMENT_MOTOR_ACTIVITY	5	1.08e-06	OR5B2,OR5B3,OR5B17,OR5B21,OR5W2,OR5M3,OR5D16,OR5M8,OR5R1,OR5V1,OR6B1,OR5D14,OR5AP2	0	all_results_format_df.a_atleast1dose_fastGWA_chr1_22_without_covar_adj_fastBAT.csv_format_GAUSS.txt_GAUSS_result.out_format_results.csv	0.00325118	C5
GOCC_SMALL_RIBOSOMAL_SUBUNIT	52	2.69e-06	OR10W1,OR10Q1,ST20,OR13F1,ST6GALNAC2,OR13C4,OR13C3,OR13C8,OR12D2,ST18,NIPSNAP3B,OR13C9,OR13C2,ST6GALNAC1,OR13C5,ST14,FAM71E1,EMC10,ST6GALNAC3,STAC2,OR13D1,ST6GAL2	19	all_results_format_df.a_atleast1dose_fastGWA_chr1_22_without_covar_adj_fastBAT.csv_format_GAUSS.txt_GAUSS_result.out_format_results.csv	0.00671329	C5
GOBP_PYRIMIDINE_DIMER_REPAIR	179	7.6e-06	OR1S2,FGL1,TIMM10,ECM2,RNF144B	0	all_results_format_df.a_atleast1dose_fastGWA_chr1_22_without_covar_adj_fastBAT.csv_format_GAUSS.txt_GAUSS_result.out_format_results.csv	0.016287	C5
GOCC_CONTRACTILE_FIBER	6	8.95e-06	OR5B12,OR5B2,OR5B3,OR5B17,OR6Q1,OR5B21,SFTPA1,CCR6,PKHD1,ADCK5,ADCY2,C11orf74,SCRT1,PGAM5,EPX,EBPL,CCPG1,BCAS2,OR5M10,TMOD4,OR5I1,ABCG1,TPR,OR6F1,GPN1,OR52N1,ZNF639,MTX2,C12orf71,STXBP2,STX8,ZNF776,OR5D18,LRRC20,OR5L1,GLT8D2,AKAP12,PRSS16,OR5AR1,LYST,MSH5,OR5D14,CCR1,ATE1,GPM6A,MITD1,UGT8,APITD1,OR5D13,LY6G6C,SDF2	19	all_results_format_df.a_atleast1dose_fastGWA_chr1_22_without_covar_adj_fastBAT.csv_format_GAUSS.txt_GAUSS_result.out_format_results.csv	0.0167847	C5
GOCC_MUSCLE_MYOSIN_COMPLEX	9	3.04e-06	OR5B2,OR5B3,OR5B17,OR5B21	1	all_results_format_df.a_1dose_format_GWAS_without_covar_adj_fastBAT.csv_format_GAUSS.txt_GAUSS_result.out_format_results.csv	0.0227853	C5
GOCC_RIBOSOMAL_SUBUNIT	258	2e-05	OR10W1,OR10Q1,ST20,OR13F1,ONECUT1,SRRM5,ST6GALNAC2,OR13C4,OR13C3,GTPBP1,OR13C8,OR10C1,OMD,OR12D2,ST18,C2CD4C,SRRM3,NIPSNAP3B,SSB,OR13C9,SRRT,SSH2,SRSF11,OR12D3,OPRM1,ONECUT3,OR13C2,ST6GALNAC1,OPTC,OR10AG1,OR13C5,OR10J1,OPLAH,SRXN1,ST14,FAM71E1,EMC10,ST6GALNAC3,STAC2,SRSF2,OR13D1,ST6GAL2,OMA1,ST3GAL5,SSBP4	47	all_results_format_df.a_atleast1dose_fastGWA_chr1_22_without_covar_adj_fastBAT.csv_format_GAUSS.txt_GAUSS_result.out_format_results.csv	0.0333289	C5
GOMF_STRUCTURAL_CONSTITUENT_OF_RIBOSOME	8	3e-05	OR10W1,OR10Q1,ST20,OR13F1,ONECUT1,SRRM5,ST6GALNAC2,OR13C4,OR13C3,OR13C8,OMD,OR11A1,ST18,SRRM3,SSB,OR13C9,SRRT,SSH2,SRSF11,OR12D3,OPRM1,ONECUT3,OR13C2,ST6GALNAC1,OPTC,OR10AG1,OR13C5,OR10J1,OPLAH,SRXN1,ST14,ST6GALNAC3,STAC2,SRSF2,OR13D1,ST6GAL2,OMA1,ST3GAL5	50	all_results_format_df.a_atleast1dose_fastGWA_chr1_22_without_covar_adj_fastBAT.csv_format_GAUSS.txt_GAUSS_result.out_format_results.csv	0.0346108	C5
GOCC_SMALL_RIBOSOMAL_SUBUNIT	52	3.42e-06	ST20,OR10Q1,OR10W1,OR13F1,OR13C4,OR13C3,OR13C8,NIPSNAP3B,OR12D2,ST18,STAC2,OR13C9,OR13C2,OR13C5,ST6GALNAC3,ST6GAL1,ST6GAL2,OR10V1	19	all_results_format_df.b_atleast1dose_format_GWAS_without_covar_adj_fastBAT.csv_format_GAUSS.txt_GAUSS_result.out_format_results.csv	0.0358966	C5
GOMF_VOLTAGE_GATED_CALCIUM_CHANNEL_ACTIVITY	17	6.56e-06	ZNF75A,ZNF76,CCSAP,CCR2,CCR1,CCR6,CCR3,CCPG1,CCR5,CCR4,STX8,REEP2,CCRL2,CCT6B,CCNYL1,CCR8,CD200R1L,CCT6A	2	all_results_format_df.b_atleast1dose_format_GWAS_without_covar_adj_fastBAT.csv_format_GAUSS.txt_GAUSS_result.out_format_results.csv	0.0358966	C5
GOCC_MITOCHONDRIAL_SMALL_RIBOSOMAL_SUBUNIT	30	7.18e-06	OR10Q1,OR10W1,OR13F1,OR13C4,OR13C3,OR13C8,OR12D2,OR13C9,OR13C2,OR13C5	0	all_results_format_df.b_atleast1dose_format_GWAS_without_covar_adj_fastBAT.csv_format_GAUSS.txt_GAUSS_result.out_format_results.csv	0.0358966	C5
GOBP_PYRIMIDINE_DIMER_REPAIR	179	1.19e-05	FGL1,OR1S2,TIMM10,ECM2	0	all_results_format_df.b_atleast1dose_format_GWAS_without_covar_adj_fastBAT.csv_format_GAUSS.txt_GAUSS_result.out_format_results.csv	0.0447147	C5
GOBP_MUSCLE_FILAMENT_SLIDING	12	1.51e-05	OR5B2,OR5B3,OR5B17,OR5B21,ADCY2,ZNF629,PAPOLB,ZNF639,ZNF776,ZNF628	1	all_results_format_df.a_1dose_format_GWAS_without_covar_adj_fastBAT.csv_format_GAUSS.txt_GAUSS_result.out_format_results.csv	0.0699739	C5
GOMF_MICROFILAMENT_MOTOR_ACTIVITY	5	2e-05	OR5B2,OR5B3,OR5B17,OR5B21,OR6B3,OR6B2,OR5V1	0	all_results_format_df.a_1dose_format_GWAS_without_covar_adj_fastBAT.csv_format_GAUSS.txt_GAUSS_result.out_format_results.csv	0.0699739	C5
GOCC_MYOSIN_II_COMPLEX	103	2.33e-05	OR5B2,OR5B3,OR5B17,OR5B21	1	all_results_format_df.a_1dose_format_GWAS_without_covar_adj_fastBAT.csv_format_GAUSS.txt_GAUSS_result.out_format_results.csv	0.0699739	C5
GOCC_MITOCHONDRIAL_SMALL_RIBOSOMAL_SUBUNIT	30	8.94e-06	OR10Q1,OR10W1,OR13F1,OR12D2,OR13C4,OR13C3,OR13C8,OR10V1,OR13C9,OR13C2,OR13C5	0	all_results_format_df.b_1dose_format_GWAS_without_covar_adj_fastBAT.csv_format_GAUSS.txt_GAUSS_result.out_format_results.csv	0.13402	C5
