# Supplementary material for: Genome-Wide Association Study of COVID-19 Breakthrough Infections and Genetic Overlap with Other Diseases: A Study of the UK Biobank
Source: Int J Mol Sci. 2025 Jul 4;26(13):6441. doi: 10.3390/ijms26136441 (PMC12249495; doi:10.3390/ijms26136441)
Supplement: Supplementary file 1 [file ijms-26-06441-s001.zip › Table S18-19.xlsx]

## Sheet: Table S18
Table S18 List of tissues included in our TWAS analysis
Index Number	Tissue Name
1	Adipose_Subcutaneous
2	Adipose_Visceral_Omentum
3	Adrenal_Gland
4	Artery_Aorta
5	Artery_Coronary
6	Artery_Tibial
7	Brain_Amygdala
8	Brain_Anterior_cingulate_cortex_BA24
9	Brain_Caudate_basal_ganglia
10	Brain_Cerebellar_Hemisphere
11	Brain_Cerebellum
12	Brain_Cortex
13	Brain_Frontal_Cortex_BA9
14	Brain_Hippocampus
15	Brain_Hypothalamus
16	Brain_Nucleus_accumbens_basal_ganglia
17	Brain_Putamen_basal_ganglia
18	Brain_Spinal_cord_cervical_c-1
19	Brain_Substantia_nigra
20	Breast_Mammary_Tissue
21	Cells_EBV-transformed_lymphocytes
22	Cells_Transformed_fibroblasts
23	Colon_Sigmoid
24	Colon_Transverse
25	Esophagus_Gastroesophageal_Junction
26	Esophagus_Mucosa
27	Esophagus_Muscularis
28	Heart_Atrial_Appendage
29	Heart_Left_Ventricle
30	Liver
31	Lung
32	Minor_Salivary_Gland
33	Muscle_Skeletal
34	Nerve_Tibial
35	Ovary
36	Pancreas
37	Pituitary
38	Prostate
39	Skin_Not_Sun_Exposed_Suprapubic
40	Skin_Sun_Exposed_Lower_leg
41	Small_Intestine_Terminal_Ileum
42	Spleen
43	Stomach
44	Testis
45	Thyroid
46	Uterus
47	Vagina
48	Whole_Blood

## Sheet: Table S19
Table S19 Top 20 results of TWAS analysis with S-multiXcan on the basis of all the scenarios in our study
gene	gene_name	pvalue	p_adjust_BH	n	n_indep	p_i_best	t_i_best	p_i_worst	t_i_worst	scenario_name	eigen_max	eigen_min	eigen_min_kept	z_min	z_max	z_mean	z_sd	tmi	status
ENSG00000186466.4	AQP7P1	2.84139e-07	0.0073433	3	3	0.0678177	Esophagus_Muscularis	0.529595	Ovary	df.c_1dose	2.06283	0.119215	0.119215	-0.886131	1.82622	0.10382	1.49718	3	0
ENSG00000186466.4	AQP7P1	3.50292e-07	0.00902283	3	2	0.00132838	Esophagus_Muscularis	0.844387	Ovary	df.b_2dose	2.7288	0.026699	0.2445	-1.9435	3.20978	0.48752	2.58896	2	0
ENSG00000186466.4	AQP7P1	4.36852e-07	0.0112529	3	2	0.000520347	Esophagus_Muscularis	0.864505	Ovary	df.a_2dose	2.7288	0.026699	0.2445	-1.82894	3.47006	0.603921	2.67594	2	0
ENSG00000203843.3	PFN1P2	6.21806e-07	0.01607	12	9	0.00195931	Brain_Cerebellum	0.135067	Esophagus_Gastroesophageal_Junction	df.c_atleast1dose	1.9453	0.218759	0.218759	1.49442	3.09633	2.3302	0.416039	9	0
ENSG00000268172.1	AL590452.1	7.27197e-07	0.0187748	5	5	0.0963704	Artery_Aorta	0.670323	Minor_Salivary_Gland	df.b_1dose	2.73492	0.0959991	0.0959991	0.425705	1.66271	0.927882	0.606436	5	0
ENSG00000223477.3	LINC00842	2.8037e-06	0.036193	8	7	0.000672681	Skin_Not_Sun_Exposed_Suprapubic	0.997221	Cells_Transformed_fibroblasts	df.b_1dose	3.04819	0.0950751	0.141372	-0.512994	3.40048	0.621321	1.2145	7	0
ENSG00000257682.1	RP11-314D7.3	8.06284e-06	0.0693888	1	1	8.06284e-06	Testis	8.06284e-06	Testis	df.b_1dose	1	1	1	-4.46351	-4.46351	-4.46351	NA	1	0
ENSG00000169228.9	RAB24	3.89964e-06	0.100743	21	17	0.00482467	Liver	0.945089	Brain_Spinal_cord_cervical_c-1	df.b_atleast1dose	5.40665	0.02718	0.206473	-2.81851	1.47669	-1.65068	1.15816	17	0
ENSG00000090530.5	LEPREL1	2.12865e-05	0.406154	14	13	0.000361841	Lung	0.943342	Nerve_Tibial	df.c_2dose	3.40671	0.102203	0.125799	-3.56646	3.16144	-0.323897	2.07601	13	0
ENSG00000226535.1	RP11-417L14.1	4.24121e-05	0.406154	2	2	0.00036462	Liver	0.00743924	Testis	df.c_2dose	1.0138	0.986201	0.986201	-3.56445	-2.67651	-3.12048	0.627866	2	0
ENSG00000169692.8	AGPAT2	4.71469e-05	0.406154	6	6	0.00030946	Whole_Blood	0.831456	Pancreas	df.c_2dose	2.51042	0.138765	0.138765	-3.60725	2.69945	-0.886282	2.29109	6	0
ENSG00000214581.4	RP11-80F22.10	6.58923e-05	0.42573	1	1	6.58923e-05	Testis	6.58923e-05	Testis	df.c_2dose	1	1	1	3.99065	3.99065	3.99065	NA	1	0
ENSG00000214646.4	RP11-114H24.4	7.69678e-05	0.496788	19	2	3.8671e-06	Heart_Atrial_Appendage	0.016127	Brain_Spinal_cord_cervical_c-1	df.b_1dose	15.2004	0.00133424	1.74467	-4.6184	-2.40603	-3.5939	0.583361	2	0
ENSG00000186466.4	AQP7P1	4.13118e-05	0.533831	3	3	0.195814	Esophagus_Muscularis	0.911181	Ovary	df.c_atleast1dose	2.06283	0.119215	0.119215	-1.05714	1.29357	0.115994	1.17536	3	0
ENSG00000116353.11	MECR	4.83799e-05	0.54004	20	10	0.00492479	Skin_Not_Sun_Exposed_Suprapubic	0.99268	Lung	df.c_1dose	10.0824	0.057637	0.358431	-2.81191	2.32902	0.213946	1.48118	10	0
ENSG00000021355.8	SERPINB1	6.26884e-05	0.54004	8	8	0.00338097	Testis	0.981824	Brain_Anterior_cingulate_cortex_BA24	df.c_1dose	2.97349	0.234258	0.234258	-2.93079	2.29637	0.361971	1.7963	8	0
ENSG00000113712.12	CSNK1A1	0.000108341	0.559992	7	7	0.000247106	Thyroid	0.948161	Adrenal_Gland	df.c_2dose	2.03982	0.443338	0.443338	-1.8122	3.66524	0.459093	2.05278	7	0
ENSG00000162624.10	LHX8	0.000126137	0.651322	3	3	0.0164595	Thyroid	0.681101	Esophagus_Gastroesophageal_Junction	df.b_1dose	2.15206	0.288686	0.288686	-2.39856	1.15707	-0.276845	1.87495	3	0
ENSG00000105427.5	CNFN	0.000164359	0.664914	3	3	0.000234038	Spleen	0.0561045	Colon_Sigmoid	df.b_1dose	1.2375	0.76262	0.76262	-3.67912	2.27544	0.168848	3.33744	3	0
ENSG00000253729.3	PRKDC	0.000180277	0.664914	4	4	0.00052417	Skin_Not_Sun_Exposed_Suprapubic	0.591079	Nerve_Tibial	df.b_1dose	1.28856	0.735274	0.735274	-3.46809	1.29311	-1.11809	2.3821	4	0
