# Supplementary material for: Genome-Wide Association Study of COVID-19 Breakthrough Infections and Genetic Overlap with Other Diseases: A Study of the UK Biobank
Source: Int J Mol Sci. 2025 Jul 4;26(13):6441. doi: 10.3390/ijms26136441 (PMC12249495; doi:10.3390/ijms26136441)
Supplement: Supplementary file 1 [file ijms-26-06441-s001.zip › Table S2.xlsx]

## Sheet: Table S2
Table S2 Summary of the number of variants in each scenario
Model	Subjects with only one dose of vaccine			Subjects with at least one dose of vaccine			Subjects with two dose of vaccine
	Threshold of MAF	No.of variants		Threshold of MAF	No.of variants		Threshold of MAF	No.of variants
A	0.0409836	7544235		0.0295858	8100649		0.116279	5638489
B	0.0409836	7587434		0.0295858	8132820		0.116279	5692794
C	0.00572082	11004215		0.00328515	12275176		0.00840336	10261465
*1) MAC was set to 10, and MAF = MAC/(2*case_num)
2) The number of variants with same MAF are slightly different due to different subjects included in each scenario.
