# Supplementary material for: Genome-Wide Association Study of COVID-19 Breakthrough Infections and Genetic Overlap with Other Diseases: A Study of the UK Biobank
Source: Int J Mol Sci. 2025 Jul 4;26(13):6441. doi: 10.3390/ijms26136441 (PMC12249495; doi:10.3390/ijms26136441)
Supplement: Supplementary file 1 [file ijms-26-06441-s001.zip › Table S24-28.xlsx]

## Sheet: Table S24
Table S24 Post-hoc power calculations for the two genome-wide significant SNPs in our study
Scenarios	SNP	Test.Model	True.Model	MAF	OR	N_total	N_cases	N_controls	Case.Rate	Power_at_Alpha_0.05	Power_at_Alpha_5e-8
df.c_full_dose	rs28645263	Dominant	Additive	0.416	1.41482	199223	595	198628	0.003	0.998455	0.297148
		Recessive	Additive	0.416	1.41482	199223	595	198628	0.003	0.997978	0.268759
		Additive	Additive	0.416	1.41482	199223	595	198628	0.003	0.99997	0.699808
		2df	Additive	0.416	1.41482	199223	595	198628	0.003	0.999872	0.603355
df.c_atleast1dose	rs36170929	Dominant	Additive	0.64	1.23368	301529	1522	300007	0.00504761	0.966886	0.0490163
		Recessive	Additive	0.64	1.23368	301529	1522	300007	0.00504761	0.998286	0.28611
		Additive	Additive	0.64	1.23368	301529	1522	300007	0.00504761	0.999737	0.490403
		2df	Additive	0.64	1.23368	301529	1522	300007	0.00504761	0.999081	0.38921

## Sheet: Table S25
Table S25 GWAS results with vs. without vaccination date adjustment in model C2
CHR	SNP	With adjustment of vaccination date	BETA	SE	P	Location (bp)	Effect allele	Non-effect allele	Frequency of effect allele	INFO
7	rs36170929	No	0.20997	0.0383542	4.39e-08	12541187	G	A	0.639669	0.984254
		Yes	0.209641	0.0383748	4.68e-08	12541187	G	A	0.639669	0.984254
15	rs56150535	No	0.202575	0.0381419	1.09e-07	31647722	T	C	0.359256	0.996787
		Yes	0.201443	0.0381665	1.31e-07	31647722	T	C	0.359256	0.996787
1	rs181987785	Yes	1.45665	0.285057	3.22e-07	34977912	G	A	0.0054612	0.984316
		No	1.44895	0.284365	3.48e-07	34977912	G	A	0.0054612	0.984316
3	rs187268954	No	1.73654	0.357816	1.22e-06	116529463	C	T	0.0039213	0.90264
		Yes	1.73219	0.35749	1.26e-06	116529463	C	T	0.0039213	0.90264
2	rs7590599	No	0.181731	0.0375011	1.26e-06	108915136	C	T	0.604469	0.989482
		Yes	0.180566	0.0375443	1.51e-06	108915136	C	T	0.604469	0.989482
13	rs3737328	Yes	0.199567	0.0425233	2.69e-06	110866065	T	C	0.246354	1
		No	0.198246	0.0424768	3.05e-06	110866065	T	C	0.246354	1
22	rs142193221	No	1.27389	0.273931	3.31e-06	21166165	A	G	0.0059596	0.929992
		Yes	1.26868	0.273519	3.51e-06	21166165	A	G	0.0059596	0.929992
1	rs56070971	No	1.27502	0.27606	3.86e-06	35025879	T	C	0.0056339	0.968667
		Yes	1.28811	0.277316	3.4e-06	35025879	T	C	0.0056339	0.968667
4	rs72664942	Yes	1.17631	0.259082	5.62e-06	85808904	G	A	0.0065074	0.938787
		No	1.17396	0.258834	5.75e-06	85808904	G	A	0.0065074	0.938787
10	rs79158353	No	-0.304385	0.0674921	6.48e-06	78798475	A	T	0.0817853	0.995184
		Yes	-0.303791	0.0675783	6.94e-06	78798475	A	T	0.0817853	0.995184

## Sheet: Table S26
Table S26 GWAS results with vs. without vaccination type adjustment in model C2
CHR	SNP	With adjustment of vaccination type	BETA	SE	P	Location (bp)	Effect allele	Non-effect allele	Frequency of effect allele	INFO
7	rs36170929	Yes	0.210078	0.0383539	4.32e-08	12541187	G	A	0.639669	0.984254
		No	0.20997	0.0383542	4.39e-08	12541187	G	A	0.639669	0.984254
15	rs56150535	Yes	0.20255	0.0381422	1.09e-07	31647722	T	C	0.359256	0.996787
		No	0.202575	0.0381419	1.09e-07	31647722	T	C	0.359256	0.996787
1	rs181987785	Yes	1.4509	0.284536	3.41e-07	34977912	G	A	0.0054612	0.984316
		No	1.44895	0.284365	3.48e-07	34977912	G	A	0.0054612	0.984316
3	rs187268954	Yes	1.73684	0.357846	1.21e-06	116529463	C	T	0.0039213	0.90264
		No	1.73654	0.357816	1.22e-06	116529463	C	T	0.0039213	0.90264
2	rs7590599	Yes	0.181794	0.0375016	1.25e-06	108915136	C	T	0.604469	0.989482
		No	0.181731	0.0375011	1.26e-06	108915136	C	T	0.604469	0.989482
13	rs3737328	Yes	0.198207	0.0424746	3.06e-06	110866065	T	C	0.246354	1
		No	0.198246	0.0424768	3.05e-06	110866065	T	C	0.246354	1
22	rs142193221	Yes	1.27555	0.274088	3.26e-06	21166165	A	G	0.0059596	0.929992
		No	1.27389	0.273931	3.31e-06	21166165	A	G	0.0059596	0.929992
1	rs56070971	Yes	1.27676	0.276221	3.8e-06	35025879	T	C	0.0056339	0.968667
		No	1.27502	0.27606	3.86e-06	35025879	T	C	0.0056339	0.968667
4	rs72664942	Yes	1.17487	0.25892	5.69e-06	85808904	G	A	0.0065074	0.938787
		No	1.17396	0.258834	5.75e-06	85808904	G	A	0.0065074	0.938787
10	rs79158353	Yes	-0.304499	0.0674879	6.42e-06	78798475	A	T	0.0817853	0.995184
		No	-0.304385	0.0674921	6.48e-06	78798475	A	T	0.0817853	0.995184

## Sheet: Table S27
Table S27 Top 10 SNPs associations from model C under varying LD clumping thresholds (r²) among participants with at least one vaccine dose
SNP	r2 for LD clumping	Chr.	Location (bp)	Effect allele	Non-effect allele	Frequency of effect allele	BETA	SE	P	N	INFO	GeneSymbol	Wiki description for Genes	Total no.of clumped SNPs	S0001
rs36170929	0.5	7	12541187	G	A	0.64	0.21	0.038	4.39e-08	301529	0.984254			11	5
	0.1	7	12541187	G	A	0.64	0.21	0.038	4.39e-08	301529	0.984254			257	12
rs56150535	0.5	15	31647722	T	C	0.359	0.203	0.038	1.09e-07	301529	0.996787	KLF13	Kruppel like factor 13	33	20
	0.1	15	31647722	T	C	0.359	0.203	0.038	1.09e-07	301529	0.996787	KLF13	Kruppel like factor 13	96	21
rs181987785	0.5	1	34977912	G	A	0.005	1.449	0.284	3.48e-07	301529	0.984316			30	30
	0.1	1	34977912	G	A	0.005	1.449	0.284	3.48e-07	301529	0.984316			100	61
rs187268954	0.5	3	116529463	C	T	0.004	1.736	0.358	1.22e-06	301529	0.90264			4	3
	0.1	3	116529463	C	T	0.004	1.736	0.358	1.22e-06	301529	0.90264			10	4
rs7590599	0.5	2	108915136	C	T	0.604	0.182	0.038	1.26e-06	301529	0.989482	SULT1C2	sulfotransferase family 1C member 2	8	5
	0.1	2	108915136	C	T	0.604	0.182	0.038	1.26e-06	301529	0.989482	SULT1C2	sulfotransferase family 1C member 2	33	5
rs113927405	0.1	6	133834776	G	A	0.013	0.824	0.172	1.74e-06	301529	1	EYA4	EYA transcriptional coactivator and phosphatase 4	5	2
rs3737328	0.5	13	110866065	T	C	0.246	0.198	0.042	3.05e-06	301529	1	COL4A1	collagen type IV alpha 1 chain	4	4
	0.1	13	110866065	T	C	0.246	0.198	0.042	3.05e-06	301529	1	COL4A1	collagen type IV alpha 1 chain	106	13
rs142193221	0.5	22	21166165	A	G	0.006	1.274	0.274	3.31e-06	301529	0.929992	PI4KA	phosphatidylinositol 4-kinase alpha	6	6
	0.1	22	21166165	A	G	0.006	1.274	0.274	3.31e-06	301529	0.929992	PI4KA	phosphatidylinositol 4-kinase alpha	13	6
rs56070971	0.5	1	35025879	T	C	0.006	1.275	0.276	3.86e-06	301529	0.968667			29	29
rs72664942	0.5	4	85808904	G	A	0.007	1.174	0.259	5.75e-06	301529	0.938787	WDFY3	WD repeat and FYVE domain containing 3	2	2
	0.1	4	85808904	G	A	0.007	1.174	0.259	5.75e-06	301529	0.938787	WDFY3	WD repeat and FYVE domain containing 3	2	2
rs79158353	0.5	10	78798475	A	T	0.082	-0.304	0.067	6.48e-06	301529	0.995184	KCNMA1	potassium calcium-activated channel subfamily M alpha 1	23	13
	0.1	10	78798475	A	T	0.082	-0.304	0.067	6.48e-06	301529	0.995184	KCNMA1	potassium calcium-activated channel subfamily M alpha 1	118	13
1) S0001, number of clumped SNPs (SNPs in LD) with p<1e-3;Only SNPs with S0001 >= 2 are shown.

## Sheet: Table S28
Table S28 Genomic inflation factors (λ) for GWAS analyses across study scenarios
Scenarios (Submodel)	Genomic inflation factor (λ)
C3	0.943
C2	1.025
C1	0.981
B3	0.57
B2	0.905
B1	0.848
A3	0.751
A2	0.974
A1	0.983
