# Supplementary material for: Genome-Wide Association Study of COVID-19 Breakthrough Infections and Genetic Overlap with Other Diseases: A Study of the UK Biobank
Source: Int J Mol Sci. 2025 Jul 4;26(13):6441. doi: 10.3390/ijms26136441 (PMC12249495; doi:10.3390/ijms26136441)
Supplement: Supplementary file 1 [file ijms-26-06441-s001.zip › Table S3.xlsx]

## Sheet: Table S3
Table S3 Summary of base GWAS data for polygenic risk score analysis
Trait name	n_cases	n_controls	n_all_samples	Download information	file_name
AB1_HIV_Human immunodeficiency virus [HIV] disease	357	218435	218792	gs://finngen-public-data-r5/summary_stats/finngen_R5_AB1_HIV.gz	https://storage.googleapis.com/finngen-public-data-r5/summary_stats/finngen_R5_AB1_HIV.gz	finngen_R5_AB1_HIV.gz
AB1_TUBERCULOSIS_Tuberculosis	1193	217599	218792	gs://finngen-public-data-r5/summary_stats/finngen_R5_AB1_TUBERCULOSIS.gz	https://storage.googleapis.com/finngen-public-data-r5/summary_stats/finngen_R5_AB1_TUBERCULOSIS.gz	finngen_R5_AB1_TUBERCULOSIS.gz
ALCOLIVER_Alcoholic liver disease	1416	217376	218792	gs://finngen-public-data-r5/summary_stats/finngen_R5_ALCOLIVER.gz	https://storage.googleapis.com/finngen-public-data-r5/summary_stats/finngen_R5_ALCOLIVER.gz	finngen_R5_ALCOLIVER.gz
All_cause_Heart_Failure	23397	194811	218208	https://storage.googleapis.com/finngen-public-data-r5/summary_stats/finngen_R5_I9_HEARTFAIL_ALLCAUSE.gz	finngen_R5_I9_HEARTFAIL_ALLCAUSE.gz
ANTIDEPRESSANTS_Depression medications	58842	59827	118669	gs://finngen-public-data-r5/summary_stats/finngen_R5_ANTIDEPRESSANTS.gz	https://storage.googleapis.com/finngen-public-data-r5/summary_stats/finngen_R5_ANTIDEPRESSANTS.gz	finngen_R5_ANTIDEPRESSANTS.gz
Asthma	20629	135449	156078	https://storage.googleapis.com/finngen-public-data-r5/summary_stats/finngen_R5_J10_ASTHMA.gz	finngen_R5_J10_ASTHMA.gz
Asthma_GCST005212	23948	118538	142486	https://www.ebi.ac.uk/gwas/studies/GCST005212	29273806-GCST005212-EFO_0000270-build37.f.tsv.gz
Asthma_GCST006862	19954	107715	127669	https://www.ebi.ac.uk/gwas/studies/GCST006862	29273806-GCST006862-EFO_0000270-build37.f.tsv.gz
Asthma_GCST006911	5135	25675	30810	https://www.ebi.ac.uk/gwas/studies/GCST006911	Shrine_30552067_moderate-severe_asthma.txt.gz
ASTHMA_HOSPITAL_MAIN_Asthma, hospital admissions , main diagnosis only	17433	201359	218792	gs://finngen-public-data-r5/summary_stats/finngen_R5_ASTHMA_HOSPITAL_MAIN.gz	https://storage.googleapis.com/finngen-public-data-r5/summary_stats/finngen_R5_ASTHMA_HOSPITAL_MAIN.gz	finngen_R5_ASTHMA_HOSPITAL_MAIN.gz
ASTHMA_OBESITY_Obesity related asthma	4142	135449	139591	gs://finngen-public-data-r5/summary_stats/finngen_R5_ASTHMA_OBESITY.gz	https://storage.googleapis.com/finngen-public-data-r5/summary_stats/finngen_R5_ASTHMA_OBESITY.gz	finngen_R5_ASTHMA_OBESITY.gz
Atrial_fibrillation_and_flutter	22068	116926	138994	https://storage.googleapis.com/finngen-public-data-r5/summary_stats/finngen_R5_I9_AF.gz	finngen_R5_I9_AF.gz
Cardiovascular_diseases	111108	107684	218792	https://storage.googleapis.com/finngen-public-data-r5/summary_stats/finngen_R5_I9_CVD.gz	finngen_R5_I9_CVD.gz
CIRRHOSIS_BROAD_Cirrhosis, broad definition used in the article https://doi.org/10.1101/594523	1931	216861	218792	gs://finngen-public-data-r5/summary_stats/finngen_R5_CIRRHOSIS_BROAD.gz	https://storage.googleapis.com/finngen-public-data-r5/summary_stats/finngen_R5_CIRRHOSIS_BROAD.gz	finngen_R5_CIRRHOSIS_BROAD.gz
CKD-Gen_BUN_EUR	NA	NA	243029	PMID 31152163
CKD-Gen_CKD_EUR	NA	NA	480698	PMID 31152163
CKD-Gen_eGFR_EUR	NA	NA	567460	PMID 31152163
CKD-Gen_UACR_EUR	NA	NA	547361	PMID 31511532
CKD-Gen_URATE_EUR	NA	NA	288649	PMID 31578528
COPD	6915	186723	193638	https://storage.googleapis.com/finngen-public-data-r5/summary_stats/finngen_R5_J10_COPD.gz	finngen_R5_J10_COPD.gz
COPD_ASTHMA_INFECTIONS_COPD/asthma related infections	58925	159867	218792	gs://finngen-public-data-r5/summary_stats/finngen_R5_COPD_ASTHMA_INFECTIONS.gz	https://storage.googleapis.com/finngen-public-data-r5/summary_stats/finngen_R5_COPD_ASTHMA_INFECTIONS.gz	finngen_R5_COPD_ASTHMA_INFECTIONS.gz
COPD_ASTHMA_PNEUMONIA_SEPSIS_COPD/asthma related pneumonia or pneumonia derived septichaemia	27715	159867	187582	gs://finngen-public-data-r5/summary_stats/finngen_R5_COPD_ASTHMA_PNEUMONIA_SEPSIS.gz	https://storage.googleapis.com/finngen-public-data-r5/summary_stats/finngen_R5_COPD_ASTHMA_PNEUMONIA_SEPSIS.gz	finngen_R5_COPD_ASTHMA_PNEUMONIA_SEPSIS.gz
DM-DKD_T1D_ALL_DKD_EUR	NA	NA	12251	PMID 27647854
DM-DKD_T1D_Early_DKD_EUR	NA	NA	5454	PMID 27647854
DM-DKD_T1D_eGFR_EUR	NA	NA	6335	PMID 27647854
DM-DKD_T1D_Late_DKD_EUR	NA	NA	6878	PMID 27647854
DM-DKD_T2D_eGFR_EUR	NA	NA	7056	PMID 27647854
E4_DIABETES_Diabetes mellitus	35607	183185	218792	gs://finngen-public-data-r5/summary_stats/finngen_R5_E4_DIABETES.gz	https://storage.googleapis.com/finngen-public-data-r5/summary_stats/finngen_R5_E4_DIABETES.gz	finngen_R5_E4_DIABETES.gz
E4_DM1_STRICT_Type 1 diabetes, strict (exclude DM2)	2649	183674	186323	gs://finngen-public-data-r5/summary_stats/finngen_R5_E4_DM1_STRICT.gz	https://storage.googleapis.com/finngen-public-data-r5/summary_stats/finngen_R5_E4_DM1_STRICT.gz	finngen_R5_E4_DM1_STRICT.gz
E4_OBESITY_Obesity	8908	209827	218735	gs://finngen-public-data-r5/summary_stats/finngen_R5_E4_OBESITY.gz	https://storage.googleapis.com/finngen-public-data-r5/summary_stats/finngen_R5_E4_OBESITY.gz	finngen_R5_E4_OBESITY.gz
F5_DEMENTIA_Dementia	7284	209487	216771	gs://finngen-public-data-r5/summary_stats/finngen_R5_F5_DEMENTIA.gz	https://storage.googleapis.com/finngen-public-data-r5/summary_stats/finngen_R5_F5_DEMENTIA.gz	finngen_R5_F5_DEMENTIA.gz
F5_DEPRESSIO_Depression	23424	192220	215644	gs://finngen-public-data-r5/summary_stats/finngen_R5_F5_DEPRESSIO.gz	https://storage.googleapis.com/finngen-public-data-r5/summary_stats/finngen_R5_F5_DEPRESSIO.gz	finngen_R5_F5_DEPRESSIO.gz
F5_SCHIZO_Schizophrenia, schizotypal and delusional disorders	10118	208674	218792	gs://finngen-public-data-r5/summary_stats/finngen_R5_F5_SCHIZO.gz	https://storage.googleapis.com/finngen-public-data-r5/summary_stats/finngen_R5_F5_SCHIZO.gz	finngen_R5_F5_SCHIZO.gz
F5_SCHZPHR_Schizophrenia	5562	208674	214236	gs://finngen-public-data-r5/summary_stats/finngen_R5_F5_SCHZPHR.gz	https://storage.googleapis.com/finngen-public-data-r5/summary_stats/finngen_R5_F5_SCHZPHR.gz	finngen_R5_F5_SCHZPHR.gz
FG_CARDMYO_Cardiomyopathy (excluding other)	2290	216502	218792	gs://finngen-public-data-r5/summary_stats/finngen_R5_FG_CARDMYO.gz	https://storage.googleapis.com/finngen-public-data-r5/summary_stats/finngen_R5_FG_CARDMYO.gz	finngen_R5_FG_CARDMYO.gz
Glycaemic_HbA1c_Eur	NA	NA	159940	PMID 28898252
Heart_failure_not_strict	23701	195091	218792	https://storage.googleapis.com/finngen-public-data-r5/summary_stats/finngen_R5_I9_HEARTFAIL_NS.gz	finngen_R5_I9_HEARTFAIL_NS.gz
Heart_failure_strict	13087	195091	208178	https://storage.googleapis.com/finngen-public-data-r5/summary_stats/finngen_R5_I9_HEARTFAIL.gz	finngen_R5_I9_HEARTFAIL.gz
HeartFailure_PMID31919418	NA	NA	977323	PMID 31919418
Hypertension	55917	162837	218754	https://storage.googleapis.com/finngen-public-data-r5/summary_stats/finngen_R5_I9_HYPTENS.gz	finngen_R5_I9_HYPTENS.gz
I9_CARDMYO_Cardiomyopathy	3100	156711	159811	gs://finngen-public-data-r5/summary_stats/finngen_R5_I9_CARDMYO.gz	https://storage.googleapis.com/finngen-public-data-r5/summary_stats/finngen_R5_I9_CARDMYO.gz	finngen_R5_I9_CARDMYO.gz
I9_CARDMYO_EXNONE_Cardiomyopathy (no controls excluded)	3100	215692	218792	gs://finngen-public-data-r5/summary_stats/finngen_R5_I9_CARDMYO_EXNONE.gz	https://storage.googleapis.com/finngen-public-data-r5/summary_stats/finngen_R5_I9_CARDMYO_EXNONE.gz	finngen_R5_I9_CARDMYO_EXNONE.gz
I9_CEREBVASC_Cerebrovascular diseases	15724	203068	218792	gs://finngen-public-data-r5/summary_stats/finngen_R5_I9_CEREBVASC.gz	https://storage.googleapis.com/finngen-public-data-r5/summary_stats/finngen_R5_I9_CEREBVASC.gz	finngen_R5_I9_CEREBVASC.gz
I9_PULMEMB_EXNONE_Pulmonary embolism (no controls excluded)	4185	214607	218792	gs://finngen-public-data-r5/summary_stats/finngen_R5_I9_PULMEMB_EXNONE.gz	https://storage.googleapis.com/finngen-public-data-r5/summary_stats/finngen_R5_I9_PULMEMB_EXNONE.gz	finngen_R5_I9_PULMEMB_EXNONE.gz
I9_PULMEMB_Pulmonary embolism	4185	214228	218413	gs://finngen-public-data-r5/summary_stats/finngen_R5_I9_PULMEMB.gz	https://storage.googleapis.com/finngen-public-data-r5/summary_stats/finngen_R5_I9_PULMEMB.gz	finngen_R5_I9_PULMEMB.gz
ILD_ENDPOINTS_Interstitial lung disease endpoints	21806	196986	218792	gs://finngen-public-data-r5/summary_stats/finngen_R5_ILD_ENDPOINTS.gz	https://storage.googleapis.com/finngen-public-data-r5/summary_stats/finngen_R5_ILD_ENDPOINTS.gz	finngen_R5_ILD_ENDPOINTS.gz
ILD_Interstitial lung disease	1969	196986	198955	gs://finngen-public-data-r5/summary_stats/finngen_R5_ILD.gz	https://storage.googleapis.com/finngen-public-data-r5/summary_stats/finngen_R5_ILD.gz	finngen_R5_ILD.gz
J10_ASTHMA_EXMORE_Asthma (more controls excluded)	20629	131051	151680	gs://finngen-public-data-r5/summary_stats/finngen_R5_J10_ASTHMA_EXMORE.gz	https://storage.googleapis.com/finngen-public-data-r5/summary_stats/finngen_R5_J10_ASTHMA_EXMORE.gz	finngen_R5_J10_ASTHMA_EXMORE.gz
J10_ASTHMA_MAIN_Asthma (only as main-diagnosis)	17438	135449	152887	gs://finngen-public-data-r5/summary_stats/finngen_R5_J10_ASTHMA_MAIN.gz	https://storage.googleapis.com/finngen-public-data-r5/summary_stats/finngen_R5_J10_ASTHMA_MAIN.gz	finngen_R5_J10_ASTHMA_MAIN.gz
J10_ASTHMA_MAIN_EXMORE_Asthma (only as main-diagnosis) (more controls excluded)	17438	131051	148489	gs://finngen-public-data-r5/summary_stats/finngen_R5_J10_ASTHMA_MAIN_EXMORE.gz	https://storage.googleapis.com/finngen-public-data-r5/summary_stats/finngen_R5_J10_ASTHMA_MAIN_EXMORE.gz	finngen_R5_J10_ASTHMA_MAIN_EXMORE.gz
K11_ALCOLIV_Alcoholic liver disease	1416	213592	215008	gs://finngen-public-data-r5/summary_stats/finngen_R5_K11_ALCOLIV.gz	https://storage.googleapis.com/finngen-public-data-r5/summary_stats/finngen_R5_K11_ALCOLIV.gz	finngen_R5_K11_ALCOLIV.gz
KELA_DIAB_INSUL_Diabetes, insuline treatment (Kela reimbursement)	29071	189721	218792	gs://finngen-public-data-r5/summary_stats/finngen_R5_KELA_DIAB_INSUL.gz	https://storage.googleapis.com/finngen-public-data-r5/summary_stats/finngen_R5_KELA_DIAB_INSUL.gz	finngen_R5_KELA_DIAB_INSUL.gz
KELA_DIAB_INSUL_EXMORE_Diabetes, insuline treatment (Kela reimbursement) (more controls excluded)	29071	182556	211627	gs://finngen-public-data-r5/summary_stats/finngen_R5_KELA_DIAB_INSUL_EXMORE.gz	https://storage.googleapis.com/finngen-public-data-r5/summary_stats/finngen_R5_KELA_DIAB_INSUL_EXMORE.gz	finngen_R5_KELA_DIAB_INSUL_EXMORE.gz
KRA_PSY_DEMENTIA_Any dementia	5933	212859	218792	gs://finngen-public-data-r5/summary_stats/finngen_R5_KRA_PSY_DEMENTIA.gz	https://storage.googleapis.com/finngen-public-data-r5/summary_stats/finngen_R5_KRA_PSY_DEMENTIA.gz	finngen_R5_KRA_PSY_DEMENTIA.gz
KRA_PSY_DEMENTIA_EXMORE_Any dementia (more controls excluded)	5933	166584	172517	gs://finngen-public-data-r5/summary_stats/finngen_R5_KRA_PSY_DEMENTIA_EXMORE.gz	https://storage.googleapis.com/finngen-public-data-r5/summary_stats/finngen_R5_KRA_PSY_DEMENTIA_EXMORE.gz	finngen_R5_KRA_PSY_DEMENTIA_EXMORE.gz
KRA_PSY_SCHIZODEL_EXMORE_Schizophrenia or delusion (more controls excluded)	10091	166584	176675	gs://finngen-public-data-r5/summary_stats/finngen_R5_KRA_PSY_SCHIZODEL_EXMORE.gz	https://storage.googleapis.com/finngen-public-data-r5/summary_stats/finngen_R5_KRA_PSY_SCHIZODEL_EXMORE.gz	finngen_R5_KRA_PSY_SCHIZODEL_EXMORE.gz
KRA_PSY_SCHIZODEL_Schizophrenia or delusion	10091	208701	218792	gs://finngen-public-data-r5/summary_stats/finngen_R5_KRA_PSY_SCHIZODEL.gz	https://storage.googleapis.com/finngen-public-data-r5/summary_stats/finngen_R5_KRA_PSY_SCHIZODEL.gz	finngen_R5_KRA_PSY_SCHIZODEL.gz
NAFLD_Nonalcoholic fatty liver disease	894	217898	218792	gs://finngen-public-data-r5/summary_stats/finngen_R5_NAFLD.gz	https://storage.googleapis.com/finngen-public-data-r5/summary_stats/finngen_R5_NAFLD.gz	finngen_R5_NAFLD.gz
Non_small_cell_lung_cancer	1627	217165	218792	https://storage.googleapis.com/finngen-public-data-r5/summary_stats/finngen_R5_C3_LUNG_NONSMALL.gz	finngen_R5_C3_LUNG_NONSMALL.gz
O15_PREG_DM_Diabetes mellitus in pregnancy	6033	110330	116363	gs://finngen-public-data-r5/summary_stats/finngen_R5_O15_PREG_DM.gz	https://storage.googleapis.com/finngen-public-data-r5/summary_stats/finngen_R5_O15_PREG_DM.gz	finngen_R5_O15_PREG_DM.gz
Obesity_PMID23563607	NA	NA	344311	PMID 23563607
R18_ABNORMAL_FINDI_DIAGNOST_IMAGI_LUNG_Abnormal findings on diagnostic imaging of lung	6999	209168	216167	gs://finngen-public-data-r5/summary_stats/finngen_R5_R18_ABNORMAL_FINDI_DIAGNOST_IMAGI_LUNG.gz	https://storage.googleapis.com/finngen-public-data-r5/summary_stats/finngen_R5_R18_ABNORMAL_FINDI_DIAGNOST_IMAGI_LUNG.gz	finngen_R5_R18_ABNORMAL_FINDI_DIAGNOST_IMAGI_LUNG.gz
Small_cell_lung_cancer	179	218613	218792	https://storage.googleapis.com/finngen-public-data-r5/summary_stats/finngen_R5_C3_SCLC.gz	finngen_R5_C3_SCLC.gz
Smoking_behaviour_GCST008027	NA	NA	#VALUE!	https://www.ebi.ac.uk/gwas/studies/GCST008027	31217584-GCST008027-EFO_0006525-build37.f.tsv.gz
Smoking_cessation_GCST007460	NA	NA	#VALUE!	https://www.ebi.ac.uk/gwas/studies/GCST007460	SmokingCessation.txt.gz
STROKE	18661	162201	180862	https://storage.googleapis.com/finngen-public-data-r5/summary_stats/finngen_R5_C_STROKE.gz	finngen_R5_C_STROKE.gz
T1D_STRICT_Type 1 diabetes, strict definition	2542	182573	185115	gs://finngen-public-data-r5/summary_stats/finngen_R5_T1D_STRICT.gz	https://storage.googleapis.com/finngen-public-data-r5/summary_stats/finngen_R5_T1D_STRICT.gz	finngen_R5_T1D_STRICT.gz
T1D_WIDE_Type 1 diabetes, wide definition	6729	182573	189302	gs://finngen-public-data-r5/summary_stats/finngen_R5_T1D_WIDE.gz	https://storage.googleapis.com/finngen-public-data-r5/summary_stats/finngen_R5_T1D_WIDE.gz	finngen_R5_T1D_WIDE.gz
T2DM_PMID31676865	NA	NA	223597	PMID 30297969
Type_1_diabetes	5928	183185	189113	https://storage.googleapis.com/finngen-public-data-r5/summary_stats/finngen_R5_E4_DM1.gz	finngen_R5_E4_DM1.gz
Type_1_diabetes_GCST010681	9266	15574	24840	https://www.ebi.ac.uk/gwas/studies/GCST010681	GCST010681_buildGRCh37.tsv.gz
Type_2_diabetes	32469	183185	215654	https://storage.googleapis.com/finngen-public-data-r5/summary_stats/finngen_R5_E4_DM2.gz	finngen_R5_E4_DM2.gz
