# Supplementary material for: Genome-Wide Association Study of COVID-19 Breakthrough Infections and Genetic Overlap with Other Diseases: A Study of the UK Biobank
Source: Int J Mol Sci. 2025 Jul 4;26(13):6441. doi: 10.3390/ijms26136441 (PMC12249495; doi:10.3390/ijms26136441)
Supplement: Supplementary file 1 [file ijms-26-06441-s001.zip › Tables S13-14.xlsx]

## Sheet: Table S13
Table S13 Results of assigned genes from OpenTargetGenetics for the top 10 SNPs in Model C (participants with two doses of vaccine and at least one dose of vaccine)
	Information from OpenTargetGenetics												Information from GWAS														LD_clumping
SNP	Gene_OTG	Overall_V2G	Distance (Canonical TSS)	pQTL	sQTL	eQTL	Enhancer-TSS corr (FANTOM5)	PCHi-C (Javierre, 2016)	DHS-promoter corr (Thurman, 2012)	PCHi-C (Jung, 2019)	VEP (Ensembl)		CHR	BP	Effect allele	Non-effect allele	Frequency of effect allele	BETA_GWAS	SE_GWAS	P_GWAS	N_GWAS	Ensembl_Gene_ID	Variant_Consequence	Gene_biomaRt	Wiki_Description		TOTAL	S0001		scenario
rs4073656	STON1-GTF2A1L	0.280282	224582		0.6	0.8					intron_variant		2	48981646	G	A	0.502083	-0.287743	0.0587982	9.89389e-07	199223	ENSG00000138039	intron_variant	LHCGR	luteinizing hormone/choriogonadotropin receptor		5	3		df.c_2dose_GWAS_LD_clumping_r2_0.5.csv
rs111692702	CYP4F22	0.0798793	32466							0	intron_variant		19	15651802	A	G	0.00871068	0.838635	0.211242	7.18682e-05	301529	ENSG00000171954	intron_variant	CYP4F22	cytochrome P450 family 4 subfamily F member 22					df.c_atleast1dose_GWAS_LD_clumping_r2_0.5.csv
rs7590599	SULT1C2	0.21328	10041		0.3	0.5					intron_variant		2	108915136	C	T	0.604469	0.181728	0.0375004	1.25954e-06	301529	ENSG00000198203	intron_variant	SULT1C2	sulfotransferase family 1C member 2		8	5		df.c_atleast1dose_GWAS_LD_clumping_r2_0.5.csv
rs111692702	CYP4F8	0.0597586	74227										19	15651802	A	G	0.00871068	0.838635	0.211242	7.18682e-05	301529	ENSG00000171954	intron_variant	CYP4F22	cytochrome P450 family 4 subfamily F member 22					df.c_atleast1dose_GWAS_LD_clumping_r2_0.5.csv
rs4073656	LHCGR	0.206036	1223			0.9					intron_variant		2	48981646	G	A	0.502083	-0.287743	0.0587982	9.89389e-07	199223	ENSG00000138039	intron_variant	LHCGR	luteinizing hormone/choriogonadotropin receptor		5	3		df.c_2dose_GWAS_LD_clumping_r2_0.5.csv
rs111692702	PGLYRP2	0.0597586	42035										19	15651802	A	G	0.00871068	0.838635	0.211242	7.18682e-05	301529	ENSG00000171954	intron_variant	CYP4F22	cytochrome P450 family 4 subfamily F member 22					df.c_atleast1dose_GWAS_LD_clumping_r2_0.5.csv
rs56150535	KLF13	0.186117	28684			0.7		0.2		0	intron_variant		15	31647722	T	C	0.359256	0.202574	0.0381417	1.08969e-07	301529	ENSG00000169926	intron_variant	KLF13	Kruppel like factor 13		33	20		df.c_atleast1dose_GWAS_LD_clumping_r2_0.5.csv
rs111692702	RASAL3	0.0531187	76447										19	15651802	A	G	0.00871068	0.838635	0.211242	7.18682e-05	301529	ENSG00000171954	intron_variant	CYP4F22	cytochrome P450 family 4 subfamily F member 22					df.c_atleast1dose_GWAS_LD_clumping_r2_0.5.csv
rs4073656	GTF2A1L	0.167203	136709		0.6								2	48981646	G	A	0.502083	-0.287743	0.0587982	9.89389e-07	199223	ENSG00000138039	intron_variant	LHCGR	luteinizing hormone/choriogonadotropin receptor		5	3		df.c_2dose_GWAS_LD_clumping_r2_0.5.csv
rs111692702	WIZ	0.0531187	91035										19	15651802	A	G	0.00871068	0.838635	0.211242	7.18682e-05	301529	ENSG00000171954	intron_variant	CYP4F22	cytochrome P450 family 4 subfamily F member 22					df.c_atleast1dose_GWAS_LD_clumping_r2_0.5.csv
rs2874139	PALLD	0.159557	333299			0.4		1			intron_variant		4	169751502	C	G	0.680009	-0.287577	0.0632727	5.49245e-06	199223	ENSG00000129116	intron_variant	PALLD	palladin, cytoskeletal associated protein		43	15		df.c_2dose_GWAS_LD_clumping_r2_0.5.csv
rs111692702	AKAP8L	0.0531187	121850							0			19	15651802	A	G	0.00871068	0.838635	0.211242	7.18682e-05	301529	ENSG00000171954	intron_variant	CYP4F22	cytochrome P450 family 4 subfamily F member 22					df.c_atleast1dose_GWAS_LD_clumping_r2_0.5.csv
rs3737328	COL4A1	0.152918	93439			0.6				0	intron_variant		13	110866065	T	C	0.246354	0.198244	0.0424764	3.05399e-06	301529	ENSG00000187498	intron_variant	COL4A1	collagen type IV alpha 1 chain		4	4		df.c_atleast1dose_GWAS_LD_clumping_r2_0.5.csv
rs111692702	CYP4F3	0.0531187	99906										19	15651802	A	G	0.00871068	0.838635	0.211242	7.18682e-05	301529	ENSG00000171954	intron_variant	CYP4F22	cytochrome P450 family 4 subfamily F member 22					df.c_atleast1dose_GWAS_LD_clumping_r2_0.5.csv
rs4687124	P3H2	0.146076	709			0.6							3	189840935	G	A	0.231762	0.319337	0.0698652	4.85964e-06	199223						22	22		df.c_2dose_GWAS_LD_clumping_r2_0.5.csv
rs111692702	AKAP8	0.0464789	161176							0			19	15651802	A	G	0.00871068	0.838635	0.211242	7.18682e-05	301529	ENSG00000171954	intron_variant	CYP4F22	cytochrome P450 family 4 subfamily F member 22					df.c_atleast1dose_GWAS_LD_clumping_r2_0.5.csv
rs7590599	GCC2	0.139437	150427			0.7							2	108915136	C	T	0.604469	0.181728	0.0375004	1.25954e-06	301529	ENSG00000198203	intron_variant	SULT1C2	sulfotransferase family 1C member 2		8	5		df.c_atleast1dose_GWAS_LD_clumping_r2_0.5.csv
rs111692702	CYP4F12	0.0464789	132027										19	15651802	A	G	0.00871068	0.838635	0.211242	7.18682e-05	301529	ENSG00000171954	intron_variant	CYP4F22	cytochrome P450 family 4 subfamily F member 22					df.c_atleast1dose_GWAS_LD_clumping_r2_0.5.csv
rs28645263	RETREG1	0.126358	4325			0.3					intron_variant		5	16612885	C	T	0.416262	1.01431	0.230453	1.07558e-05	198671	ENSG00000154153	intron_variant	RETREG1	reticulophagy regulator 1		3	0		df.b_2dose_GWAS_LD_clumping_r2_0.5.csv
rs111692702	OR10H2	0.039839	187033										19	15651802	A	G	0.00871068	0.838635	0.211242	7.18682e-05	301529	ENSG00000171954	intron_variant	CYP4F22	cytochrome P450 family 4 subfamily F member 22					df.c_atleast1dose_GWAS_LD_clumping_r2_0.5.csv
rs28645263	RETREG1	0.126358	4325			0.3					intron_variant		5	16612885	C	T	0.416446	0.3472	0.0604864	9.4608e-09	199223	ENSG00000154153	intron_variant	RETREG1	reticulophagy regulator 1		3	3		df.c_2dose_GWAS_LD_clumping_r2_0.5.csv
rs111692702	BRD4	0.039839	208446										19	15651802	A	G	0.00871068	0.838635	0.211242	7.18682e-05	301529	ENSG00000171954	intron_variant	CYP4F22	cytochrome P450 family 4 subfamily F member 22					df.c_atleast1dose_GWAS_LD_clumping_r2_0.5.csv
rs28645263	RETREG1	0.126358	4325			0.3					intron_variant		5	16612885	C	T	0.417619	0.178716	0.0376641	2.08523e-06	301529	ENSG00000154153	intron_variant	RETREG1	reticulophagy regulator 1		3	0		df.c_atleast1dose_GWAS_LD_clumping_r2_0.5.csv
rs111692702	OR10H3	0.039839	196994							0			19	15651802	A	G	0.00871068	0.838635	0.211242	7.18682e-05	301529	ENSG00000171954	intron_variant	CYP4F22	cytochrome P450 family 4 subfamily F member 22					df.c_atleast1dose_GWAS_LD_clumping_r2_0.5.csv
rs28718712	RAB11FIP4	0.126157	163377			0.6							17	29882071	T	G	0.67118	-0.28743	0.0620398	3.60414e-06	199223						32	4		df.c_2dose_GWAS_LD_clumping_r2_0.5.csv
rs111692702	OR10H5	0.0331992	246670										19	15651802	A	G	0.00871068	0.838635	0.211242	7.18682e-05	301529	ENSG00000171954	intron_variant	CYP4F22	cytochrome P450 family 4 subfamily F member 22					df.c_atleast1dose_GWAS_LD_clumping_r2_0.5.csv
rs28645263	ZNF622	0.106237	146976					0.9		0			5	16612885	C	T	0.416262	1.01431	0.230453	1.07558e-05	198671	ENSG00000154153	intron_variant	RETREG1	reticulophagy regulator 1		3	0		df.b_2dose_GWAS_LD_clumping_r2_0.5.csv
rs111692702	OR10H1	0.0265594	274673										19	15651802	A	G	0.00871068	0.838635	0.211242	7.18682e-05	301529	ENSG00000171954	intron_variant	CYP4F22	cytochrome P450 family 4 subfamily F member 22					df.c_atleast1dose_GWAS_LD_clumping_r2_0.5.csv
rs28645263	ZNF622	0.106237	146976					0.9		0			5	16612885	C	T	0.416446	0.3472	0.0604864	9.4608e-09	199223	ENSG00000154153	intron_variant	RETREG1	reticulophagy regulator 1		3	3		df.c_2dose_GWAS_LD_clumping_r2_0.5.csv
rs111692702	EPHX3	0.0265594	307556										19	15651802	A	G	0.00871068	0.838635	0.211242	7.18682e-05	301529	ENSG00000171954	intron_variant	CYP4F22	cytochrome P450 family 4 subfamily F member 22					df.c_atleast1dose_GWAS_LD_clumping_r2_0.5.csv
rs28645263	ZNF622	0.106237	146976					0.9		0			5	16612885	C	T	0.417619	0.178716	0.0376641	2.08523e-06	301529	ENSG00000154153	intron_variant	RETREG1	reticulophagy regulator 1		3	0		df.c_atleast1dose_GWAS_LD_clumping_r2_0.5.csv
rs111692702	NOTCH3	0.0199195	339996							0			19	15651802	A	G	0.00871068	0.838635	0.211242	7.18682e-05	301529	ENSG00000171954	intron_variant	CYP4F22	cytochrome P450 family 4 subfamily F member 22					df.c_atleast1dose_GWAS_LD_clumping_r2_0.5.csv
rs72664942	WDFY3	0.0865191	78939					0.2			intron_variant		4	85808904	G	A	0.00650739	1.17401	0.258846	5.7451e-06	301529	ENSG00000163625	intron_variant	WDFY3	WD repeat and FYVE domain containing 3		2	2		df.c_atleast1dose_GWAS_LD_clumping_r2_0.5.csv
rs111692702	CYP4F2	0.0199195	357086										19	15651802	A	G	0.00871068	0.838635	0.211242	7.18682e-05	301529	ENSG00000171954	intron_variant	CYP4F22	cytochrome P450 family 4 subfamily F member 22					df.c_atleast1dose_GWAS_LD_clumping_r2_0.5.csv
rs28718712	COPRS	0.0863179	304239					0.9		0			17	29882071	T	G	0.67118	-0.28743	0.0620398	3.60414e-06	199223						32	4		df.c_2dose_GWAS_LD_clumping_r2_0.5.csv
rs111692702	OR10H4	0.0132797	403308										19	15651802	A	G	0.00871068	0.838635	0.211242	7.18682e-05	301529	ENSG00000171954	intron_variant	CYP4F22	cytochrome P450 family 4 subfamily F member 22					df.c_atleast1dose_GWAS_LD_clumping_r2_0.5.csv
rs111692702	CYP4F22	0.0798793	32466							0	intron_variant		19	15651802	A	G	0.00867606	1.72936	0.371373	3.21368e-06	199223	ENSG00000171954	intron_variant	CYP4F22	cytochrome P450 family 4 subfamily F member 22		3	3		df.c_2dose_GWAS_LD_clumping_r2_0.5.csv
rs111692702	CYP4F11	0.0132797	393876										19	15651802	A	G	0.00871068	0.838635	0.211242	7.18682e-05	301529	ENSG00000171954	intron_variant	CYP4F22	cytochrome P450 family 4 subfamily F member 22					df.c_atleast1dose_GWAS_LD_clumping_r2_0.5.csv
rs142193221	PI4KA	0.0798793	47540								intron_variant		22	21166165	A	G	0.00595962	1.2739	0.273933	3.31294e-06	301529	ENSG00000241973	intron_variant	PI4KA	phosphatidylinositol 4-kinase alpha		6	6		df.c_atleast1dose_GWAS_LD_clumping_r2_0.5.csv
rs111692702	ILVBL	0.0132797	415205										19	15651802	A	G	0.00871068	0.838635	0.211242	7.18682e-05	301529	ENSG00000171954	intron_variant	CYP4F22	cytochrome P450 family 4 subfamily F member 22					df.c_atleast1dose_GWAS_LD_clumping_r2_0.5.csv
rs36170929	VWDE	0.0796781	97620			0.2							7	12541187	G	A	0.639669	0.198885	0.0505227	8.2662e-05	301529						11	0		df.c_1dose_GWAS_LD_clumping_r2_0.5.csv
rs111692702	OR1I1	0.00663984	458780										19	15651802	A	G	0.00871068	0.838635	0.211242	7.18682e-05	301529	ENSG00000171954	intron_variant	CYP4F22	cytochrome P450 family 4 subfamily F member 22					df.c_atleast1dose_GWAS_LD_clumping_r2_0.5.csv
rs36170929	VWDE	0.0796781	97620			0.2							7	12541187	G	A	0.639669	0.209973	0.0383548	4.38743e-08	301529						11	5		df.c_atleast1dose_GWAS_LD_clumping_r2_0.5.csv
rs111692702	SYDE1	0.00663984	433590										19	15651802	A	G	0.00871068	0.838635	0.211242	7.18682e-05	301529	ENSG00000171954	intron_variant	CYP4F22	cytochrome P450 family 4 subfamily F member 22					df.c_atleast1dose_GWAS_LD_clumping_r2_0.5.csv
rs56150535	MTMR10	0.0796781	363891					0.9		0			15	31647722	T	C	0.359256	0.202574	0.0381417	1.08969e-07	301529	ENSG00000169926	intron_variant	KLF13	Kruppel like factor 13		33	20		df.c_atleast1dose_GWAS_LD_clumping_r2_0.5.csv
rs111692702	SLC1A6	0								0			19	15651802	A	G	0.00871068	0.838635	0.211242	7.18682e-05	301529	ENSG00000171954	intron_variant	CYP4F22	cytochrome P450 family 4 subfamily F member 22					df.c_atleast1dose_GWAS_LD_clumping_r2_0.5.csv
rs56150535	TRPM1	0.0796781	194246					0.6					15	31647722	T	C	0.359256	0.202574	0.0381417	1.08969e-07	301529	ENSG00000169926	intron_variant	KLF13	Kruppel like factor 13		33	20		df.c_atleast1dose_GWAS_LD_clumping_r2_0.5.csv
rs111692702	CCDC105	0								0			19	15651802	A	G	0.00871068	0.838635	0.211242	7.18682e-05	301529	ENSG00000171954	intron_variant	CYP4F22	cytochrome P450 family 4 subfamily F member 22					df.c_atleast1dose_GWAS_LD_clumping_r2_0.5.csv
rs7590599	SULT1C4	0.0796781	79231			0.2							2	108915136	C	T	0.604469	0.181728	0.0375004	1.25954e-06	301529	ENSG00000198203	intron_variant	SULT1C2	sulfotransferase family 1C member 2		8	5		df.c_atleast1dose_GWAS_LD_clumping_r2_0.5.csv
rs111692702	CASP14	0	491511							0			19	15651802	A	G	0.00871068	0.838635	0.211242	7.18682e-05	301529	ENSG00000171954	intron_variant	CYP4F22	cytochrome P450 family 4 subfamily F member 22					df.c_atleast1dose_GWAS_LD_clumping_r2_0.5.csv
rs142193221	PI4KA	0.0798793	47540								intron_variant		22	21166165	A	G	0.00595962	1.3172	0.354238	0.000200477	301529	ENSG00000241973	intron_variant	PI4KA	phosphatidylinositol 4-kinase alpha					df.c_1dose_GWAS_LD_clumping_r2_0.5.csv
rs4073656	FOXN2	0.0730382	439870			0.5							2	48981646	G	A	0.502083	-0.287743	0.0587982	9.89389e-07	199223	ENSG00000138039	intron_variant	LHCGR	luteinizing hormone/choriogonadotropin receptor		5	3		df.c_2dose_GWAS_LD_clumping_r2_0.5.csv
rs142193221	SNAP29	0.0597586	47130										22	21166165	A	G	0.00595962	1.3172	0.354238	0.000200477	301529	ENSG00000241973	intron_variant	PI4KA	phosphatidylinositol 4-kinase alpha					df.c_1dose_GWAS_LD_clumping_r2_0.5.csv
rs28718712	UTP6	0.0663984	346656					0.7					17	29882071	T	G	0.67118	-0.28743	0.0620398	3.60414e-06	199223						32	4		df.c_2dose_GWAS_LD_clumping_r2_0.5.csv
rs142193221	SERPIND1	0.0597586	37764							0			22	21166165	A	G	0.00595962	1.3172	0.354238	0.000200477	301529	ENSG00000241973	intron_variant	PI4KA	phosphatidylinositol 4-kinase alpha					df.c_1dose_GWAS_LD_clumping_r2_0.5.csv
rs111692702	CYP4F8	0.0597586	74227										19	15651802	A	G	0.00867606	1.72936	0.371373	3.21368e-06	199223	ENSG00000171954	intron_variant	CYP4F22	cytochrome P450 family 4 subfamily F member 22		3	3		df.c_2dose_GWAS_LD_clumping_r2_0.5.csv
rs142193221	CRKL	0.0531187	105530										22	21166165	A	G	0.00595962	1.3172	0.354238	0.000200477	301529	ENSG00000241973	intron_variant	PI4KA	phosphatidylinositol 4-kinase alpha					df.c_1dose_GWAS_LD_clumping_r2_0.5.csv
rs111692702	PGLYRP2	0.0597586	42035										19	15651802	A	G	0.00867606	1.72936	0.371373	3.21368e-06	199223	ENSG00000171954	intron_variant	CYP4F22	cytochrome P450 family 4 subfamily F member 22		3	3		df.c_2dose_GWAS_LD_clumping_r2_0.5.csv
rs142193221	LZTR1	0.0464789	170392							0			22	21166165	A	G	0.00595962	1.3172	0.354238	0.000200477	301529	ENSG00000241973	intron_variant	PI4KA	phosphatidylinositol 4-kinase alpha					df.c_1dose_GWAS_LD_clumping_r2_0.5.csv
rs142193221	SNAP29	0.0597586	47130										22	21166165	A	G	0.00595962	1.2739	0.273933	3.31294e-06	301529	ENSG00000241973	intron_variant	PI4KA	phosphatidylinositol 4-kinase alpha		6	6		df.c_atleast1dose_GWAS_LD_clumping_r2_0.5.csv
rs142193221	AIFM3	0.0464789	153231							0			22	21166165	A	G	0.00595962	1.3172	0.354238	0.000200477	301529	ENSG00000241973	intron_variant	PI4KA	phosphatidylinositol 4-kinase alpha					df.c_1dose_GWAS_LD_clumping_r2_0.5.csv
rs142193221	SERPIND1	0.0597586	37764							0			22	21166165	A	G	0.00595962	1.2739	0.273933	3.31294e-06	301529	ENSG00000241973	intron_variant	PI4KA	phosphatidylinositol 4-kinase alpha		6	6		df.c_atleast1dose_GWAS_LD_clumping_r2_0.5.csv
rs142193221	P2RX6	0.039839	197931										22	21166165	A	G	0.00595962	1.3172	0.354238	0.000200477	301529	ENSG00000241973	intron_variant	PI4KA	phosphatidylinositol 4-kinase alpha					df.c_1dose_GWAS_LD_clumping_r2_0.5.csv
rs36170929	SCIN	0.0597586	69016										7	12541187	G	A	0.639669	0.198885	0.0505227	8.2662e-05	301529						11	0		df.c_1dose_GWAS_LD_clumping_r2_0.5.csv
rs142193221	THAP7	0.039839	190319										22	21166165	A	G	0.00595962	1.3172	0.354238	0.000200477	301529	ENSG00000241973	intron_variant	PI4KA	phosphatidylinositol 4-kinase alpha					df.c_1dose_GWAS_LD_clumping_r2_0.5.csv
rs36170929	SCIN	0.0597586	69016										7	12541187	G	A	0.639669	0.209973	0.0383548	4.38743e-08	301529						11	5		df.c_atleast1dose_GWAS_LD_clumping_r2_0.5.csv
rs142193221	SLC7A4	0.039839	220963										22	21166165	A	G	0.00595962	1.3172	0.354238	0.000200477	301529	ENSG00000241973	intron_variant	PI4KA	phosphatidylinositol 4-kinase alpha					df.c_1dose_GWAS_LD_clumping_r2_0.5.csv
rs72718228	ACTN1	0.0597586	29370										14	69475527	T	C	0.0903761	0.493443	0.104782	2.48623e-06	199223						5	4		df.c_2dose_GWAS_LD_clumping_r2_0.5.csv
rs142193221	LRRC74B	0.0331992	234069										22	21166165	A	G	0.00595962	1.3172	0.354238	0.000200477	301529	ENSG00000241973	intron_variant	PI4KA	phosphatidylinositol 4-kinase alpha					df.c_1dose_GWAS_LD_clumping_r2_0.5.csv
rs7590599	SULT1C3	0.0597586	58712										2	108915136	C	T	0.604469	0.181728	0.0375004	1.25954e-06	301529	ENSG00000198203	intron_variant	SULT1C2	sulfotransferase family 1C member 2		8	5		df.c_atleast1dose_GWAS_LD_clumping_r2_0.5.csv
rs142193221	MED15	0.0265594	315964							0			22	21166165	A	G	0.00595962	1.3172	0.354238	0.000200477	301529	ENSG00000241973	intron_variant	PI4KA	phosphatidylinositol 4-kinase alpha					df.c_1dose_GWAS_LD_clumping_r2_0.5.csv
rs9661909	RASSF5	0.0597586	33958										1	206714818	T	C	0.50554	-0.282169	0.0587359	1.55508e-06	199223	ENSG00000266094	intron_variant	RASSF5	Ras association domain family member 5		11	6		df.c_2dose_GWAS_LD_clumping_r2_0.5.csv
rs142193221	KLHL22	0.0265594	316033							0			22	21166165	A	G	0.00595962	1.3172	0.354238	0.000200477	301529	ENSG00000241973	intron_variant	PI4KA	phosphatidylinositol 4-kinase alpha					df.c_1dose_GWAS_LD_clumping_r2_0.5.csv
rs9661909	IKBKE	0.0597586	71013										1	206714818	T	C	0.50554	-0.282169	0.0587359	1.55508e-06	199223	ENSG00000266094	intron_variant	RASSF5	Ras association domain family member 5		11	6		df.c_2dose_GWAS_LD_clumping_r2_0.5.csv
rs142193221	SCARF2	0.0199195	374051										22	21166165	A	G	0.00595962	1.3172	0.354238	0.000200477	301529	ENSG00000241973	intron_variant	PI4KA	phosphatidylinositol 4-kinase alpha					df.c_1dose_GWAS_LD_clumping_r2_0.5.csv
rs9661909	EIF2D	0.0597586	70976										1	206714818	T	C	0.50554	-0.282169	0.0587359	1.55508e-06	199223	ENSG00000266094	intron_variant	RASSF5	Ras association domain family member 5		11	6		df.c_2dose_GWAS_LD_clumping_r2_0.5.csv
rs142193221	ZNF74	0.0132797	417762										22	21166165	A	G	0.00595962	1.3172	0.354238	0.000200477	301529	ENSG00000241973	intron_variant	PI4KA	phosphatidylinositol 4-kinase alpha					df.c_1dose_GWAS_LD_clumping_r2_0.5.csv
rs111692702	RASAL3	0.0531187	76447										19	15651802	A	G	0.00867606	1.72936	0.371373	3.21368e-06	199223	ENSG00000171954	intron_variant	CYP4F22	cytochrome P450 family 4 subfamily F member 22		3	3		df.c_2dose_GWAS_LD_clumping_r2_0.5.csv
rs142193221	DGCR6L	0	491797										22	21166165	A	G	0.00595962	1.3172	0.354238	0.000200477	301529	ENSG00000241973	intron_variant	PI4KA	phosphatidylinositol 4-kinase alpha					df.c_1dose_GWAS_LD_clumping_r2_0.5.csv
rs111692702	WIZ	0.0531187	91035										19	15651802	A	G	0.00867606	1.72936	0.371373	3.21368e-06	199223	ENSG00000171954	intron_variant	CYP4F22	cytochrome P450 family 4 subfamily F member 22		3	3		df.c_2dose_GWAS_LD_clumping_r2_0.5.csv
rs111692702	AKAP8L	0.0531187	121850							0			19	15651802	A	G	0.00867606	1.72936	0.371373	3.21368e-06	199223	ENSG00000171954	intron_variant	CYP4F22	cytochrome P450 family 4 subfamily F member 22		3	3		df.c_2dose_GWAS_LD_clumping_r2_0.5.csv
rs111692702	CYP4F3	0.0531187	99906										19	15651802	A	G	0.00867606	1.72936	0.371373	3.21368e-06	199223	ENSG00000171954	intron_variant	CYP4F22	cytochrome P450 family 4 subfamily F member 22		3	3		df.c_2dose_GWAS_LD_clumping_r2_0.5.csv
rs142193221	CRKL	0.0531187	105530										22	21166165	A	G	0.00595962	1.2739	0.273933	3.31294e-06	301529	ENSG00000241973	intron_variant	PI4KA	phosphatidylinositol 4-kinase alpha		6	6		df.c_atleast1dose_GWAS_LD_clumping_r2_0.5.csv
rs2874139	HPF1	0.0531187						0.8					4	169751502	C	G	0.680009	-0.287577	0.0632727	5.49245e-06	199223	ENSG00000129116	intron_variant	PALLD	palladin, cytoskeletal associated protein		43	15		df.c_2dose_GWAS_LD_clumping_r2_0.5.csv
rs3737328	COL4A2	0.0531187	92094							0			13	110866065	T	C	0.246354	0.198244	0.0424764	3.05399e-06	301529	ENSG00000187498	intron_variant	COL4A1	collagen type IV alpha 1 chain		4	4		df.c_atleast1dose_GWAS_LD_clumping_r2_0.5.csv
rs9661909	DYRK3	0.0531187	94047										1	206714818	T	C	0.50554	-0.282169	0.0587359	1.55508e-06	199223	ENSG00000266094	intron_variant	RASSF5	Ras association domain family member 5		11	6		df.c_2dose_GWAS_LD_clumping_r2_0.5.csv
rs111692702	AKAP8	0.0464789	161176							0			19	15651802	A	G	0.00867606	1.72936	0.371373	3.21368e-06	199223	ENSG00000171954	intron_variant	CYP4F22	cytochrome P450 family 4 subfamily F member 22		3	3		df.c_2dose_GWAS_LD_clumping_r2_0.5.csv
rs111692702	CYP4F12	0.0464789	132027										19	15651802	A	G	0.00867606	1.72936	0.371373	3.21368e-06	199223	ENSG00000171954	intron_variant	CYP4F22	cytochrome P450 family 4 subfamily F member 22		3	3		df.c_2dose_GWAS_LD_clumping_r2_0.5.csv
rs142193221	LZTR1	0.0464789	170392							0			22	21166165	A	G	0.00595962	1.2739	0.273933	3.31294e-06	301529	ENSG00000241973	intron_variant	PI4KA	phosphatidylinositol 4-kinase alpha		6	6		df.c_atleast1dose_GWAS_LD_clumping_r2_0.5.csv
rs142193221	AIFM3	0.0464789	153231							0			22	21166165	A	G	0.00595962	1.2739	0.273933	3.31294e-06	301529	ENSG00000241973	intron_variant	PI4KA	phosphatidylinositol 4-kinase alpha		6	6		df.c_atleast1dose_GWAS_LD_clumping_r2_0.5.csv
rs4991425	FGFR2	0.0464789	127883										10	123485856	T	C	0.363185	-0.287656	0.0612222	2.62011e-06	199223						10	8		df.c_2dose_GWAS_LD_clumping_r2_0.5.csv
rs28645263	RETREG1	0.126358	4325			0.3					intron_variant		5	16612885	C	T	0.417466	0.394436	0.112861	0.000474289	300176	ENSG00000154153	intron_variant	RETREG1	reticulophagy regulator 1					df.b_atleast1dose_GWAS_LD_clumping_r2_0.5.csv
rs56150535	FAN1	0.0464789	464960					0.6		0			15	31647722	T	C	0.359256	0.202574	0.0381417	1.08969e-07	301529	ENSG00000169926	intron_variant	KLF13	Kruppel like factor 13		33	20		df.c_atleast1dose_GWAS_LD_clumping_r2_0.5.csv
rs72718228	DCAF5	0.0464789	144340										14	69475527	T	C	0.0903761	0.493443	0.104782	2.48623e-06	199223						5	4		df.c_2dose_GWAS_LD_clumping_r2_0.5.csv
rs9661909	MAPKAPK2	0.0464789	143416										1	206714818	T	C	0.50554	-0.282169	0.0587359	1.55508e-06	199223	ENSG00000266094	intron_variant	RASSF5	Ras association domain family member 5		11	6		df.c_2dose_GWAS_LD_clumping_r2_0.5.csv
rs28645263	ZNF622	0.106237	146976					0.9		0			5	16612885	C	T	0.417466	0.394436	0.112861	0.000474289	300176	ENSG00000154153	intron_variant	RETREG1	reticulophagy regulator 1					df.b_atleast1dose_GWAS_LD_clumping_r2_0.5.csv
rs187268954	LSAMP	0.0400402	328773								intron_variant		3	116529463	C	T	0.00392133	1.73649	0.357806	1.21513e-06	301529						4	3		df.c_atleast1dose_GWAS_LD_clumping_r2_0.5.csv
rs111692702	OR10H2	0.039839	187033										19	15651802	A	G	0.00867606	1.72936	0.371373	3.21368e-06	199223	ENSG00000171954	intron_variant	CYP4F22	cytochrome P450 family 4 subfamily F member 22		3	3		df.c_2dose_GWAS_LD_clumping_r2_0.5.csv
rs111692702	BRD4	0.039839	208446										19	15651802	A	G	0.00867606	1.72936	0.371373	3.21368e-06	199223	ENSG00000171954	intron_variant	CYP4F22	cytochrome P450 family 4 subfamily F member 22		3	3		df.c_2dose_GWAS_LD_clumping_r2_0.5.csv
rs28645263	MYO10	0.039839	323512			0.1				0			5	16612885	C	T	0.417466	0.394436	0.112861	0.000474289	300176	ENSG00000154153	intron_variant	RETREG1	reticulophagy regulator 1					df.b_atleast1dose_GWAS_LD_clumping_r2_0.5.csv
rs111692702	OR10H3	0.039839	196994							0			19	15651802	A	G	0.00867606	1.72936	0.371373	3.21368e-06	199223	ENSG00000171954	intron_variant	CYP4F22	cytochrome P450 family 4 subfamily F member 22		3	3		df.c_2dose_GWAS_LD_clumping_r2_0.5.csv
rs142193221	P2RX6	0.039839	197931										22	21166165	A	G	0.00595962	1.2739	0.273933	3.31294e-06	301529	ENSG00000241973	intron_variant	PI4KA	phosphatidylinositol 4-kinase alpha		6	6		df.c_atleast1dose_GWAS_LD_clumping_r2_0.5.csv
rs142193221	THAP7	0.039839	190319										22	21166165	A	G	0.00595962	1.2739	0.273933	3.31294e-06	301529	ENSG00000241973	intron_variant	PI4KA	phosphatidylinositol 4-kinase alpha		6	6		df.c_atleast1dose_GWAS_LD_clumping_r2_0.5.csv
rs28645263	ANKH	0.0265594						0.4					5	16612885	C	T	0.417466	0.394436	0.112861	0.000474289	300176	ENSG00000154153	intron_variant	RETREG1	reticulophagy regulator 1					df.b_atleast1dose_GWAS_LD_clumping_r2_0.5.csv
rs142193221	SLC7A4	0.039839	220963										22	21166165	A	G	0.00595962	1.2739	0.273933	3.31294e-06	301529	ENSG00000241973	intron_variant	PI4KA	phosphatidylinositol 4-kinase alpha		6	6		df.c_atleast1dose_GWAS_LD_clumping_r2_0.5.csv
rs28645263	MYO10	0.039839	323512			0.1				0			5	16612885	C	T	0.416262	1.01431	0.230453	1.07558e-05	198671	ENSG00000154153	intron_variant	RETREG1	reticulophagy regulator 1		3	0		df.b_2dose_GWAS_LD_clumping_r2_0.5.csv
rs28645263	MYO10	0.039839	323512			0.1				0			5	16612885	C	T	0.416446	0.3472	0.0604864	9.4608e-09	199223	ENSG00000154153	intron_variant	RETREG1	reticulophagy regulator 1		3	3		df.c_2dose_GWAS_LD_clumping_r2_0.5.csv
rs28645263	MARCHF11	0.00663984	432014										5	16612885	C	T	0.417466	0.394436	0.112861	0.000474289	300176	ENSG00000154153	intron_variant	RETREG1	reticulophagy regulator 1					df.b_atleast1dose_GWAS_LD_clumping_r2_0.5.csv
rs28645263	MYO10	0.039839	323512			0.1				0			5	16612885	C	T	0.417619	0.178716	0.0376641	2.08523e-06	301529	ENSG00000154153	intron_variant	RETREG1	reticulophagy regulator 1		3	0		df.c_atleast1dose_GWAS_LD_clumping_r2_0.5.csv
rs28718712	NF1	0.039839	460125						0.5				17	29882071	T	G	0.67118	-0.28743	0.0620398	3.60414e-06	199223						32	4		df.c_2dose_GWAS_LD_clumping_r2_0.5.csv
rs2874139	CBR4	0.039839	179924										4	169751502	C	G	0.680009	-0.287577	0.0632727	5.49245e-06	199223	ENSG00000129116	intron_variant	PALLD	palladin, cytoskeletal associated protein		43	15		df.c_2dose_GWAS_LD_clumping_r2_0.5.csv
rs28645263	BASP1	0.00663984	452822										5	16612885	C	T	0.417466	0.394436	0.112861	0.000474289	300176	ENSG00000154153	intron_variant	RETREG1	reticulophagy regulator 1					df.b_atleast1dose_GWAS_LD_clumping_r2_0.5.csv
rs36170929	ARL4A	0.039839	185295										7	12541187	G	A	0.639669	0.198885	0.0505227	8.2662e-05	301529						11	0		df.c_1dose_GWAS_LD_clumping_r2_0.5.csv
rs36170929	ARL4A	0.039839	185295										7	12541187	G	A	0.639669	0.209973	0.0383548	4.38743e-08	301529						11	5		df.c_atleast1dose_GWAS_LD_clumping_r2_0.5.csv
rs4687124	CLDN16	0.039839	199395										3	189840935	G	A	0.231762	0.319337	0.0698652	4.85964e-06	199223						22	22		df.c_2dose_GWAS_LD_clumping_r2_0.5.csv
rs28718712	RAB11FIP4	0.126157	163377			0.6							17	29882071	T	G	0.671803	-0.138828	0.0387707	0.000342611	301529									df.c_atleast1dose_GWAS_LD_clumping_r2_0.5.csv
rs4687124	CLDN1	0.039839	199300										3	189840935	G	A	0.231762	0.319337	0.0698652	4.85964e-06	199223						22	22		df.c_2dose_GWAS_LD_clumping_r2_0.5.csv
rs28718712	COPRS	0.0863179	304239					0.9		0			17	29882071	T	G	0.671803	-0.138828	0.0387707	0.000342611	301529									df.c_atleast1dose_GWAS_LD_clumping_r2_0.5.csv
rs4991425	ATE1	0.039839	202460										10	123485856	T	C	0.363185	-0.287656	0.0612222	2.62011e-06	199223						10	8		df.c_2dose_GWAS_LD_clumping_r2_0.5.csv
rs28718712	UTP6	0.0663984	346656					0.7					17	29882071	T	G	0.671803	-0.138828	0.0387707	0.000342611	301529									df.c_atleast1dose_GWAS_LD_clumping_r2_0.5.csv
rs56070971	GJB5	0.039839	194769										1	35025879	T	C	0.00563394	1.27501	0.276058	3.86279e-06	301529						29	29		df.c_atleast1dose_GWAS_LD_clumping_r2_0.5.csv
rs28718712	NF1	0.039839	460125						0.5				17	29882071	T	G	0.671803	-0.138828	0.0387707	0.000342611	301529									df.c_atleast1dose_GWAS_LD_clumping_r2_0.5.csv
rs56070971	GJB4	0.039839	199462										1	35025879	T	C	0.00563394	1.27501	0.276058	3.86279e-06	301529						29	29		df.c_atleast1dose_GWAS_LD_clumping_r2_0.5.csv
rs28718712	OMG	0.0331992	257513										17	29882071	T	G	0.671803	-0.138828	0.0387707	0.000342611	301529									df.c_atleast1dose_GWAS_LD_clumping_r2_0.5.csv
rs56070971	GJB3	0.039839	220936										1	35025879	T	C	0.00563394	1.27501	0.276058	3.86279e-06	301529						29	29		df.c_atleast1dose_GWAS_LD_clumping_r2_0.5.csv
rs28718712	EVI2A	0.0331992	233303										17	29882071	T	G	0.671803	-0.138828	0.0387707	0.000342611	301529									df.c_atleast1dose_GWAS_LD_clumping_r2_0.5.csv
rs72718228	ZFP36L1	0.039839	212557										14	69475527	T	C	0.0903761	0.493443	0.104782	2.48623e-06	199223						5	4		df.c_2dose_GWAS_LD_clumping_r2_0.5.csv
rs28718712	EVI2B	0.0331992	240947										17	29882071	T	G	0.671803	-0.138828	0.0387707	0.000342611	301529									df.c_atleast1dose_GWAS_LD_clumping_r2_0.5.csv
rs72718228	EXD2	0.039839	182688										14	69475527	T	C	0.0903761	0.493443	0.104782	2.48623e-06	199223						5	4		df.c_2dose_GWAS_LD_clumping_r2_0.5.csv
rs28718712	SUZ12	0.0132797	381955										17	29882071	T	G	0.671803	-0.138828	0.0387707	0.000342611	301529									df.c_atleast1dose_GWAS_LD_clumping_r2_0.5.csv
rs111692702	OR10H5	0.0331992	246670										19	15651802	A	G	0.00867606	1.72936	0.371373	3.21368e-06	199223	ENSG00000171954	intron_variant	CYP4F22	cytochrome P450 family 4 subfamily F member 22		3	3		df.c_2dose_GWAS_LD_clumping_r2_0.5.csv
rs28718712	LRRC37B	0.00663984	452331										17	29882071	T	G	0.671803	-0.138828	0.0387707	0.000342611	301529									df.c_atleast1dose_GWAS_LD_clumping_r2_0.5.csv
rs142193221	LRRC74B	0.0331992	234069										22	21166165	A	G	0.00595962	1.2739	0.273933	3.31294e-06	301529	ENSG00000241973	intron_variant	PI4KA	phosphatidylinositol 4-kinase alpha		6	6		df.c_atleast1dose_GWAS_LD_clumping_r2_0.5.csv
rs2874139	PALLD	0.159557	333299			0.4		1			intron_variant		4	169751502	C	G	0.680938	-0.137253	0.0395555	0.000520688	301529	ENSG00000129116	intron_variant	PALLD	palladin, cytoskeletal associated protein					df.c_atleast1dose_GWAS_LD_clumping_r2_0.5.csv
rs181987785	GJB5	0.0331992	242736										1	34977912	G	A	0.00546124	1.44894	0.284363	3.48022e-07	301529						30	30		df.c_atleast1dose_GWAS_LD_clumping_r2_0.5.csv
rs2874139	HPF1	0.0531187						0.8					4	169751502	C	G	0.680938	-0.137253	0.0395555	0.000520688	301529	ENSG00000129116	intron_variant	PALLD	palladin, cytoskeletal associated protein					df.c_atleast1dose_GWAS_LD_clumping_r2_0.5.csv
rs181987785	GJB4	0.0331992	247429										1	34977912	G	A	0.00546124	1.44894	0.284363	3.48022e-07	301529						30	30		df.c_atleast1dose_GWAS_LD_clumping_r2_0.5.csv
rs2874139	CBR4	0.039839	179924										4	169751502	C	G	0.680938	-0.137253	0.0395555	0.000520688	301529	ENSG00000129116	intron_variant	PALLD	palladin, cytoskeletal associated protein					df.c_atleast1dose_GWAS_LD_clumping_r2_0.5.csv
rs181987785	GJB3	0.0331992	268903										1	34977912	G	A	0.00546124	1.44894	0.284363	3.48022e-07	301529						30	30		df.c_atleast1dose_GWAS_LD_clumping_r2_0.5.csv
rs2874139	DDX60L	0.0265594	292565										4	169751502	C	G	0.680938	-0.137253	0.0395555	0.000520688	301529	ENSG00000129116	intron_variant	PALLD	palladin, cytoskeletal associated protein					df.c_atleast1dose_GWAS_LD_clumping_r2_0.5.csv
rs28718712	OMG	0.0331992	257513										17	29882071	T	G	0.67118	-0.28743	0.0620398	3.60414e-06	199223						32	4		df.c_2dose_GWAS_LD_clumping_r2_0.5.csv
rs2874139	SH3RF1	0.00663984	440605										4	169751502	C	G	0.680938	-0.137253	0.0395555	0.000520688	301529	ENSG00000129116	intron_variant	PALLD	palladin, cytoskeletal associated protein					df.c_atleast1dose_GWAS_LD_clumping_r2_0.5.csv
rs28718712	EVI2A	0.0331992	233303										17	29882071	T	G	0.67118	-0.28743	0.0620398	3.60414e-06	199223						32	4		df.c_2dose_GWAS_LD_clumping_r2_0.5.csv
rs36170929	VWDE	0.0796781	97620			0.2							7	12541187	G	A	0.640608	0.237542	0.0611601	0.00010278	199223									df.c_2dose_GWAS_LD_clumping_r2_0.5.csv
rs28718712	EVI2B	0.0331992	240947										17	29882071	T	G	0.67118	-0.28743	0.0620398	3.60414e-06	199223						32	4		df.c_2dose_GWAS_LD_clumping_r2_0.5.csv
rs4073656	STON1	0.0331992	225124										2	48981646	G	A	0.502083	-0.287743	0.0587982	9.89389e-07	199223	ENSG00000138039	intron_variant	LHCGR	luteinizing hormone/choriogonadotropin receptor		5	3		df.c_2dose_GWAS_LD_clumping_r2_0.5.csv
rs36170929	SCIN	0.0597586	69016										7	12541187	G	A	0.640608	0.237542	0.0611601	0.00010278	199223									df.c_2dose_GWAS_LD_clumping_r2_0.5.csv
rs4991425	TACC2	0.0331992	262822										10	123485856	T	C	0.363185	-0.287656	0.0612222	2.62011e-06	199223						10	8		df.c_2dose_GWAS_LD_clumping_r2_0.5.csv
rs4991425	NSMCE4A	0.0331992	248876										10	123485856	T	C	0.363185	-0.287656	0.0612222	2.62011e-06	199223						10	8		df.c_2dose_GWAS_LD_clumping_r2_0.5.csv
rs36170929	ARL4A	0.039839	185295										7	12541187	G	A	0.640608	0.237542	0.0611601	0.00010278	199223									df.c_2dose_GWAS_LD_clumping_r2_0.5.csv
rs56070971	GJA4	0.0331992	232721										1	35025879	T	C	0.00563394	1.27501	0.276058	3.86279e-06	301529						29	29		df.c_atleast1dose_GWAS_LD_clumping_r2_0.5.csv
rs72718228	GALNT16	0.0331992	250467										14	69475527	T	C	0.0903761	0.493443	0.104782	2.48623e-06	199223						5	4		df.c_2dose_GWAS_LD_clumping_r2_0.5.csv
rs36170929	TMEM106B	0.0265594	290291										7	12541187	G	A	0.640608	0.237542	0.0611601	0.00010278	199223									df.c_2dose_GWAS_LD_clumping_r2_0.5.csv
rs7590599	LIMS1	0.0331992	234991							0			2	108915136	C	T	0.604469	0.181728	0.0375004	1.25954e-06	301529	ENSG00000198203	intron_variant	SULT1C2	sulfotransferase family 1C member 2		8	5		df.c_atleast1dose_GWAS_LD_clumping_r2_0.5.csv
rs9661909	IL19	0.0331992	229275										1	206714818	T	C	0.50554	-0.282169	0.0587359	1.55508e-06	199223	ENSG00000266094	intron_variant	RASSF5	Ras association domain family member 5		11	6		df.c_2dose_GWAS_LD_clumping_r2_0.5.csv
rs9661909	IL10	0.0331992	233052										1	206714818	T	C	0.50554	-0.282169	0.0587359	1.55508e-06	199223	ENSG00000266094	intron_variant	RASSF5	Ras association domain family member 5		11	6		df.c_2dose_GWAS_LD_clumping_r2_0.5.csv
rs79158353	KCNMA1	0.0267606						0.1			intron_variant		10	78798475	A	T	0.0817853	-0.304397	0.0674946	6.4845e-06	301529	ENSG00000156113	intron_variant	KCNMA1	potassium calcium-activated channel subfamily M alpha 1		23	13		df.c_atleast1dose_GWAS_LD_clumping_r2_0.5.csv
rs111692702	OR10H1	0.0265594	274673										19	15651802	A	G	0.00867606	1.72936	0.371373	3.21368e-06	199223	ENSG00000171954	intron_variant	CYP4F22	cytochrome P450 family 4 subfamily F member 22		3	3		df.c_2dose_GWAS_LD_clumping_r2_0.5.csv
rs111692702	EPHX3	0.0265594	307556										19	15651802	A	G	0.00867606	1.72936	0.371373	3.21368e-06	199223	ENSG00000171954	intron_variant	CYP4F22	cytochrome P450 family 4 subfamily F member 22		3	3		df.c_2dose_GWAS_LD_clumping_r2_0.5.csv
rs142193221	MED15	0.0265594	315964							0			22	21166165	A	G	0.00595962	1.2739	0.273933	3.31294e-06	301529	ENSG00000241973	intron_variant	PI4KA	phosphatidylinositol 4-kinase alpha		6	6		df.c_atleast1dose_GWAS_LD_clumping_r2_0.5.csv
rs142193221	KLHL22	0.0265594	316033							0			22	21166165	A	G	0.00595962	1.2739	0.273933	3.31294e-06	301529	ENSG00000241973	intron_variant	PI4KA	phosphatidylinositol 4-kinase alpha		6	6		df.c_atleast1dose_GWAS_LD_clumping_r2_0.5.csv
rs181987785	GJA4	0.0265594	280688										1	34977912	G	A	0.00546124	1.44894	0.284363	3.48022e-07	301529						30	30		df.c_atleast1dose_GWAS_LD_clumping_r2_0.5.csv
rs28645263	ANKH	0.0265594						0.4					5	16612885	C	T	0.416262	1.01431	0.230453	1.07558e-05	198671	ENSG00000154153	intron_variant	RETREG1	reticulophagy regulator 1		3	0		df.b_2dose_GWAS_LD_clumping_r2_0.5.csv
rs28645263	ANKH	0.0265594						0.4					5	16612885	C	T	0.416446	0.3472	0.0604864	9.4608e-09	199223	ENSG00000154153	intron_variant	RETREG1	reticulophagy regulator 1		3	3		df.c_2dose_GWAS_LD_clumping_r2_0.5.csv
rs28645263	ANKH	0.0265594						0.4					5	16612885	C	T	0.417619	0.178716	0.0376641	2.08523e-06	301529	ENSG00000154153	intron_variant	RETREG1	reticulophagy regulator 1		3	0		df.c_atleast1dose_GWAS_LD_clumping_r2_0.5.csv
rs2874139	DDX60L	0.0265594	292565										4	169751502	C	G	0.680009	-0.287577	0.0632727	5.49245e-06	199223	ENSG00000129116	intron_variant	PALLD	palladin, cytoskeletal associated protein		43	15		df.c_2dose_GWAS_LD_clumping_r2_0.5.csv
rs36170929	TMEM106B	0.0265594	290291										7	12541187	G	A	0.639669	0.198885	0.0505227	8.2662e-05	301529						11	0		df.c_1dose_GWAS_LD_clumping_r2_0.5.csv
rs36170929	TMEM106B	0.0265594	290291										7	12541187	G	A	0.639669	0.209973	0.0383548	4.38743e-08	301529						11	5		df.c_atleast1dose_GWAS_LD_clumping_r2_0.5.csv
rs4073656	PPP1R21	0.0265594	313909										2	48981646	G	A	0.502083	-0.287743	0.0587982	9.89389e-07	199223	ENSG00000138039	intron_variant	LHCGR	luteinizing hormone/choriogonadotropin receptor		5	3		df.c_2dose_GWAS_LD_clumping_r2_0.5.csv
rs56070971	SMIM12	0.0265594	299477										1	35025879	T	C	0.00563394	1.27501	0.276058	3.86279e-06	301529						29	29		df.c_atleast1dose_GWAS_LD_clumping_r2_0.5.csv
rs72664942	CDS1	0.0265594	304624										4	85808904	G	A	0.00650739	1.17401	0.258846	5.7451e-06	301529	ENSG00000163625	intron_variant	WDFY3	WD repeat and FYVE domain containing 3		2	2		df.c_atleast1dose_GWAS_LD_clumping_r2_0.5.csv
rs7590599	SLC5A7	0.0265594	312157										2	108915136	C	T	0.604469	0.181728	0.0375004	1.25954e-06	301529	ENSG00000198203	intron_variant	SULT1C2	sulfotransferase family 1C member 2		8	5		df.c_atleast1dose_GWAS_LD_clumping_r2_0.5.csv
rs9661909	IL20	0.0265594	324134										1	206714818	T	C	0.50554	-0.282169	0.0587359	1.55508e-06	199223	ENSG00000266094	intron_variant	RASSF5	Ras association domain family member 5		11	6		df.c_2dose_GWAS_LD_clumping_r2_0.5.csv
rs111692702	NOTCH3	0.0199195	339996							0			19	15651802	A	G	0.00867606	1.72936	0.371373	3.21368e-06	199223	ENSG00000171954	intron_variant	CYP4F22	cytochrome P450 family 4 subfamily F member 22		3	3		df.c_2dose_GWAS_LD_clumping_r2_0.5.csv
rs111692702	CYP4F2	0.0199195	357086										19	15651802	A	G	0.00867606	1.72936	0.371373	3.21368e-06	199223	ENSG00000171954	intron_variant	CYP4F22	cytochrome P450 family 4 subfamily F member 22		3	3		df.c_2dose_GWAS_LD_clumping_r2_0.5.csv
rs142193221	SCARF2	0.0199195	374051										22	21166165	A	G	0.00595962	1.2739	0.273933	3.31294e-06	301529	ENSG00000241973	intron_variant	PI4KA	phosphatidylinositol 4-kinase alpha		6	6		df.c_atleast1dose_GWAS_LD_clumping_r2_0.5.csv
rs181987785	C1orf94	0.0199195	345428										1	34977912	G	A	0.00546124	1.44894	0.284363	3.48022e-07	301529						30	30		df.c_atleast1dose_GWAS_LD_clumping_r2_0.5.csv
rs181987785	CSMD2	0.0199195	346469										1	34977912	G	A	0.00546124	1.44894	0.284363	3.48022e-07	301529						30	30		df.c_atleast1dose_GWAS_LD_clumping_r2_0.5.csv
rs181987785	SMIM12	0.0199195	347444										1	34977912	G	A	0.00546124	1.44894	0.284363	3.48022e-07	301529						30	30		df.c_atleast1dose_GWAS_LD_clumping_r2_0.5.csv
rs3737328	RAB20	0.0199195	348004										13	110866065	T	C	0.246354	0.198244	0.0424764	3.05399e-06	301529	ENSG00000187498	intron_variant	COL4A1	collagen type IV alpha 1 chain		4	4		df.c_atleast1dose_GWAS_LD_clumping_r2_0.5.csv
rs4687124	TMEM207	0.0199195	326755										3	189840935	G	A	0.231762	0.319337	0.0698652	4.85964e-06	199223						22	22		df.c_2dose_GWAS_LD_clumping_r2_0.5.csv
rs56070971	DLGAP3	0.0199195	369372										1	35025879	T	C	0.00563394	1.27501	0.276058	3.86279e-06	301529						29	29		df.c_atleast1dose_GWAS_LD_clumping_r2_0.5.csv
rs9661909	SRGAP2	0.0199195	338143										1	206714818	T	C	0.50554	-0.282169	0.0587359	1.55508e-06	199223	ENSG00000266094	intron_variant	RASSF5	Ras association domain family member 5		11	6		df.c_2dose_GWAS_LD_clumping_r2_0.5.csv
rs9661909	FAM72A	0.0199195	337075										1	206714818	T	C	0.50554	-0.282169	0.0587359	1.55508e-06	199223	ENSG00000266094	intron_variant	RASSF5	Ras association domain family member 5		11	6		df.c_2dose_GWAS_LD_clumping_r2_0.5.csv
rs9661909	IL24	0.0199195	355954										1	206714818	T	C	0.50554	-0.282169	0.0587359	1.55508e-06	199223	ENSG00000266094	intron_variant	RASSF5	Ras association domain family member 5		11	6		df.c_2dose_GWAS_LD_clumping_r2_0.5.csv
rs111692702	OR10H4	0.0132797	403308										19	15651802	A	G	0.00867606	1.72936	0.371373	3.21368e-06	199223	ENSG00000171954	intron_variant	CYP4F22	cytochrome P450 family 4 subfamily F member 22		3	3		df.c_2dose_GWAS_LD_clumping_r2_0.5.csv
rs111692702	CYP4F11	0.0132797	393876										19	15651802	A	G	0.00867606	1.72936	0.371373	3.21368e-06	199223	ENSG00000171954	intron_variant	CYP4F22	cytochrome P450 family 4 subfamily F member 22		3	3		df.c_2dose_GWAS_LD_clumping_r2_0.5.csv
rs111692702	ILVBL	0.0132797	415205										19	15651802	A	G	0.00867606	1.72936	0.371373	3.21368e-06	199223	ENSG00000171954	intron_variant	CYP4F22	cytochrome P450 family 4 subfamily F member 22		3	3		df.c_2dose_GWAS_LD_clumping_r2_0.5.csv
rs142193221	ZNF74	0.0132797	417762										22	21166165	A	G	0.00595962	1.2739	0.273933	3.31294e-06	301529	ENSG00000241973	intron_variant	PI4KA	phosphatidylinositol 4-kinase alpha		6	6		df.c_atleast1dose_GWAS_LD_clumping_r2_0.5.csv
rs56150535	KLF13	0.186117	28684			0.7		0.2		0	intron_variant		15	31647722	T	C	0.359256	0.219571	0.0502408	1.24031e-05	301529	ENSG00000169926	intron_variant	KLF13	Kruppel like factor 13					df.c_1dose_GWAS_LD_clumping_r2_0.5.csv
rs181987785	DLGAP3	0.0132797	417339										1	34977912	G	A	0.00546124	1.44894	0.284363	3.48022e-07	301529						30	30		df.c_atleast1dose_GWAS_LD_clumping_r2_0.5.csv
rs56150535	MTMR10	0.0796781	363891					0.9		0			15	31647722	T	C	0.359256	0.219571	0.0502408	1.24031e-05	301529	ENSG00000169926	intron_variant	KLF13	Kruppel like factor 13					df.c_1dose_GWAS_LD_clumping_r2_0.5.csv
rs28718712	SUZ12	0.0132797	381955										17	29882071	T	G	0.67118	-0.28743	0.0620398	3.60414e-06	199223						32	4		df.c_2dose_GWAS_LD_clumping_r2_0.5.csv
rs56150535	TRPM1	0.0796781	194246					0.6					15	31647722	T	C	0.359256	0.219571	0.0502408	1.24031e-05	301529	ENSG00000169926	intron_variant	KLF13	Kruppel like factor 13					df.c_1dose_GWAS_LD_clumping_r2_0.5.csv
rs3737328	NAXD	0.0132797	401827							0			13	110866065	T	C	0.246354	0.198244	0.0424764	3.05399e-06	301529	ENSG00000187498	intron_variant	COL4A1	collagen type IV alpha 1 chain		4	4		df.c_atleast1dose_GWAS_LD_clumping_r2_0.5.csv
rs56150535	FAN1	0.0464789	464960					0.6		0			15	31647722	T	C	0.359256	0.219571	0.0502408	1.24031e-05	301529	ENSG00000169926	intron_variant	KLF13	Kruppel like factor 13					df.c_1dose_GWAS_LD_clumping_r2_0.5.csv
rs4073656	FSHR	0.0132797	400020										2	48981646	G	A	0.502083	-0.287743	0.0587982	9.89389e-07	199223	ENSG00000138039	intron_variant	LHCGR	luteinizing hormone/choriogonadotropin receptor		5	3		df.c_2dose_GWAS_LD_clumping_r2_0.5.csv
rs72664942	WDFY3	0.0865191	78939					0.2			intron_variant		4	85808904	G	A	0.00650739	1.15438	0.332205	0.00051103	301529	ENSG00000163625	intron_variant	WDFY3	WD repeat and FYVE domain containing 3					df.c_1dose_GWAS_LD_clumping_r2_0.5.csv
rs4687124	IL1RAP	0.0132797	390905										3	189840935	G	A	0.231762	0.319337	0.0698652	4.85964e-06	199223						22	22		df.c_2dose_GWAS_LD_clumping_r2_0.5.csv
rs72664942	CDS1	0.0265594	304624										4	85808904	G	A	0.00650739	1.15438	0.332205	0.00051103	301529	ENSG00000163625	intron_variant	WDFY3	WD repeat and FYVE domain containing 3					df.c_1dose_GWAS_LD_clumping_r2_0.5.csv
rs56070971	C1orf94	0.0132797	393395										1	35025879	T	C	0.00563394	1.27501	0.276058	3.86279e-06	301529						29	29		df.c_atleast1dose_GWAS_LD_clumping_r2_0.5.csv
rs72664942	NKX6-1	0.0132797	388459										4	85808904	G	A	0.00650739	1.15438	0.332205	0.00051103	301529	ENSG00000163625	intron_variant	WDFY3	WD repeat and FYVE domain containing 3					df.c_1dose_GWAS_LD_clumping_r2_0.5.csv
rs56070971	CSMD2	0.0132797	394436										1	35025879	T	C	0.00563394	1.27501	0.276058	3.86279e-06	301529						29	29		df.c_atleast1dose_GWAS_LD_clumping_r2_0.5.csv
rs72664942	NKX6-1	0.0132797	388459										4	85808904	G	A	0.00650739	1.17401	0.258846	5.7451e-06	301529	ENSG00000163625	intron_variant	WDFY3	WD repeat and FYVE domain containing 3		2	2		df.c_atleast1dose_GWAS_LD_clumping_r2_0.5.csv
rs72718228	ERH	0.0132797	389489										14	69475527	T	C	0.0903761	0.493443	0.104782	2.48623e-06	199223						5	4		df.c_2dose_GWAS_LD_clumping_r2_0.5.csv
rs72718228	SLC39A9	0.0132797	389205										14	69475527	T	C	0.0903761	0.493443	0.104782	2.48623e-06	199223						5	4		df.c_2dose_GWAS_LD_clumping_r2_0.5.csv
rs7590599	RANBP2	0.0132797	420802										2	108915136	C	T	0.604469	0.181728	0.0375004	1.25954e-06	301529	ENSG00000198203	intron_variant	SULT1C2	sulfotransferase family 1C member 2		8	5		df.c_atleast1dose_GWAS_LD_clumping_r2_0.5.csv
rs9661909	PIGR	0.0132797	404977										1	206714818	T	C	0.50554	-0.282169	0.0587359	1.55508e-06	199223	ENSG00000266094	intron_variant	RASSF5	Ras association domain family member 5		11	6		df.c_2dose_GWAS_LD_clumping_r2_0.5.csv
rs9661909	AVPR1B	0.0132797	423790										1	206714818	T	C	0.50554	-0.282169	0.0587359	1.55508e-06	199223	ENSG00000266094	intron_variant	RASSF5	Ras association domain family member 5		11	6		df.c_2dose_GWAS_LD_clumping_r2_0.5.csv
rs9661909	FCMR	0.0132797	381758										1	206714818	T	C	0.50554	-0.282169	0.0587359	1.55508e-06	199223	ENSG00000266094	intron_variant	RASSF5	Ras association domain family member 5		11	6		df.c_2dose_GWAS_LD_clumping_r2_0.5.csv
rs111692702	OR1I1	0.00663984	458780										19	15651802	A	G	0.00867606	1.72936	0.371373	3.21368e-06	199223	ENSG00000171954	intron_variant	CYP4F22	cytochrome P450 family 4 subfamily F member 22		3	3		df.c_2dose_GWAS_LD_clumping_r2_0.5.csv
rs7590599	SULT1C2	0.21328	10041		0.3	0.5					intron_variant		2	108915136	C	T	0.604469	0.162837	0.0494046	0.000980793	301529	ENSG00000198203	intron_variant	SULT1C2	sulfotransferase family 1C member 2					df.c_1dose_GWAS_LD_clumping_r2_0.5.csv
rs7590599	SULT1C2	0.21328	10041		0.3	0.5					intron_variant		2	108915136	C	T	0.604267	0.23275	0.0599082	0.000102286	199223	ENSG00000198203	intron_variant	SULT1C2	sulfotransferase family 1C member 2					df.c_2dose_GWAS_LD_clumping_r2_0.5.csv
rs111692702	SYDE1	0.00663984	433590										19	15651802	A	G	0.00867606	1.72936	0.371373	3.21368e-06	199223	ENSG00000171954	intron_variant	CYP4F22	cytochrome P450 family 4 subfamily F member 22		3	3		df.c_2dose_GWAS_LD_clumping_r2_0.5.csv
rs7590599	GCC2	0.139437	150427			0.7							2	108915136	C	T	0.604469	0.162837	0.0494046	0.000980793	301529	ENSG00000198203	intron_variant	SULT1C2	sulfotransferase family 1C member 2					df.c_1dose_GWAS_LD_clumping_r2_0.5.csv
rs7590599	GCC2	0.139437	150427			0.7							2	108915136	C	T	0.604267	0.23275	0.0599082	0.000102286	199223	ENSG00000198203	intron_variant	SULT1C2	sulfotransferase family 1C member 2					df.c_2dose_GWAS_LD_clumping_r2_0.5.csv
rs181987785	TMEM35B	0.00663984	473036										1	34977912	G	A	0.00546124	1.44894	0.284363	3.48022e-07	301529						30	30		df.c_atleast1dose_GWAS_LD_clumping_r2_0.5.csv
rs7590599	SULT1C4	0.0796781	79231			0.2							2	108915136	C	T	0.604469	0.162837	0.0494046	0.000980793	301529	ENSG00000198203	intron_variant	SULT1C2	sulfotransferase family 1C member 2					df.c_1dose_GWAS_LD_clumping_r2_0.5.csv
rs7590599	SULT1C4	0.0796781	79231			0.2							2	108915136	C	T	0.604267	0.23275	0.0599082	0.000102286	199223	ENSG00000198203	intron_variant	SULT1C2	sulfotransferase family 1C member 2					df.c_2dose_GWAS_LD_clumping_r2_0.5.csv
rs28645263	MARCHF11	0.00663984	432014										5	16612885	C	T	0.416262	1.01431	0.230453	1.07558e-05	198671	ENSG00000154153	intron_variant	RETREG1	reticulophagy regulator 1		3	0		df.b_2dose_GWAS_LD_clumping_r2_0.5.csv
rs7590599	SULT1C3	0.0597586	58712										2	108915136	C	T	0.604469	0.162837	0.0494046	0.000980793	301529	ENSG00000198203	intron_variant	SULT1C2	sulfotransferase family 1C member 2					df.c_1dose_GWAS_LD_clumping_r2_0.5.csv
rs7590599	SULT1C3	0.0597586	58712										2	108915136	C	T	0.604267	0.23275	0.0599082	0.000102286	199223	ENSG00000198203	intron_variant	SULT1C2	sulfotransferase family 1C member 2					df.c_2dose_GWAS_LD_clumping_r2_0.5.csv
rs28645263	MARCHF11	0.00663984	432014										5	16612885	C	T	0.416446	0.3472	0.0604864	9.4608e-09	199223	ENSG00000154153	intron_variant	RETREG1	reticulophagy regulator 1		3	3		df.c_2dose_GWAS_LD_clumping_r2_0.5.csv
rs7590599	LIMS1	0.0331992	234991							0			2	108915136	C	T	0.604469	0.162837	0.0494046	0.000980793	301529	ENSG00000198203	intron_variant	SULT1C2	sulfotransferase family 1C member 2					df.c_1dose_GWAS_LD_clumping_r2_0.5.csv
rs7590599	LIMS1	0.0331992	234991							0			2	108915136	C	T	0.604267	0.23275	0.0599082	0.000102286	199223	ENSG00000198203	intron_variant	SULT1C2	sulfotransferase family 1C member 2					df.c_2dose_GWAS_LD_clumping_r2_0.5.csv
rs28645263	MARCHF11	0.00663984	432014										5	16612885	C	T	0.417619	0.178716	0.0376641	2.08523e-06	301529	ENSG00000154153	intron_variant	RETREG1	reticulophagy regulator 1		3	0		df.c_atleast1dose_GWAS_LD_clumping_r2_0.5.csv
rs7590599	SLC5A7	0.0265594	312157										2	108915136	C	T	0.604469	0.162837	0.0494046	0.000980793	301529	ENSG00000198203	intron_variant	SULT1C2	sulfotransferase family 1C member 2					df.c_1dose_GWAS_LD_clumping_r2_0.5.csv
rs7590599	SLC5A7	0.0265594	312157										2	108915136	C	T	0.604267	0.23275	0.0599082	0.000102286	199223	ENSG00000198203	intron_variant	SULT1C2	sulfotransferase family 1C member 2					df.c_2dose_GWAS_LD_clumping_r2_0.5.csv
rs28645263	BASP1	0.00663984	452822										5	16612885	C	T	0.416262	1.01431	0.230453	1.07558e-05	198671	ENSG00000154153	intron_variant	RETREG1	reticulophagy regulator 1		3	0		df.b_2dose_GWAS_LD_clumping_r2_0.5.csv
rs7590599	RANBP2	0.0132797	420802										2	108915136	C	T	0.604469	0.162837	0.0494046	0.000980793	301529	ENSG00000198203	intron_variant	SULT1C2	sulfotransferase family 1C member 2					df.c_1dose_GWAS_LD_clumping_r2_0.5.csv
rs7590599	RANBP2	0.0132797	420802										2	108915136	C	T	0.604267	0.23275	0.0599082	0.000102286	199223	ENSG00000198203	intron_variant	SULT1C2	sulfotransferase family 1C member 2					df.c_2dose_GWAS_LD_clumping_r2_0.5.csv
rs28645263	BASP1	0.00663984	452822										5	16612885	C	T	0.416446	0.3472	0.0604864	9.4608e-09	199223	ENSG00000154153	intron_variant	RETREG1	reticulophagy regulator 1		3	3		df.c_2dose_GWAS_LD_clumping_r2_0.5.csv
rs7590599	RGPD4	0.00663984	471788										2	108915136	C	T	0.604469	0.162837	0.0494046	0.000980793	301529	ENSG00000198203	intron_variant	SULT1C2	sulfotransferase family 1C member 2					df.c_1dose_GWAS_LD_clumping_r2_0.5.csv
rs7590599	RGPD4	0.00663984	471788										2	108915136	C	T	0.604267	0.23275	0.0599082	0.000102286	199223	ENSG00000198203	intron_variant	SULT1C2	sulfotransferase family 1C member 2					df.c_2dose_GWAS_LD_clumping_r2_0.5.csv
rs28645263	BASP1	0.00663984	452822										5	16612885	C	T	0.417619	0.178716	0.0376641	2.08523e-06	301529	ENSG00000154153	intron_variant	RETREG1	reticulophagy regulator 1		3	0		df.c_atleast1dose_GWAS_LD_clumping_r2_0.5.csv
rs7590599	CCDC138	0	488077										2	108915136	C	T	0.604469	0.162837	0.0494046	0.000980793	301529	ENSG00000198203	intron_variant	SULT1C2	sulfotransferase family 1C member 2					df.c_1dose_GWAS_LD_clumping_r2_0.5.csv
rs7590599	CCDC138	0	488077										2	108915136	C	T	0.604267	0.23275	0.0599082	0.000102286	199223	ENSG00000198203	intron_variant	SULT1C2	sulfotransferase family 1C member 2					df.c_2dose_GWAS_LD_clumping_r2_0.5.csv
rs28718712	LRRC37B	0.00663984	452331										17	29882071	T	G	0.67118	-0.28743	0.0620398	3.60414e-06	199223						32	4		df.c_2dose_GWAS_LD_clumping_r2_0.5.csv
rs2874139	SH3RF1	0.00663984	440605										4	169751502	C	G	0.680009	-0.287577	0.0632727	5.49245e-06	199223	ENSG00000129116	intron_variant	PALLD	palladin, cytoskeletal associated protein		43	15		df.c_2dose_GWAS_LD_clumping_r2_0.5.csv
rs3737328	IRS2	0.00663984	427135										13	110866065	T	C	0.246354	0.198244	0.0424764	3.05399e-06	301529	ENSG00000187498	intron_variant	COL4A1	collagen type IV alpha 1 chain		4	4		df.c_atleast1dose_GWAS_LD_clumping_r2_0.5.csv
rs9661909	RASSF5	0.0597586	33958										1	206714818	T	C	0.504891	-0.125213	0.0367138	0.000648378	301529	ENSG00000266094	intron_variant	RASSF5	Ras association domain family member 5					df.c_atleast1dose_GWAS_LD_clumping_r2_0.5.csv
rs56070971	TMEM35B	0.00663984	425069										1	35025879	T	C	0.00563394	1.27501	0.276058	3.86279e-06	301529						29	29		df.c_atleast1dose_GWAS_LD_clumping_r2_0.5.csv
rs9661909	IKBKE	0.0597586	71013										1	206714818	T	C	0.504891	-0.125213	0.0367138	0.000648378	301529	ENSG00000266094	intron_variant	RASSF5	Ras association domain family member 5					df.c_atleast1dose_GWAS_LD_clumping_r2_0.5.csv
rs56070971	ZMYM6	0.00663984	471667										1	35025879	T	C	0.00563394	1.27501	0.276058	3.86279e-06	301529						29	29		df.c_atleast1dose_GWAS_LD_clumping_r2_0.5.csv
rs9661909	EIF2D	0.0597586	70976										1	206714818	T	C	0.504891	-0.125213	0.0367138	0.000648378	301529	ENSG00000266094	intron_variant	RASSF5	Ras association domain family member 5					df.c_atleast1dose_GWAS_LD_clumping_r2_0.5.csv
rs56070971	ZMYM1	0.00663984	471894										1	35025879	T	C	0.00563394	1.27501	0.276058	3.86279e-06	301529						29	29		df.c_atleast1dose_GWAS_LD_clumping_r2_0.5.csv
rs9661909	DYRK3	0.0531187	94047										1	206714818	T	C	0.504891	-0.125213	0.0367138	0.000648378	301529	ENSG00000266094	intron_variant	RASSF5	Ras association domain family member 5					df.c_atleast1dose_GWAS_LD_clumping_r2_0.5.csv
rs7590599	RGPD4	0.00663984	471788										2	108915136	C	T	0.604469	0.181728	0.0375004	1.25954e-06	301529	ENSG00000198203	intron_variant	SULT1C2	sulfotransferase family 1C member 2		8	5		df.c_atleast1dose_GWAS_LD_clumping_r2_0.5.csv
rs9661909	MAPKAPK2	0.0464789	143416										1	206714818	T	C	0.504891	-0.125213	0.0367138	0.000648378	301529	ENSG00000266094	intron_variant	RASSF5	Ras association domain family member 5					df.c_atleast1dose_GWAS_LD_clumping_r2_0.5.csv
rs9661909	FCAMR	0.00663984	429136										1	206714818	T	C	0.50554	-0.282169	0.0587359	1.55508e-06	199223	ENSG00000266094	intron_variant	RASSF5	Ras association domain family member 5		11	6		df.c_2dose_GWAS_LD_clumping_r2_0.5.csv
rs9661909	IL19	0.0331992	229275										1	206714818	T	C	0.504891	-0.125213	0.0367138	0.000648378	301529	ENSG00000266094	intron_variant	RASSF5	Ras association domain family member 5					df.c_atleast1dose_GWAS_LD_clumping_r2_0.5.csv
rs111692702	SLC1A6	0								0			19	15651802	A	G	0.00867606	1.72936	0.371373	3.21368e-06	199223	ENSG00000171954	intron_variant	CYP4F22	cytochrome P450 family 4 subfamily F member 22		3	3		df.c_2dose_GWAS_LD_clumping_r2_0.5.csv
rs9661909	IL10	0.0331992	233052										1	206714818	T	C	0.504891	-0.125213	0.0367138	0.000648378	301529	ENSG00000266094	intron_variant	RASSF5	Ras association domain family member 5					df.c_atleast1dose_GWAS_LD_clumping_r2_0.5.csv
rs111692702	CCDC105	0								0			19	15651802	A	G	0.00867606	1.72936	0.371373	3.21368e-06	199223	ENSG00000171954	intron_variant	CYP4F22	cytochrome P450 family 4 subfamily F member 22		3	3		df.c_2dose_GWAS_LD_clumping_r2_0.5.csv
rs9661909	IL20	0.0265594	324134										1	206714818	T	C	0.504891	-0.125213	0.0367138	0.000648378	301529	ENSG00000266094	intron_variant	RASSF5	Ras association domain family member 5					df.c_atleast1dose_GWAS_LD_clumping_r2_0.5.csv
rs111692702	CASP14	0	491511							0			19	15651802	A	G	0.00867606	1.72936	0.371373	3.21368e-06	199223	ENSG00000171954	intron_variant	CYP4F22	cytochrome P450 family 4 subfamily F member 22		3	3		df.c_2dose_GWAS_LD_clumping_r2_0.5.csv
rs9661909	SRGAP2	0.0199195	338143										1	206714818	T	C	0.504891	-0.125213	0.0367138	0.000648378	301529	ENSG00000266094	intron_variant	RASSF5	Ras association domain family member 5					df.c_atleast1dose_GWAS_LD_clumping_r2_0.5.csv
rs142193221	DGCR6L	0	491797										22	21166165	A	G	0.00595962	1.2739	0.273933	3.31294e-06	301529	ENSG00000241973	intron_variant	PI4KA	phosphatidylinositol 4-kinase alpha		6	6		df.c_atleast1dose_GWAS_LD_clumping_r2_0.5.csv
rs9661909	FAM72A	0.0199195	337075										1	206714818	T	C	0.504891	-0.125213	0.0367138	0.000648378	301529	ENSG00000266094	intron_variant	RASSF5	Ras association domain family member 5					df.c_atleast1dose_GWAS_LD_clumping_r2_0.5.csv
rs3737328	ING1	0	499018							0			13	110866065	T	C	0.246354	0.198244	0.0424764	3.05399e-06	301529	ENSG00000187498	intron_variant	COL4A1	collagen type IV alpha 1 chain		4	4		df.c_atleast1dose_GWAS_LD_clumping_r2_0.5.csv
rs9661909	IL24	0.0199195	355954										1	206714818	T	C	0.504891	-0.125213	0.0367138	0.000648378	301529	ENSG00000266094	intron_variant	RASSF5	Ras association domain family member 5					df.c_atleast1dose_GWAS_LD_clumping_r2_0.5.csv
rs3737328	CARS2	0	499885							0			13	110866065	T	C	0.246354	0.198244	0.0424764	3.05399e-06	301529	ENSG00000187498	intron_variant	COL4A1	collagen type IV alpha 1 chain		4	4		df.c_atleast1dose_GWAS_LD_clumping_r2_0.5.csv
rs9661909	PIGR	0.0132797	404977										1	206714818	T	C	0.504891	-0.125213	0.0367138	0.000648378	301529	ENSG00000266094	intron_variant	RASSF5	Ras association domain family member 5					df.c_atleast1dose_GWAS_LD_clumping_r2_0.5.csv
rs4687124	TP63	0	491757										3	189840935	G	A	0.231762	0.319337	0.0698652	4.85964e-06	199223						22	22		df.c_2dose_GWAS_LD_clumping_r2_0.5.csv
rs9661909	AVPR1B	0.0132797	423790										1	206714818	T	C	0.504891	-0.125213	0.0367138	0.000648378	301529	ENSG00000266094	intron_variant	RASSF5	Ras association domain family member 5					df.c_atleast1dose_GWAS_LD_clumping_r2_0.5.csv
rs72718228	PLEKHD1	0	475882										14	69475527	T	C	0.0903761	0.493443	0.104782	2.48623e-06	199223						5	4		df.c_2dose_GWAS_LD_clumping_r2_0.5.csv
rs9661909	FCMR	0.0132797	381758										1	206714818	T	C	0.504891	-0.125213	0.0367138	0.000648378	301529	ENSG00000266094	intron_variant	RASSF5	Ras association domain family member 5					df.c_atleast1dose_GWAS_LD_clumping_r2_0.5.csv
rs7590599	CCDC138	0	488077										2	108915136	C	T	0.604469	0.181728	0.0375004	1.25954e-06	301529	ENSG00000198203	intron_variant	SULT1C2	sulfotransferase family 1C member 2		8	5		df.c_atleast1dose_GWAS_LD_clumping_r2_0.5.csv
rs9661909	FCAMR	0.00663984	429136										1	206714818	T	C	0.504891	-0.125213	0.0367138	0.000648378	301529	ENSG00000266094	intron_variant	RASSF5	Ras association domain family member 5					df.c_atleast1dose_GWAS_LD_clumping_r2_0.5.csv
rs9661909	RHEX	0	488316										1	206714818	T	C	0.50554	-0.282169	0.0587359	1.55508e-06	199223	ENSG00000266094	intron_variant	RASSF5	Ras association domain family member 5		11	6		df.c_2dose_GWAS_LD_clumping_r2_0.5.csv
rs9661909	RHEX	0	488316										1	206714818	T	C	0.504891	-0.125213	0.0367138	0.000648378	301529	ENSG00000266094	intron_variant	RASSF5	Ras association domain family member 5					df.c_atleast1dose_GWAS_LD_clumping_r2_0.5.csv
rs9661909	C1orf116	0	491267										1	206714818	T	C	0.50554	-0.282169	0.0587359	1.55508e-06	199223	ENSG00000266094	intron_variant	RASSF5	Ras association domain family member 5		11	6		df.c_2dose_GWAS_LD_clumping_r2_0.5.csv
rs9661909	C1orf116	0	491267										1	206714818	T	C	0.504891	-0.125213	0.0367138	0.000648378	301529	ENSG00000266094	intron_variant	RASSF5	Ras association domain family member 5					df.c_atleast1dose_GWAS_LD_clumping_r2_0.5.csv
rs9661909	PFKFB2	0	492877										1	206714818	T	C	0.50554	-0.282169	0.0587359	1.55508e-06	199223	ENSG00000266094	intron_variant	RASSF5	Ras association domain family member 5		11	6		df.c_2dose_GWAS_LD_clumping_r2_0.5.csv
rs9661909	PFKFB2	0	492877										1	206714818	T	C	0.504891	-0.125213	0.0367138	0.000648378	301529	ENSG00000266094	intron_variant	RASSF5	Ras association domain family member 5					df.c_atleast1dose_GWAS_LD_clumping_r2_0.5.csv
1) S0001, number of clumped SNPs (SNPs in LD) with p<1e-3;Only SNPs with S0001 >= 2 are shown.
2) LD clumping settings: r2=0.5, distance = 250kb
* All parameters were set to their default values in the OpenTargets platform.

## Sheet: Table S14
Table S14 Results of assigned genes from OpenTargetGenetics for SNPs with p values of GWASs less than 1e-4
SNP	Gene_OTG	Overall_V2G	Distance (Canonical TSS)	pQTL	sQTL	eQTL	Enhancer-TSS corr (FANTOM5)	PCHi-C (Javierre, 2016)	DHS-promoter corr (Thurman, 2012)	PCHi-C (Jung, 2019)	VEP (Ensembl)	CHR	BP	Effect allele_GWAS	Non-effect allele_GWAS	Frequency of effect allele_GWAS	BETA_GWAS	SE_GWAS	P_GWAS	N_GWAS	Ensembl_Gene_ID	Variant_Consequence	Gene_biomaRt	Wiki_Description	TOTAL no.of clumped SNPs	S0001_LD_r2_0.5	scenario
rs7433556	CCDC66	0.320523	151285		0.9	0.7						3	56742474	A	G	0.28115	-0.611252	0.163987	0.000193443	874							df.a_1dose_GWAS_LD_clumping_r2_0.5.csv
rs7433556	CCDC66	0.320523	151285		0.9	0.7						3	56742474	A	G	0.275122	-0.591434	0.134435	1.08542e-05	1522					122	2	df.a_atleast1dose_GWAS_LD_clumping_r2_0.5.csv
rs7433556	CCDC66	0.320523	151285		0.9	0.7						3	56742474	A	G	0.273193	-0.515826	0.145537	0.000393676	300777							df.b_1dose_GWAS_LD_clumping_r2_0.5.csv
rs7433556	CCDC66	0.320523	151285		0.9	0.7						3	56742474	A	G	0.273185	-0.565214	0.12531	6.46712e-06	300176					122	2	df.b_atleast1dose_GWAS_LD_clumping_r2_0.5.csv
rs3008373	ADAM8	0.307243	29500		0.9	0.5						10	135060872	C	T	0.917046	-0.405445	0.0889812	5.20069e-06	301529					8	6	df.c_1dose_GWAS_LD_clumping_r2_0.5.csv
rs34693358	KLF13	0.206036	5467			0.7		0.4			intron_variant	15	31624505	A	C	0.32471	0.269062	0.0516072	1.85164e-07	301529	ENSG00000169926	intron_variant	KLF13	Kruppel like factor 13	19	17	df.c_1dose_GWAS_LD_clumping_r2_0.5.csv
rs34693358	KLF13	0.206036	5467			0.7		0.4			intron_variant	15	31624505	A	C	0.32471	0.204306	0.0390982	1.73715e-07	301529	ENSG00000169926	intron_variant	KLF13	Kruppel like factor 13			df.c_atleast1dose_GWAS_LD_clumping_r2_0.5.csv
rs2514184	TIMM10	0.2	494148		0.4	0.9						11	57792423	A	T	0.179791	0.852132	0.195927	1.3662e-05	874	ENSG00000186509	intron_variant	OR9Q1	olfactory receptor family 9 subfamily Q member 1			df.a_1dose_GWAS_LD_clumping_r2_0.5.csv
rs2514184	TIMM10	0.2	494148		0.4	0.9						11	57792423	A	T	0.182475	0.793078	0.162381	1.03932e-06	1522	ENSG00000186509	intron_variant	OR9Q1	olfactory receptor family 9 subfamily Q member 1	51	49	df.a_atleast1dose_GWAS_LD_clumping_r2_0.5.csv
rs2514184	TIMM10	0.2	494148		0.4	0.9						11	57792423	A	T	0.17893	0.72521	0.174728	3.31745e-05	300777	ENSG00000186509	intron_variant	OR9Q1	olfactory receptor family 9 subfamily Q member 1	51	30	df.b_1dose_GWAS_LD_clumping_r2_0.5.csv
rs2514184	TIMM10	0.2	494148		0.4	0.9						11	57792423	A	T	0.178926	0.664339	0.148459	7.64526e-06	300176	ENSG00000186509	intron_variant	OR9Q1	olfactory receptor family 9 subfamily Q member 1	51	41	df.b_atleast1dose_GWAS_LD_clumping_r2_0.5.csv
rs7433556	ARHGEF3	0.192555	370883			0.9		0.8		0		3	56742474	A	G	0.28115	-0.611252	0.163987	0.000193443	874							df.a_1dose_GWAS_LD_clumping_r2_0.5.csv
rs7433556	ARHGEF3	0.192555	370883			0.9		0.8		0		3	56742474	A	G	0.275122	-0.591434	0.134435	1.08542e-05	1522					122	2	df.a_atleast1dose_GWAS_LD_clumping_r2_0.5.csv
rs7433556	ARHGEF3	0.192555	370883			0.9		0.8		0		3	56742474	A	G	0.273193	-0.515826	0.145537	0.000393676	300777							df.b_1dose_GWAS_LD_clumping_r2_0.5.csv
rs7433556	ARHGEF3	0.192555	370883			0.9		0.8		0		3	56742474	A	G	0.273185	-0.565214	0.12531	6.46712e-06	300176					122	2	df.b_atleast1dose_GWAS_LD_clumping_r2_0.5.csv
rs61946187	SLC15A4	0.179477	23255			0.2		1		0	intron_variant	12	129285248	T	C	0.0650668	1.44662	0.325479	8.80657e-06	874	ENSG00000139370	intron_variant	SLC15A4	solute carrier family 15 member 4	1	1	df.a_1dose_GWAS_LD_clumping_r2_0.5.csv
rs61946187	SLC15A4	0.179477	23255			0.2		1		0	intron_variant	12	129285248	T	C	0.0622384	1.12108	0.271908	3.73979e-05	1522	ENSG00000139370	intron_variant	SLC15A4	solute carrier family 15 member 4	1	0	df.a_atleast1dose_GWAS_LD_clumping_r2_0.5.csv
rs61946187	SLC15A4	0.179477	23255			0.2		1		0	intron_variant	12	129285248	T	C	0.0577217	1.49177	0.32415	4.18226e-06	300777	ENSG00000139370	intron_variant	SLC15A4	solute carrier family 15 member 4	1	1	df.b_1dose_GWAS_LD_clumping_r2_0.5.csv
rs61946187	SLC15A4	0.179477	23255			0.2		1		0	intron_variant	12	129285248	T	C	0.0577214	1.1182	0.2646	2.37867e-05	300176	ENSG00000139370	intron_variant	SLC15A4	solute carrier family 15 member 4	1	0	df.b_atleast1dose_GWAS_LD_clumping_r2_0.5.csv
rs3008373	TUBGCP2	0.165996	71455			0.8						10	135060872	C	T	0.917046	-0.405445	0.0889812	5.20069e-06	301529					8	6	df.c_1dose_GWAS_LD_clumping_r2_0.5.csv
rs12173480	F13A1	0.159356	116941			0.8						6	6438187	A	G	0.0604768	1.57302	0.332181	2.18582e-06	874					22	9	df.a_1dose_GWAS_LD_clumping_r2_0.5.csv
rs12173480	F13A1	0.159356	116941			0.8						6	6438187	A	G	0.0566514	0.943436	0.262315	0.000322433	1522							df.a_atleast1dose_GWAS_LD_clumping_r2_0.5.csv
rs12173480	F13A1	0.159356	116941			0.8						6	6438187	A	G	0.0549028	1.47459	0.322187	4.72094e-06	300777					22	9	df.b_1dose_GWAS_LD_clumping_r2_0.5.csv
rs12173480	F13A1	0.159356	116941			0.8						6	6438187	A	G	0.0549061	0.924996	0.254831	0.000283601	300176							df.b_atleast1dose_GWAS_LD_clumping_r2_0.5.csv
rs3008373	VENTX	0.159356	9513			0.7						10	135060872	C	T	0.917046	-0.405445	0.0889812	5.20069e-06	301529					8	6	df.c_1dose_GWAS_LD_clumping_r2_0.5.csv
rs17675898	RYBP	0.146278	44100			0.5				0	intron_variant	3	72451672	A	G	0.0140899	1.0224	0.223528	4.78635e-06	301529					2	2	df.c_1dose_GWAS_LD_clumping_r2_0.5.csv
rs3008373	ECHS1	0.139437	125986			0.7						10	135060872	C	T	0.917046	-0.405445	0.0889812	5.20069e-06	301529					8	6	df.c_1dose_GWAS_LD_clumping_r2_0.5.csv
rs12173480	LY86	0.126157	150154			0.6						6	6438187	A	G	0.0604768	1.57302	0.332181	2.18582e-06	874					22	9	df.a_1dose_GWAS_LD_clumping_r2_0.5.csv
rs12173480	LY86	0.126157	150154			0.6						6	6438187	A	G	0.0566514	0.943436	0.262315	0.000322433	1522							df.a_atleast1dose_GWAS_LD_clumping_r2_0.5.csv
rs12173480	LY86	0.126157	150154			0.6						6	6438187	A	G	0.0549028	1.47459	0.322187	4.72094e-06	300777					22	9	df.b_1dose_GWAS_LD_clumping_r2_0.5.csv
rs12173480	LY86	0.126157	150154			0.6						6	6438187	A	G	0.0549061	0.924996	0.254831	0.000283601	300176							df.b_atleast1dose_GWAS_LD_clumping_r2_0.5.csv
rs7433556	TASOR	0.126157	25181			0.5						3	56742474	A	G	0.28115	-0.611252	0.163987	0.000193443	874							df.a_1dose_GWAS_LD_clumping_r2_0.5.csv
rs7433556	TASOR	0.126157	25181			0.5						3	56742474	A	G	0.275122	-0.591434	0.134435	1.08542e-05	1522					122	2	df.a_atleast1dose_GWAS_LD_clumping_r2_0.5.csv
rs7433556	TASOR	0.126157	25181			0.5						3	56742474	A	G	0.273193	-0.515826	0.145537	0.000393676	300777							df.b_1dose_GWAS_LD_clumping_r2_0.5.csv
rs7433556	TASOR	0.126157	25181			0.5						3	56742474	A	G	0.273185	-0.565214	0.12531	6.46712e-06	300176					122	2	df.b_atleast1dose_GWAS_LD_clumping_r2_0.5.csv
rs1596992	TIMM10	0.119517				0.9						11	57866752	C	T	0.165724	0.917588	0.199092	4.04858e-06	874	ENSG00000186509	intron_variant	OR9Q1	olfactory receptor family 9 subfamily Q member 1	51	35	df.a_1dose_GWAS_LD_clumping_r2_0.5.csv
rs1596992	TIMM10	0.119517				0.9						11	57866752	C	T	0.173047	0.795371	0.164103	1.25477e-06	1522	ENSG00000186509	intron_variant	OR9Q1	olfactory receptor family 9 subfamily Q member 1			df.a_atleast1dose_GWAS_LD_clumping_r2_0.5.csv
rs1596992	TIMM10	0.119517				0.9						11	57866752	C	T	0.171574	0.721321	0.176515	4.38014e-05	300777	ENSG00000186509	intron_variant	OR9Q1	olfactory receptor family 9 subfamily Q member 1			df.b_1dose_GWAS_LD_clumping_r2_0.5.csv
rs1596992	TIMM10	0.119517				0.9						11	57866752	C	T	0.171559	0.642417	0.149493	1.72882e-05	300176	ENSG00000186509	intron_variant	OR9Q1	olfactory receptor family 9 subfamily Q member 1			df.b_atleast1dose_GWAS_LD_clumping_r2_0.5.csv
rs2514184	YPEL4	0.119517	375007			0.8						11	57792423	A	T	0.179791	0.852132	0.195927	1.3662e-05	874	ENSG00000186509	intron_variant	OR9Q1	olfactory receptor family 9 subfamily Q member 1			df.a_1dose_GWAS_LD_clumping_r2_0.5.csv
rs2514184	YPEL4	0.119517	375007			0.8						11	57792423	A	T	0.182475	0.793078	0.162381	1.03932e-06	1522	ENSG00000186509	intron_variant	OR9Q1	olfactory receptor family 9 subfamily Q member 1	51	49	df.a_atleast1dose_GWAS_LD_clumping_r2_0.5.csv
rs2514184	YPEL4	0.119517	375007			0.8						11	57792423	A	T	0.17893	0.72521	0.174728	3.31745e-05	300777	ENSG00000186509	intron_variant	OR9Q1	olfactory receptor family 9 subfamily Q member 1	51	30	df.b_1dose_GWAS_LD_clumping_r2_0.5.csv
rs2514184	YPEL4	0.119517	375007			0.8						11	57792423	A	T	0.178926	0.664339	0.148459	7.64526e-06	300176	ENSG00000186509	intron_variant	OR9Q1	olfactory receptor family 9 subfamily Q member 1	51	41	df.b_atleast1dose_GWAS_LD_clumping_r2_0.5.csv
rs13425812	COL6A3	0.113481	108975		0.3							2	238213996	A	G	0.362642	0.54128	0.150163	0.000312617	874							df.a_1dose_GWAS_LD_clumping_r2_0.5.csv
rs13425812	COL6A3	0.113481	108975		0.3							2	238213996	A	G	0.354881	0.487437	0.122092	6.54113e-05	1522							df.a_atleast1dose_GWAS_LD_clumping_r2_0.5.csv
rs13425812	COL6A3	0.113481	108975		0.3							2	238213996	A	G	0.341553	0.613041	0.137607	8.38912e-06	300777					52	26	df.b_1dose_GWAS_LD_clumping_r2_0.5.csv
rs13425812	COL6A3	0.113481	108975		0.3							2	238213996	A	G	0.341556	0.520996	0.116418	7.63303e-06	300176							df.b_atleast1dose_GWAS_LD_clumping_r2_0.5.csv
rs9752168	COL6A3	0.113481	111869		0.3					0		2	238211102	T	G	0.365823	0.526826	0.14935	0.000419578	874							df.a_1dose_GWAS_LD_clumping_r2_0.5.csv
rs9752168	COL6A3	0.113481	111869		0.3					0		2	238211102	T	G	0.358164	0.488547	0.121573	5.85606e-05	1522							df.a_atleast1dose_GWAS_LD_clumping_r2_0.5.csv
rs9752168	COL6A3	0.113481	111869		0.3					0		2	238211102	T	G	0.343616	0.606902	0.137117	9.59211e-06	300777							df.b_1dose_GWAS_LD_clumping_r2_0.5.csv
rs9752168	COL6A3	0.113481	111869		0.3					0		2	238211102	T	G	0.343618	0.527395	0.116115	5.57196e-06	300176					52	17	df.b_atleast1dose_GWAS_LD_clumping_r2_0.5.csv
rs62434146	PLEKHG1	0.113078	108830					0.6			intron_variant	6	151029849	G	A	0.0764275	1.17261	0.285155	3.91942e-05	874	ENSG00000120278	intron_variant	PLEKHG1	pleckstrin homology and RhoGEF domain containing G1	0	0	df.a_1dose_GWAS_LD_clumping_r2_0.5.csv
rs62434146	PLEKHG1	0.113078	108830					0.6			intron_variant	6	151029849	G	A	0.0693613	0.975704	0.248789	8.78858e-05	1522	ENSG00000120278	intron_variant	PLEKHG1	pleckstrin homology and RhoGEF domain containing G1	0	0	df.a_atleast1dose_GWAS_LD_clumping_r2_0.5.csv
rs62434146	PLEKHG1	0.113078	108830					0.6			intron_variant	6	151029849	G	A	0.0656077	1.38498	0.299824	3.84984e-06	300777	ENSG00000120278	intron_variant	PLEKHG1	pleckstrin homology and RhoGEF domain containing G1	0	0	df.b_1dose_GWAS_LD_clumping_r2_0.5.csv
rs62434146	PLEKHG1	0.113078	108830					0.6			intron_variant	6	151029849	G	A	0.0656195	0.975834	0.242484	5.71406e-05	300176	ENSG00000120278	intron_variant	PLEKHG1	pleckstrin homology and RhoGEF domain containing G1	0	0	df.b_atleast1dose_GWAS_LD_clumping_r2_0.5.csv
rs2514184	ZDHHC5	0.112877	357204			0.7						11	57792423	A	T	0.179791	0.852132	0.195927	1.3662e-05	874	ENSG00000186509	intron_variant	OR9Q1	olfactory receptor family 9 subfamily Q member 1			df.a_1dose_GWAS_LD_clumping_r2_0.5.csv
rs2514184	ZDHHC5	0.112877	357204			0.7						11	57792423	A	T	0.182475	0.793078	0.162381	1.03932e-06	1522	ENSG00000186509	intron_variant	OR9Q1	olfactory receptor family 9 subfamily Q member 1	51	49	df.a_atleast1dose_GWAS_LD_clumping_r2_0.5.csv
rs2514184	ZDHHC5	0.112877	357204			0.7						11	57792423	A	T	0.17893	0.72521	0.174728	3.31745e-05	300777	ENSG00000186509	intron_variant	OR9Q1	olfactory receptor family 9 subfamily Q member 1	51	30	df.b_1dose_GWAS_LD_clumping_r2_0.5.csv
rs2514184	ZDHHC5	0.112877	357204			0.7						11	57792423	A	T	0.178926	0.664339	0.148459	7.64526e-06	300176	ENSG00000186509	intron_variant	OR9Q1	olfactory receptor family 9 subfamily Q member 1	51	41	df.b_atleast1dose_GWAS_LD_clumping_r2_0.5.csv
rs12106331	VPS26C	0.106237	87056					0.8		0		21	38727277	G	A	0.157156	1.15358	0.309888	0.000197198	595							df.a_2dose_GWAS_LD_clumping_r2_0.5.csv
rs12106331	VPS26C	0.106237	87056					0.8		0		21	38727277	G	A	0.138581	1.55611	0.352208	9.95437e-06	198671					38	2	df.b_2dose_GWAS_LD_clumping_r2_0.5.csv
rs75298025	EPHB3	0.106237	161705					0.9		0		3	184441278	A	G	0.0521038	1.45648	0.327703	8.80959e-06	300777					1	1	df.b_1dose_GWAS_LD_clumping_r2_0.5.csv
rs75298025	EPHB3	0.106237	161705					0.9		0		3	184441278	A	G	0.052101	1.06066	0.266132	6.73532e-05	300176					2	1	df.b_atleast1dose_GWAS_LD_clumping_r2_0.5.csv
rs1596992	ZDHHC5	0.0995976	431533			0.7						11	57866752	C	T	0.165724	0.917588	0.199092	4.04858e-06	874	ENSG00000186509	intron_variant	OR9Q1	olfactory receptor family 9 subfamily Q member 1	51	35	df.a_1dose_GWAS_LD_clumping_r2_0.5.csv
rs1596992	ZDHHC5	0.0995976	431533			0.7						11	57866752	C	T	0.173047	0.795371	0.164103	1.25477e-06	1522	ENSG00000186509	intron_variant	OR9Q1	olfactory receptor family 9 subfamily Q member 1			df.a_atleast1dose_GWAS_LD_clumping_r2_0.5.csv
rs1596992	ZDHHC5	0.0995976	431533			0.7						11	57866752	C	T	0.171574	0.721321	0.176515	4.38014e-05	300777	ENSG00000186509	intron_variant	OR9Q1	olfactory receptor family 9 subfamily Q member 1			df.b_1dose_GWAS_LD_clumping_r2_0.5.csv
rs1596992	ZDHHC5	0.0995976	431533			0.7						11	57866752	C	T	0.171559	0.642417	0.149493	1.72882e-05	300176	ENSG00000186509	intron_variant	OR9Q1	olfactory receptor family 9 subfamily Q member 1			df.b_atleast1dose_GWAS_LD_clumping_r2_0.5.csv
rs1596992	YPEL4	0.0995976	449336			0.7						11	57866752	C	T	0.165724	0.917588	0.199092	4.04858e-06	874	ENSG00000186509	intron_variant	OR9Q1	olfactory receptor family 9 subfamily Q member 1	51	35	df.a_1dose_GWAS_LD_clumping_r2_0.5.csv
rs1596992	YPEL4	0.0995976	449336			0.7						11	57866752	C	T	0.173047	0.795371	0.164103	1.25477e-06	1522	ENSG00000186509	intron_variant	OR9Q1	olfactory receptor family 9 subfamily Q member 1			df.a_atleast1dose_GWAS_LD_clumping_r2_0.5.csv
rs1596992	YPEL4	0.0995976	449336			0.7						11	57866752	C	T	0.171574	0.721321	0.176515	4.38014e-05	300777	ENSG00000186509	intron_variant	OR9Q1	olfactory receptor family 9 subfamily Q member 1			df.b_1dose_GWAS_LD_clumping_r2_0.5.csv
rs1596992	YPEL4	0.0995976	449336			0.7						11	57866752	C	T	0.171559	0.642417	0.149493	1.72882e-05	300176	ENSG00000186509	intron_variant	OR9Q1	olfactory receptor family 9 subfamily Q member 1			df.b_atleast1dose_GWAS_LD_clumping_r2_0.5.csv
rs2514184	SERPING1	0.0995976	427564			0.7						11	57792423	A	T	0.179791	0.852132	0.195927	1.3662e-05	874	ENSG00000186509	intron_variant	OR9Q1	olfactory receptor family 9 subfamily Q member 1			df.a_1dose_GWAS_LD_clumping_r2_0.5.csv
rs2514184	SERPING1	0.0995976	427564			0.7						11	57792423	A	T	0.182475	0.793078	0.162381	1.03932e-06	1522	ENSG00000186509	intron_variant	OR9Q1	olfactory receptor family 9 subfamily Q member 1	51	49	df.a_atleast1dose_GWAS_LD_clumping_r2_0.5.csv
rs2514184	SERPING1	0.0995976	427564			0.7						11	57792423	A	T	0.17893	0.72521	0.174728	3.31745e-05	300777	ENSG00000186509	intron_variant	OR9Q1	olfactory receptor family 9 subfamily Q member 1	51	30	df.b_1dose_GWAS_LD_clumping_r2_0.5.csv
rs2514184	SERPING1	0.0995976	427564			0.7						11	57792423	A	T	0.178926	0.664339	0.148459	7.64526e-06	300176	ENSG00000186509	intron_variant	OR9Q1	olfactory receptor family 9 subfamily Q member 1	51	41	df.b_atleast1dose_GWAS_LD_clumping_r2_0.5.csv
rs3008373	CALY	0.0933602	89567		0.2							10	135060872	C	T	0.917046	-0.405445	0.0889812	5.20069e-06	301529					8	6	df.c_1dose_GWAS_LD_clumping_r2_0.5.csv
rs12106331	TTC3	0.0929577	281749			0.5						21	38727277	G	A	0.157156	1.15358	0.309888	0.000197198	595							df.a_2dose_GWAS_LD_clumping_r2_0.5.csv
rs12106331	TTC3	0.0929577	281749			0.5						21	38727277	G	A	0.138581	1.55611	0.352208	9.95437e-06	198671					38	2	df.b_2dose_GWAS_LD_clumping_r2_0.5.csv
rs1596992	SERPING1	0.0929577				0.7						11	57866752	C	T	0.165724	0.917588	0.199092	4.04858e-06	874	ENSG00000186509	intron_variant	OR9Q1	olfactory receptor family 9 subfamily Q member 1	51	35	df.a_1dose_GWAS_LD_clumping_r2_0.5.csv
rs1596992	SERPING1	0.0929577				0.7						11	57866752	C	T	0.173047	0.795371	0.164103	1.25477e-06	1522	ENSG00000186509	intron_variant	OR9Q1	olfactory receptor family 9 subfamily Q member 1			df.a_atleast1dose_GWAS_LD_clumping_r2_0.5.csv
rs1596992	SERPING1	0.0929577				0.7						11	57866752	C	T	0.171574	0.721321	0.176515	4.38014e-05	300777	ENSG00000186509	intron_variant	OR9Q1	olfactory receptor family 9 subfamily Q member 1			df.b_1dose_GWAS_LD_clumping_r2_0.5.csv
rs1596992	SERPING1	0.0929577				0.7						11	57866752	C	T	0.171559	0.642417	0.149493	1.72882e-05	300176	ENSG00000186509	intron_variant	OR9Q1	olfactory receptor family 9 subfamily Q member 1			df.b_atleast1dose_GWAS_LD_clumping_r2_0.5.csv
rs2514184	MED19	0.0929577	312730			0.5						11	57792423	A	T	0.179791	0.852132	0.195927	1.3662e-05	874	ENSG00000186509	intron_variant	OR9Q1	olfactory receptor family 9 subfamily Q member 1			df.a_1dose_GWAS_LD_clumping_r2_0.5.csv
rs2514184	MED19	0.0929577	312730			0.5						11	57792423	A	T	0.182475	0.793078	0.162381	1.03932e-06	1522	ENSG00000186509	intron_variant	OR9Q1	olfactory receptor family 9 subfamily Q member 1	51	49	df.a_atleast1dose_GWAS_LD_clumping_r2_0.5.csv
rs2514184	MED19	0.0929577	312730			0.5						11	57792423	A	T	0.17893	0.72521	0.174728	3.31745e-05	300777	ENSG00000186509	intron_variant	OR9Q1	olfactory receptor family 9 subfamily Q member 1	51	30	df.b_1dose_GWAS_LD_clumping_r2_0.5.csv
rs2514184	MED19	0.0929577	312730			0.5						11	57792423	A	T	0.178926	0.664339	0.148459	7.64526e-06	300176	ENSG00000186509	intron_variant	OR9Q1	olfactory receptor family 9 subfamily Q member 1	51	41	df.b_atleast1dose_GWAS_LD_clumping_r2_0.5.csv
rs3008373	FUOM	0.0929577	110657			0.3						10	135060872	C	T	0.917046	-0.405445	0.0889812	5.20069e-06	301529					8	6	df.c_1dose_GWAS_LD_clumping_r2_0.5.csv
rs2514184	OR9Q1	0.0865191	1070								intron_variant	11	57792423	A	T	0.179791	0.852132	0.195927	1.3662e-05	874	ENSG00000186509	intron_variant	OR9Q1	olfactory receptor family 9 subfamily Q member 1			df.a_1dose_GWAS_LD_clumping_r2_0.5.csv
rs2514184	OR9Q1	0.0865191	1070								intron_variant	11	57792423	A	T	0.182475	0.793078	0.162381	1.03932e-06	1522	ENSG00000186509	intron_variant	OR9Q1	olfactory receptor family 9 subfamily Q member 1	51	49	df.a_atleast1dose_GWAS_LD_clumping_r2_0.5.csv
rs2514184	OR9Q1	0.0865191	1070								intron_variant	11	57792423	A	T	0.17893	0.72521	0.174728	3.31745e-05	300777	ENSG00000186509	intron_variant	OR9Q1	olfactory receptor family 9 subfamily Q member 1	51	30	df.b_1dose_GWAS_LD_clumping_r2_0.5.csv
rs2514184	OR9Q1	0.0865191	1070								intron_variant	11	57792423	A	T	0.178926	0.664339	0.148459	7.64526e-06	300176	ENSG00000186509	intron_variant	OR9Q1	olfactory receptor family 9 subfamily Q member 1	51	41	df.b_atleast1dose_GWAS_LD_clumping_r2_0.5.csv
rs319084	PDSS2	0.0865191	12367								intron_variant	6	107768401	G	A	0.909559	-1.11697	0.26551	2.58898e-05	874	ENSG00000164494	intron_variant	PDSS2	decaprenyl diphosphate synthase subunit 2			df.a_1dose_GWAS_LD_clumping_r2_0.5.csv
rs319084	PDSS2	0.0865191	12367								intron_variant	6	107768401	G	A	0.913899	-1.01011	0.223577	6.24396e-06	1522	ENSG00000164494	intron_variant	PDSS2	decaprenyl diphosphate synthase subunit 2	7	3	df.a_atleast1dose_GWAS_LD_clumping_r2_0.5.csv
rs319084	PDSS2	0.0865191	12367								intron_variant	6	107768401	G	A	0.91312	-0.974025	0.242945	6.09139e-05	300777	ENSG00000164494	intron_variant	PDSS2	decaprenyl diphosphate synthase subunit 2			df.b_1dose_GWAS_LD_clumping_r2_0.5.csv
rs319084	PDSS2	0.0865191	12367								intron_variant	6	107768401	G	A	0.913101	-0.808063	0.203057	6.90635e-05	300176	ENSG00000164494	intron_variant	PDSS2	decaprenyl diphosphate synthase subunit 2			df.b_atleast1dose_GWAS_LD_clumping_r2_0.5.csv
rs7656160	NDST3	0.0865191	18477							0	intron_variant	4	118973250	A	C	0.851979	-1.61172	0.354141	5.33765e-06	595	ENSG00000164100	intron_variant	NDST3	N-deacetylase and N-sulfotransferase 3	145	42	df.a_2dose_GWAS_LD_clumping_r2_0.5.csv
rs7656160	NDST3	0.0865191	18477							0	intron_variant	4	118973250	A	C	0.853642	-0.791912	0.17341	4.95462e-06	1522	ENSG00000164100	intron_variant	NDST3	N-deacetylase and N-sulfotransferase 3	145	35	df.a_atleast1dose_GWAS_LD_clumping_r2_0.5.csv
rs7656160	NDST3	0.0865191	18477							0	intron_variant	4	118973250	A	C	0.848194	-1.53621	0.341174	6.70864e-06	198671	ENSG00000164100	intron_variant	NDST3	N-deacetylase and N-sulfotransferase 3	145	35	df.b_2dose_GWAS_LD_clumping_r2_0.5.csv
rs7656160	NDST3	0.0865191	18477							0	intron_variant	4	118973250	A	C	0.848115	-0.602501	0.156683	0.000120379	300176	ENSG00000164100	intron_variant	NDST3	N-deacetylase and N-sulfotransferase 3			df.b_atleast1dose_GWAS_LD_clumping_r2_0.5.csv
rs139100176	MLLT1	0.0798793	36838							0	intron_variant	19	6243148	A	G	0.0255117	0.783097	0.171197	4.77913e-06	301529	ENSG00000130382	intron_variant	MLLT1	MLLT1 super elongation complex subunit	3	2	df.c_1dose_GWAS_LD_clumping_r2_0.5.csv
rs2514184	OR5B17	0.0796781	334118					0.9				11	57792423	A	T	0.179791	0.852132	0.195927	1.3662e-05	874	ENSG00000186509	intron_variant	OR9Q1	olfactory receptor family 9 subfamily Q member 1			df.a_1dose_GWAS_LD_clumping_r2_0.5.csv
rs2514184	OR5B17	0.0796781	334118					0.9				11	57792423	A	T	0.182475	0.793078	0.162381	1.03932e-06	1522	ENSG00000186509	intron_variant	OR9Q1	olfactory receptor family 9 subfamily Q member 1	51	49	df.a_atleast1dose_GWAS_LD_clumping_r2_0.5.csv
rs2514184	OR5B17	0.0796781	334118					0.9				11	57792423	A	T	0.17893	0.72521	0.174728	3.31745e-05	300777	ENSG00000186509	intron_variant	OR9Q1	olfactory receptor family 9 subfamily Q member 1	51	30	df.b_1dose_GWAS_LD_clumping_r2_0.5.csv
rs2514184	OR5B17	0.0796781	334118					0.9				11	57792423	A	T	0.178926	0.664339	0.148459	7.64526e-06	300176	ENSG00000186509	intron_variant	OR9Q1	olfactory receptor family 9 subfamily Q member 1	51	41	df.b_atleast1dose_GWAS_LD_clumping_r2_0.5.csv
rs2514184	OR5B2	0.0796781	403170					1				11	57792423	A	T	0.179791	0.852132	0.195927	1.3662e-05	874	ENSG00000186509	intron_variant	OR9Q1	olfactory receptor family 9 subfamily Q member 1			df.a_1dose_GWAS_LD_clumping_r2_0.5.csv
rs2514184	OR5B2	0.0796781	403170					1				11	57792423	A	T	0.182475	0.793078	0.162381	1.03932e-06	1522	ENSG00000186509	intron_variant	OR9Q1	olfactory receptor family 9 subfamily Q member 1	51	49	df.a_atleast1dose_GWAS_LD_clumping_r2_0.5.csv
rs2514184	OR5B2	0.0796781	403170					1				11	57792423	A	T	0.17893	0.72521	0.174728	3.31745e-05	300777	ENSG00000186509	intron_variant	OR9Q1	olfactory receptor family 9 subfamily Q member 1	51	30	df.b_1dose_GWAS_LD_clumping_r2_0.5.csv
rs2514184	OR5B2	0.0796781	403170					1				11	57792423	A	T	0.178926	0.664339	0.148459	7.64526e-06	300176	ENSG00000186509	intron_variant	OR9Q1	olfactory receptor family 9 subfamily Q member 1	51	41	df.b_atleast1dose_GWAS_LD_clumping_r2_0.5.csv
rs3008373	KNDC1	0.0796781	87149			0.2						10	135060872	C	T	0.917046	-0.405445	0.0889812	5.20069e-06	301529					8	6	df.c_1dose_GWAS_LD_clumping_r2_0.5.csv
rs1596992	OR9Q1	0.0732394	75399								intron_variant	11	57866752	C	T	0.165724	0.917588	0.199092	4.04858e-06	874	ENSG00000186509	intron_variant	OR9Q1	olfactory receptor family 9 subfamily Q member 1	51	35	df.a_1dose_GWAS_LD_clumping_r2_0.5.csv
rs1596992	OR9Q1	0.0732394	75399								intron_variant	11	57866752	C	T	0.173047	0.795371	0.164103	1.25477e-06	1522	ENSG00000186509	intron_variant	OR9Q1	olfactory receptor family 9 subfamily Q member 1			df.a_atleast1dose_GWAS_LD_clumping_r2_0.5.csv
rs1596992	OR9Q1	0.0732394	75399								intron_variant	11	57866752	C	T	0.171574	0.721321	0.176515	4.38014e-05	300777	ENSG00000186509	intron_variant	OR9Q1	olfactory receptor family 9 subfamily Q member 1			df.b_1dose_GWAS_LD_clumping_r2_0.5.csv
rs1596992	OR9Q1	0.0732394	75399								intron_variant	11	57866752	C	T	0.171559	0.642417	0.149493	1.72882e-05	300176	ENSG00000186509	intron_variant	OR9Q1	olfactory receptor family 9 subfamily Q member 1			df.b_atleast1dose_GWAS_LD_clumping_r2_0.5.csv
rs555454436	TBC1D32	0.0732394	121273								intron_variant	6	121534618	C	A	0.584653	-1.09756	0.249567	1.09323e-05	595	ENSG00000146350	intron_variant	TBC1D32	TBC1 domain family member 32	125	108	df.a_2dose_GWAS_LD_clumping_r2_0.5.csv
rs555454436	TBC1D32	0.0732394	121273								intron_variant	6	121534618	C	A	0.604425	-1.0511	0.235321	7.94428e-06	198671	ENSG00000146350	intron_variant	TBC1D32	TBC1 domain family member 32	125	109	df.b_2dose_GWAS_LD_clumping_r2_0.5.csv
rs56186710	PDSS2	0.0732394	106897								intron_variant	6	107673871	A	T	0.204844	0.849265	0.188156	6.37274e-06	874	ENSG00000164494	intron_variant	PDSS2	decaprenyl diphosphate synthase subunit 2	60	57	df.a_1dose_GWAS_LD_clumping_r2_0.5.csv
rs56186710	PDSS2	0.0732394	106897								intron_variant	6	107673871	A	T	0.204968	0.524459	0.147566	0.000379329	1522	ENSG00000164494	intron_variant	PDSS2	decaprenyl diphosphate synthase subunit 2			df.a_atleast1dose_GWAS_LD_clumping_r2_0.5.csv
rs56186710	PDSS2	0.0732394	106897								intron_variant	6	107673871	A	T	0.205189	0.654542	0.163614	6.32009e-05	300777	ENSG00000164494	intron_variant	PDSS2	decaprenyl diphosphate synthase subunit 2			df.b_1dose_GWAS_LD_clumping_r2_0.5.csv
rs3008373	MTG1	0.0730382	146726			0.2						10	135060872	C	T	0.917046	-0.405445	0.0889812	5.20069e-06	301529					8	6	df.c_1dose_GWAS_LD_clumping_r2_0.5.csv
rs34693358	MTMR10	0.0730382	340674					0.8				15	31624505	A	C	0.32471	0.269062	0.0516072	1.85164e-07	301529	ENSG00000169926	intron_variant	KLF13	Kruppel like factor 13	19	17	df.c_1dose_GWAS_LD_clumping_r2_0.5.csv
rs34693358	MTMR10	0.0730382	340674					0.8				15	31624505	A	C	0.32471	0.204306	0.0390982	1.73715e-07	301529	ENSG00000169926	intron_variant	KLF13	Kruppel like factor 13			df.c_atleast1dose_GWAS_LD_clumping_r2_0.5.csv
rs3762580	GREB1	0.0665996	127907								intron_variant	2	11750374	A	G	0.0458742	1.10855	0.325319	0.000655439	874	ENSG00000196208	intron_variant	GREB1	growth regulating estrogen receptor binding 1			df.a_1dose_GWAS_LD_clumping_r2_0.5.csv
rs3762580	GREB1	0.0665996	127907								intron_variant	2	11750374	A	G	0.0456081	1.26691	0.289318	1.1926e-05	1522	ENSG00000196208	intron_variant	GREB1	growth regulating estrogen receptor binding 1			df.a_atleast1dose_GWAS_LD_clumping_r2_0.5.csv
rs3762580	GREB1	0.0665996	127907								intron_variant	2	11750374	A	G	0.0444889	1.30074	0.34401	0.000156131	300777	ENSG00000196208	intron_variant	GREB1	growth regulating estrogen receptor binding 1			df.b_1dose_GWAS_LD_clumping_r2_0.5.csv
rs3762580	GREB1	0.0665996	127907								intron_variant	2	11750374	A	G	0.0444969	1.34604	0.298337	6.42798e-06	300176	ENSG00000196208	intron_variant	GREB1	growth regulating estrogen receptor binding 1	8	8	df.b_atleast1dose_GWAS_LD_clumping_r2_0.5.csv
rs75639050	PDSS2	0.0665996	154663								intron_variant	6	107626105	T	C	0.0484295	1.57245	0.360194	1.26796e-05	874	ENSG00000164494	intron_variant	PDSS2	decaprenyl diphosphate synthase subunit 2	3	2	df.a_1dose_GWAS_LD_clumping_r2_0.5.csv
rs75639050	PDSS2	0.0665996	154663								intron_variant	6	107626105	T	C	0.0454767	1.51966	0.320204	2.07576e-06	1522	ENSG00000164494	intron_variant	PDSS2	decaprenyl diphosphate synthase subunit 2	3	2	df.a_atleast1dose_GWAS_LD_clumping_r2_0.5.csv
rs75639050	PDSS2	0.0665996	154663								intron_variant	6	107626105	T	C	0.0441387	1.58114	0.359626	1.0995e-05	300777	ENSG00000164494	intron_variant	PDSS2	decaprenyl diphosphate synthase subunit 2	3	2	df.b_1dose_GWAS_LD_clumping_r2_0.5.csv
rs75639050	PDSS2	0.0665996	154663								intron_variant	6	107626105	T	C	0.0441475	1.26727	0.296536	1.9237e-05	300176	ENSG00000164494	intron_variant	PDSS2	decaprenyl diphosphate synthase subunit 2			df.b_atleast1dose_GWAS_LD_clumping_r2_0.5.csv
rs12106331	PIGP	0.0663984	281805			0.3						21	38727277	G	A	0.157156	1.15358	0.309888	0.000197198	595							df.a_2dose_GWAS_LD_clumping_r2_0.5.csv
rs12106331	PIGP	0.0663984	281805			0.3						21	38727277	G	A	0.138581	1.55611	0.352208	9.95437e-06	198671					38	2	df.b_2dose_GWAS_LD_clumping_r2_0.5.csv
rs12106331	DYRK1A	0.0663984	10598									21	38727277	G	A	0.157156	1.15358	0.309888	0.000197198	595							df.a_2dose_GWAS_LD_clumping_r2_0.5.csv
rs12106331	DYRK1A	0.0663984	10598									21	38727277	G	A	0.138581	1.55611	0.352208	9.95437e-06	198671					38	2	df.b_2dose_GWAS_LD_clumping_r2_0.5.csv
rs2514184	OR6Q1	0.0663984	6002									11	57792423	A	T	0.179791	0.852132	0.195927	1.3662e-05	874	ENSG00000186509	intron_variant	OR9Q1	olfactory receptor family 9 subfamily Q member 1			df.a_1dose_GWAS_LD_clumping_r2_0.5.csv
rs2514184	OR6Q1	0.0663984	6002									11	57792423	A	T	0.182475	0.793078	0.162381	1.03932e-06	1522	ENSG00000186509	intron_variant	OR9Q1	olfactory receptor family 9 subfamily Q member 1	51	49	df.a_atleast1dose_GWAS_LD_clumping_r2_0.5.csv
rs2514184	OR6Q1	0.0663984	6002									11	57792423	A	T	0.17893	0.72521	0.174728	3.31745e-05	300777	ENSG00000186509	intron_variant	OR9Q1	olfactory receptor family 9 subfamily Q member 1	51	30	df.b_1dose_GWAS_LD_clumping_r2_0.5.csv
rs2514184	OR6Q1	0.0663984	6002									11	57792423	A	T	0.178926	0.664339	0.148459	7.64526e-06	300176	ENSG00000186509	intron_variant	OR9Q1	olfactory receptor family 9 subfamily Q member 1	51	41	df.b_atleast1dose_GWAS_LD_clumping_r2_0.5.csv
rs3008373	UTF1	0.0663984	17151									10	135060872	C	T	0.917046	-0.405445	0.0889812	5.20069e-06	301529					8	6	df.c_1dose_GWAS_LD_clumping_r2_0.5.csv
rs34693358	TRPM1	0.0663984	171029					0.3				15	31624505	A	C	0.32471	0.269062	0.0516072	1.85164e-07	301529	ENSG00000169926	intron_variant	KLF13	Kruppel like factor 13	19	17	df.c_1dose_GWAS_LD_clumping_r2_0.5.csv
rs34693358	TRPM1	0.0663984	171029					0.3				15	31624505	A	C	0.32471	0.204306	0.0390982	1.73715e-07	301529	ENSG00000169926	intron_variant	KLF13	Kruppel like factor 13			df.c_atleast1dose_GWAS_LD_clumping_r2_0.5.csv
rs57232150	ZFHX4	0.0663984	248470					0.5				8	77345004	G	A	0.416994	0.854779	0.234706	0.000270622	595							df.a_2dose_GWAS_LD_clumping_r2_0.5.csv
rs57232150	ZFHX4	0.0663984	248470					0.5				8	77345004	G	A	0.36743	1.07396	0.233896	4.39848e-06	198671					18	14	df.b_2dose_GWAS_LD_clumping_r2_0.5.csv
rs57232150	ZFHX4	0.0663984	248470					0.5				8	77345004	G	A	0.367524	0.216329	0.0605744	0.000355227	199223							df.c_2dose_GWAS_LD_clumping_r2_0.5.csv
rs75298025	MAGEF1	0.0663984	11426									3	184441278	A	G	0.0521038	1.45648	0.327703	8.80959e-06	300777					1	1	df.b_1dose_GWAS_LD_clumping_r2_0.5.csv
rs75298025	MAGEF1	0.0663984	11426									3	184441278	A	G	0.052101	1.06066	0.266132	6.73532e-05	300176					2	1	df.b_atleast1dose_GWAS_LD_clumping_r2_0.5.csv
rs11123895	MAP4K4	0.0597586	72901							0		2	102240411	T	C	0.680574	-0.638288	0.160574	7.03699e-05	874							df.a_1dose_GWAS_LD_clumping_r2_0.5.csv
rs11123895	MAP4K4	0.0597586	72901							0		2	102240411	T	C	0.697142	-0.467108	0.130861	0.000357648	1522							df.a_atleast1dose_GWAS_LD_clumping_r2_0.5.csv
rs11123895	MAP4K4	0.0597586	72901							0		2	102240411	T	C	0.704745	-0.676256	0.144518	2.87727e-06	300777					28	15	df.b_1dose_GWAS_LD_clumping_r2_0.5.csv
rs11123895	MAP4K4	0.0597586	72901							0		2	102240411	T	C	0.704716	-0.464579	0.120917	0.000121964	300176							df.b_atleast1dose_GWAS_LD_clumping_r2_0.5.csv
rs139100176	RFX2	0.0597586	43565							0		19	6243148	A	G	0.0255117	0.783097	0.171197	4.77913e-06	301529	ENSG00000130382	intron_variant	MLLT1	MLLT1 super elongation complex subunit	3	2	df.c_1dose_GWAS_LD_clumping_r2_0.5.csv
rs1596992	OR9I1	0.0597586	26250							0		11	57866752	C	T	0.165724	0.917588	0.199092	4.04858e-06	874	ENSG00000186509	intron_variant	OR9Q1	olfactory receptor family 9 subfamily Q member 1	51	35	df.a_1dose_GWAS_LD_clumping_r2_0.5.csv
rs1596992	OR9I1	0.0597586	26250							0		11	57866752	C	T	0.173047	0.795371	0.164103	1.25477e-06	1522	ENSG00000186509	intron_variant	OR9Q1	olfactory receptor family 9 subfamily Q member 1			df.a_atleast1dose_GWAS_LD_clumping_r2_0.5.csv
rs1596992	OR9I1	0.0597586	26250							0		11	57866752	C	T	0.171574	0.721321	0.176515	4.38014e-05	300777	ENSG00000186509	intron_variant	OR9Q1	olfactory receptor family 9 subfamily Q member 1			df.b_1dose_GWAS_LD_clumping_r2_0.5.csv
rs1596992	OR9I1	0.0597586	26250							0		11	57866752	C	T	0.171559	0.642417	0.149493	1.72882e-05	300176	ENSG00000186509	intron_variant	OR9Q1	olfactory receptor family 9 subfamily Q member 1			df.b_atleast1dose_GWAS_LD_clumping_r2_0.5.csv
rs1596992	OR6Q1	0.0597586	68327									11	57866752	C	T	0.165724	0.917588	0.199092	4.04858e-06	874	ENSG00000186509	intron_variant	OR9Q1	olfactory receptor family 9 subfamily Q member 1	51	35	df.a_1dose_GWAS_LD_clumping_r2_0.5.csv
rs1596992	OR6Q1	0.0597586	68327									11	57866752	C	T	0.173047	0.795371	0.164103	1.25477e-06	1522	ENSG00000186509	intron_variant	OR9Q1	olfactory receptor family 9 subfamily Q member 1			df.a_atleast1dose_GWAS_LD_clumping_r2_0.5.csv
rs1596992	OR6Q1	0.0597586	68327									11	57866752	C	T	0.171574	0.721321	0.176515	4.38014e-05	300777	ENSG00000186509	intron_variant	OR9Q1	olfactory receptor family 9 subfamily Q member 1			df.b_1dose_GWAS_LD_clumping_r2_0.5.csv
rs1596992	OR6Q1	0.0597586	68327									11	57866752	C	T	0.171559	0.642417	0.149493	1.72882e-05	300176	ENSG00000186509	intron_variant	OR9Q1	olfactory receptor family 9 subfamily Q member 1			df.b_atleast1dose_GWAS_LD_clumping_r2_0.5.csv
rs3008373	ZNF511-PRAP1	0.0597586	62042									10	135060872	C	T	0.917046	-0.405445	0.0889812	5.20069e-06	301529					8	6	df.c_1dose_GWAS_LD_clumping_r2_0.5.csv
rs3008373	ZNF511	0.0597586	61546									10	135060872	C	T	0.917046	-0.405445	0.0889812	5.20069e-06	301529					8	6	df.c_1dose_GWAS_LD_clumping_r2_0.5.csv
rs319084	SOBP	0.0597586	42909									6	107768401	G	A	0.909559	-1.11697	0.26551	2.58898e-05	874	ENSG00000164494	intron_variant	PDSS2	decaprenyl diphosphate synthase subunit 2			df.a_1dose_GWAS_LD_clumping_r2_0.5.csv
rs319084	SOBP	0.0597586	42909									6	107768401	G	A	0.913899	-1.01011	0.223577	6.24396e-06	1522	ENSG00000164494	intron_variant	PDSS2	decaprenyl diphosphate synthase subunit 2	7	3	df.a_atleast1dose_GWAS_LD_clumping_r2_0.5.csv
rs319084	SOBP	0.0597586	42909									6	107768401	G	A	0.91312	-0.974025	0.242945	6.09139e-05	300777	ENSG00000164494	intron_variant	PDSS2	decaprenyl diphosphate synthase subunit 2			df.b_1dose_GWAS_LD_clumping_r2_0.5.csv
rs319084	SOBP	0.0597586	42909									6	107768401	G	A	0.913101	-0.808063	0.203057	6.90635e-05	300176	ENSG00000164494	intron_variant	PDSS2	decaprenyl diphosphate synthase subunit 2			df.b_atleast1dose_GWAS_LD_clumping_r2_0.5.csv
rs3762580	NTSR2	0.0597586	59947									2	11750374	A	G	0.0458742	1.10855	0.325319	0.000655439	874	ENSG00000196208	intron_variant	GREB1	growth regulating estrogen receptor binding 1			df.a_1dose_GWAS_LD_clumping_r2_0.5.csv
rs3762580	NTSR2	0.0597586	59947									2	11750374	A	G	0.0456081	1.26691	0.289318	1.1926e-05	1522	ENSG00000196208	intron_variant	GREB1	growth regulating estrogen receptor binding 1			df.a_atleast1dose_GWAS_LD_clumping_r2_0.5.csv
rs3762580	NTSR2	0.0597586	59947									2	11750374	A	G	0.0444889	1.30074	0.34401	0.000156131	300777	ENSG00000196208	intron_variant	GREB1	growth regulating estrogen receptor binding 1			df.b_1dose_GWAS_LD_clumping_r2_0.5.csv
rs3762580	NTSR2	0.0597586	59947									2	11750374	A	G	0.0444969	1.34604	0.298337	6.42798e-06	300176	ENSG00000196208	intron_variant	GREB1	growth regulating estrogen receptor binding 1	8	8	df.b_atleast1dose_GWAS_LD_clumping_r2_0.5.csv
rs3762580	LPIN1	0.0597586	67347									2	11750374	A	G	0.0458742	1.10855	0.325319	0.000655439	874	ENSG00000196208	intron_variant	GREB1	growth regulating estrogen receptor binding 1			df.a_1dose_GWAS_LD_clumping_r2_0.5.csv
rs3762580	LPIN1	0.0597586	67347									2	11750374	A	G	0.0456081	1.26691	0.289318	1.1926e-05	1522	ENSG00000196208	intron_variant	GREB1	growth regulating estrogen receptor binding 1			df.a_atleast1dose_GWAS_LD_clumping_r2_0.5.csv
rs3762580	LPIN1	0.0597586	67347									2	11750374	A	G	0.0444889	1.30074	0.34401	0.000156131	300777	ENSG00000196208	intron_variant	GREB1	growth regulating estrogen receptor binding 1			df.b_1dose_GWAS_LD_clumping_r2_0.5.csv
rs3762580	LPIN1	0.0597586	67347									2	11750374	A	G	0.0444969	1.34604	0.298337	6.42798e-06	300176	ENSG00000196208	intron_variant	GREB1	growth regulating estrogen receptor binding 1	8	8	df.b_atleast1dose_GWAS_LD_clumping_r2_0.5.csv
rs61946187	GLT1D1	0.0597586	52724					0				12	129285248	T	C	0.0650668	1.44662	0.325479	8.80657e-06	874	ENSG00000139370	intron_variant	SLC15A4	solute carrier family 15 member 4	1	1	df.a_1dose_GWAS_LD_clumping_r2_0.5.csv
rs61946187	GLT1D1	0.0597586	52724					0				12	129285248	T	C	0.0622384	1.12108	0.271908	3.73979e-05	1522	ENSG00000139370	intron_variant	SLC15A4	solute carrier family 15 member 4	1	0	df.a_atleast1dose_GWAS_LD_clumping_r2_0.5.csv
rs61946187	GLT1D1	0.0597586	52724					0				12	129285248	T	C	0.0577217	1.49177	0.32415	4.18226e-06	300777	ENSG00000139370	intron_variant	SLC15A4	solute carrier family 15 member 4	1	1	df.b_1dose_GWAS_LD_clumping_r2_0.5.csv
rs61946187	GLT1D1	0.0597586	52724					0				12	129285248	T	C	0.0577214	1.1182	0.2646	2.37867e-05	300176	ENSG00000139370	intron_variant	SLC15A4	solute carrier family 15 member 4	1	0	df.b_atleast1dose_GWAS_LD_clumping_r2_0.5.csv
rs7433556	SPATA12	0.0597586	352218					0.6				3	56742474	A	G	0.28115	-0.611252	0.163987	0.000193443	874							df.a_1dose_GWAS_LD_clumping_r2_0.5.csv
rs7433556	SPATA12	0.0597586	352218					0.6				3	56742474	A	G	0.275122	-0.591434	0.134435	1.08542e-05	1522					122	2	df.a_atleast1dose_GWAS_LD_clumping_r2_0.5.csv
rs7433556	SPATA12	0.0597586	352218					0.6				3	56742474	A	G	0.273193	-0.515826	0.145537	0.000393676	300777							df.b_1dose_GWAS_LD_clumping_r2_0.5.csv
rs7433556	SPATA12	0.0597586	352218					0.6				3	56742474	A	G	0.273185	-0.565214	0.12531	6.46712e-06	300176					122	2	df.b_atleast1dose_GWAS_LD_clumping_r2_0.5.csv
rs11123895	IL18RAP	0.0531187				0.4						2	102240411	T	C	0.680574	-0.638288	0.160574	7.03699e-05	874							df.a_1dose_GWAS_LD_clumping_r2_0.5.csv
rs11123895	IL18RAP	0.0531187				0.4						2	102240411	T	C	0.697142	-0.467108	0.130861	0.000357648	1522							df.a_atleast1dose_GWAS_LD_clumping_r2_0.5.csv
rs11123895	IL18RAP	0.0531187				0.4						2	102240411	T	C	0.704745	-0.676256	0.144518	2.87727e-06	300777					28	15	df.b_1dose_GWAS_LD_clumping_r2_0.5.csv
rs11123895	IL18RAP	0.0531187				0.4						2	102240411	T	C	0.704716	-0.464579	0.120917	0.000121964	300176							df.b_atleast1dose_GWAS_LD_clumping_r2_0.5.csv
rs139100176	ACSBG2	0.0531187	107890									19	6243148	A	G	0.0255117	0.783097	0.171197	4.77913e-06	301529	ENSG00000130382	intron_variant	MLLT1	MLLT1 super elongation complex subunit	3	2	df.c_1dose_GWAS_LD_clumping_r2_0.5.csv
rs139100176	ACER1	0.0531187	90475									19	6243148	A	G	0.0255117	0.783097	0.171197	4.77913e-06	301529	ENSG00000130382	intron_variant	MLLT1	MLLT1 super elongation complex subunit	3	2	df.c_1dose_GWAS_LD_clumping_r2_0.5.csv
rs139100176	CLPP	0.0531187	118394									19	6243148	A	G	0.0255117	0.783097	0.171197	4.77913e-06	301529	ENSG00000130382	intron_variant	MLLT1	MLLT1 super elongation complex subunit	3	2	df.c_1dose_GWAS_LD_clumping_r2_0.5.csv
rs1596992	OR1S2	0.0531187	104862									11	57866752	C	T	0.165724	0.917588	0.199092	4.04858e-06	874	ENSG00000186509	intron_variant	OR9Q1	olfactory receptor family 9 subfamily Q member 1	51	35	df.a_1dose_GWAS_LD_clumping_r2_0.5.csv
rs1596992	OR1S2	0.0531187	104862									11	57866752	C	T	0.173047	0.795371	0.164103	1.25477e-06	1522	ENSG00000186509	intron_variant	OR9Q1	olfactory receptor family 9 subfamily Q member 1			df.a_atleast1dose_GWAS_LD_clumping_r2_0.5.csv
rs1596992	OR1S2	0.0531187	104862									11	57866752	C	T	0.171574	0.721321	0.176515	4.38014e-05	300777	ENSG00000186509	intron_variant	OR9Q1	olfactory receptor family 9 subfamily Q member 1			df.b_1dose_GWAS_LD_clumping_r2_0.5.csv
rs1596992	OR1S2	0.0531187	104862									11	57866752	C	T	0.171559	0.642417	0.149493	1.72882e-05	300176	ENSG00000186509	intron_variant	OR9Q1	olfactory receptor family 9 subfamily Q member 1			df.b_atleast1dose_GWAS_LD_clumping_r2_0.5.csv
rs1596992	OR9Q2	0.0531187	89790							0		11	57866752	C	T	0.165724	0.917588	0.199092	4.04858e-06	874	ENSG00000186509	intron_variant	OR9Q1	olfactory receptor family 9 subfamily Q member 1	51	35	df.a_1dose_GWAS_LD_clumping_r2_0.5.csv
rs1596992	OR9Q2	0.0531187	89790							0		11	57866752	C	T	0.173047	0.795371	0.164103	1.25477e-06	1522	ENSG00000186509	intron_variant	OR9Q1	olfactory receptor family 9 subfamily Q member 1			df.a_atleast1dose_GWAS_LD_clumping_r2_0.5.csv
rs1596992	OR9Q2	0.0531187	89790							0		11	57866752	C	T	0.171574	0.721321	0.176515	4.38014e-05	300777	ENSG00000186509	intron_variant	OR9Q1	olfactory receptor family 9 subfamily Q member 1			df.b_1dose_GWAS_LD_clumping_r2_0.5.csv
rs1596992	OR9Q2	0.0531187	89790							0		11	57866752	C	T	0.171559	0.642417	0.149493	1.72882e-05	300176	ENSG00000186509	intron_variant	OR9Q1	olfactory receptor family 9 subfamily Q member 1			df.b_atleast1dose_GWAS_LD_clumping_r2_0.5.csv
rs1596992	SMTNL1	0.0531187				0.4						11	57866752	C	T	0.165724	0.917588	0.199092	4.04858e-06	874	ENSG00000186509	intron_variant	OR9Q1	olfactory receptor family 9 subfamily Q member 1	51	35	df.a_1dose_GWAS_LD_clumping_r2_0.5.csv
rs1596992	SMTNL1	0.0531187				0.4						11	57866752	C	T	0.173047	0.795371	0.164103	1.25477e-06	1522	ENSG00000186509	intron_variant	OR9Q1	olfactory receptor family 9 subfamily Q member 1			df.a_atleast1dose_GWAS_LD_clumping_r2_0.5.csv
rs1596992	SMTNL1	0.0531187				0.4						11	57866752	C	T	0.171574	0.721321	0.176515	4.38014e-05	300777	ENSG00000186509	intron_variant	OR9Q1	olfactory receptor family 9 subfamily Q member 1			df.b_1dose_GWAS_LD_clumping_r2_0.5.csv
rs1596992	SMTNL1	0.0531187				0.4						11	57866752	C	T	0.171559	0.642417	0.149493	1.72882e-05	300176	ENSG00000186509	intron_variant	OR9Q1	olfactory receptor family 9 subfamily Q member 1			df.b_atleast1dose_GWAS_LD_clumping_r2_0.5.csv
rs1596992	OR1S1	0.0531187	113440									11	57866752	C	T	0.165724	0.917588	0.199092	4.04858e-06	874	ENSG00000186509	intron_variant	OR9Q1	olfactory receptor family 9 subfamily Q member 1	51	35	df.a_1dose_GWAS_LD_clumping_r2_0.5.csv
rs1596992	OR1S1	0.0531187	113440									11	57866752	C	T	0.173047	0.795371	0.164103	1.25477e-06	1522	ENSG00000186509	intron_variant	OR9Q1	olfactory receptor family 9 subfamily Q member 1			df.a_atleast1dose_GWAS_LD_clumping_r2_0.5.csv
rs1596992	OR1S1	0.0531187	113440									11	57866752	C	T	0.171574	0.721321	0.176515	4.38014e-05	300777	ENSG00000186509	intron_variant	OR9Q1	olfactory receptor family 9 subfamily Q member 1			df.b_1dose_GWAS_LD_clumping_r2_0.5.csv
rs1596992	OR1S1	0.0531187	113440									11	57866752	C	T	0.171559	0.642417	0.149493	1.72882e-05	300176	ENSG00000186509	intron_variant	OR9Q1	olfactory receptor family 9 subfamily Q member 1			df.b_atleast1dose_GWAS_LD_clumping_r2_0.5.csv
rs1596992	TMX2	0.0531187	386687			0.3						11	57866752	C	T	0.165724	0.917588	0.199092	4.04858e-06	874	ENSG00000186509	intron_variant	OR9Q1	olfactory receptor family 9 subfamily Q member 1	51	35	df.a_1dose_GWAS_LD_clumping_r2_0.5.csv
rs1596992	TMX2	0.0531187	386687			0.3						11	57866752	C	T	0.173047	0.795371	0.164103	1.25477e-06	1522	ENSG00000186509	intron_variant	OR9Q1	olfactory receptor family 9 subfamily Q member 1			df.a_atleast1dose_GWAS_LD_clumping_r2_0.5.csv
rs1596992	TMX2	0.0531187	386687			0.3						11	57866752	C	T	0.171574	0.721321	0.176515	4.38014e-05	300777	ENSG00000186509	intron_variant	OR9Q1	olfactory receptor family 9 subfamily Q member 1			df.b_1dose_GWAS_LD_clumping_r2_0.5.csv
rs1596992	TMX2	0.0531187	386687			0.3						11	57866752	C	T	0.171559	0.642417	0.149493	1.72882e-05	300176	ENSG00000186509	intron_variant	OR9Q1	olfactory receptor family 9 subfamily Q member 1			df.b_atleast1dose_GWAS_LD_clumping_r2_0.5.csv
rs17675898	PROK2	0.0531187				0.4						3	72451672	A	G	0.0140899	1.0224	0.223528	4.78635e-06	301529					2	2	df.c_1dose_GWAS_LD_clumping_r2_0.5.csv
rs181189410	TRPC7	0.0531187	113905									5	135815139	T	G	0.00596824	1.73946	0.377214	4.00081e-06	301529					3	3	df.c_1dose_GWAS_LD_clumping_r2_0.5.csv
rs181189410	TRPC7	0.0531187	113905									5	135815139	T	G	0.00596824	0.986617	0.263529	0.000181209	301529							df.c_atleast1dose_GWAS_LD_clumping_r2_0.5.csv
rs2514184	OR9I1	0.0531187	100579									11	57792423	A	T	0.179791	0.852132	0.195927	1.3662e-05	874	ENSG00000186509	intron_variant	OR9Q1	olfactory receptor family 9 subfamily Q member 1			df.a_1dose_GWAS_LD_clumping_r2_0.5.csv
rs2514184	OR9I1	0.0531187	100579									11	57792423	A	T	0.182475	0.793078	0.162381	1.03932e-06	1522	ENSG00000186509	intron_variant	OR9Q1	olfactory receptor family 9 subfamily Q member 1	51	49	df.a_atleast1dose_GWAS_LD_clumping_r2_0.5.csv
rs2514184	OR9I1	0.0531187	100579									11	57792423	A	T	0.17893	0.72521	0.174728	3.31745e-05	300777	ENSG00000186509	intron_variant	OR9Q1	olfactory receptor family 9 subfamily Q member 1	51	30	df.b_1dose_GWAS_LD_clumping_r2_0.5.csv
rs2514184	OR9I1	0.0531187	100579									11	57792423	A	T	0.178926	0.664339	0.148459	7.64526e-06	300176	ENSG00000186509	intron_variant	OR9Q1	olfactory receptor family 9 subfamily Q member 1	51	41	df.b_atleast1dose_GWAS_LD_clumping_r2_0.5.csv
rs3008373	PRAP1	0.0531187	100000									10	135060872	C	T	0.917046	-0.405445	0.0889812	5.20069e-06	301529					8	6	df.c_1dose_GWAS_LD_clumping_r2_0.5.csv
rs75298025	VPS8	0.0531187	88653									3	184441278	A	G	0.0521038	1.45648	0.327703	8.80959e-06	300777					1	1	df.b_1dose_GWAS_LD_clumping_r2_0.5.csv
rs75298025	VPS8	0.0531187	88653									3	184441278	A	G	0.052101	1.06066	0.266132	6.73532e-05	300176					2	1	df.b_atleast1dose_GWAS_LD_clumping_r2_0.5.csv
rs7993653	DACH1	0.0531187	120127									13	72321209	T	A	0.911551	-2.00905	0.454538	9.87104e-06	595	ENSG00000276644	intron_variant	DACH1	dachshund family transcription factor 1	32	3	df.a_2dose_GWAS_LD_clumping_r2_0.5.csv
rs7993653	DACH1	0.0531187	120127									13	72321209	T	A	0.897313	-1.42693	0.39273	0.00027976	198671	ENSG00000276644	intron_variant	DACH1	dachshund family transcription factor 1			df.b_2dose_GWAS_LD_clumping_r2_0.5.csv
rs111692702	CYLC2	0.0464789	165131									9	105592462	C	T	0.0799759	0.423019	0.0907843	3.16827e-06	301529					49	27	df.c_1dose_GWAS_LD_clumping_r2_0.5.csv
rs10990347	CYLC2	0.0464789	165131									9	105592462	C	T	0.0799759	0.228262	0.0673048	0.000695188	301529							df.c_atleast1dose_GWAS_LD_clumping_r2_0.5.csv
rs11123895	RFX8	0.0464789	148837									2	102240411	T	C	0.680574	-0.638288	0.160574	7.03699e-05	874							df.a_1dose_GWAS_LD_clumping_r2_0.5.csv
rs11123895	RFX8	0.0464789	148837									2	102240411	T	C	0.697142	-0.467108	0.130861	0.000357648	1522							df.a_atleast1dose_GWAS_LD_clumping_r2_0.5.csv
rs11123895	RFX8	0.0464789	148837									2	102240411	T	C	0.704745	-0.676256	0.144518	2.87727e-06	300777					28	15	df.b_1dose_GWAS_LD_clumping_r2_0.5.csv
rs11123895	RFX8	0.0464789	148837									2	102240411	T	C	0.704716	-0.464579	0.120917	0.000121964	300176							df.b_atleast1dose_GWAS_LD_clumping_r2_0.5.csv
rs139100176	GTF2F1	0.0464789	150844							0		19	6243148	A	G	0.0255117	0.783097	0.171197	4.77913e-06	301529	ENSG00000130382	intron_variant	MLLT1	MLLT1 super elongation complex subunit	3	2	df.c_1dose_GWAS_LD_clumping_r2_0.5.csv
rs139100176	PSPN	0.0464789	135921									19	6243148	A	G	0.0255117	0.783097	0.171197	4.77913e-06	301529	ENSG00000130382	intron_variant	MLLT1	MLLT1 super elongation complex subunit	3	2	df.c_1dose_GWAS_LD_clumping_r2_0.5.csv
rs139100176	ALKBH7	0.0464789	129657									19	6243148	A	G	0.0255117	0.783097	0.171197	4.77913e-06	301529	ENSG00000130382	intron_variant	MLLT1	MLLT1 super elongation complex subunit	3	2	df.c_1dose_GWAS_LD_clumping_r2_0.5.csv
rs1596992	OR10Q1	0.0464789	129638									11	57866752	C	T	0.165724	0.917588	0.199092	4.04858e-06	874	ENSG00000186509	intron_variant	OR9Q1	olfactory receptor family 9 subfamily Q member 1	51	35	df.a_1dose_GWAS_LD_clumping_r2_0.5.csv
rs1596992	OR10Q1	0.0464789	129638									11	57866752	C	T	0.173047	0.795371	0.164103	1.25477e-06	1522	ENSG00000186509	intron_variant	OR9Q1	olfactory receptor family 9 subfamily Q member 1			df.a_atleast1dose_GWAS_LD_clumping_r2_0.5.csv
rs1596992	OR10Q1	0.0464789	129638									11	57866752	C	T	0.171574	0.721321	0.176515	4.38014e-05	300777	ENSG00000186509	intron_variant	OR9Q1	olfactory receptor family 9 subfamily Q member 1			df.b_1dose_GWAS_LD_clumping_r2_0.5.csv
rs1596992	OR10Q1	0.0464789	129638									11	57866752	C	T	0.171559	0.642417	0.149493	1.72882e-05	300176	ENSG00000186509	intron_variant	OR9Q1	olfactory receptor family 9 subfamily Q member 1			df.b_atleast1dose_GWAS_LD_clumping_r2_0.5.csv
rs1596992	OR10W1	0.0464789	168980									11	57866752	C	T	0.165724	0.917588	0.199092	4.04858e-06	874	ENSG00000186509	intron_variant	OR9Q1	olfactory receptor family 9 subfamily Q member 1	51	35	df.a_1dose_GWAS_LD_clumping_r2_0.5.csv
rs1596992	OR10W1	0.0464789	168980									11	57866752	C	T	0.173047	0.795371	0.164103	1.25477e-06	1522	ENSG00000186509	intron_variant	OR9Q1	olfactory receptor family 9 subfamily Q member 1			df.a_atleast1dose_GWAS_LD_clumping_r2_0.5.csv
rs1596992	OR10W1	0.0464789	168980									11	57866752	C	T	0.171574	0.721321	0.176515	4.38014e-05	300777	ENSG00000186509	intron_variant	OR9Q1	olfactory receptor family 9 subfamily Q member 1			df.b_1dose_GWAS_LD_clumping_r2_0.5.csv
rs1596992	OR10W1	0.0464789	168980									11	57866752	C	T	0.171559	0.642417	0.149493	1.72882e-05	300176	ENSG00000186509	intron_variant	OR9Q1	olfactory receptor family 9 subfamily Q member 1			df.b_atleast1dose_GWAS_LD_clumping_r2_0.5.csv
rs17380739	KHDRBS2	0.0464789	125400									6	63121530	G	A	0.249344	0.525581	0.139499	0.000164808	1522							df.a_atleast1dose_GWAS_LD_clumping_r2_0.5.csv
rs17380739	KHDRBS2	0.0464789	125400									6	63121530	G	A	0.229524	0.567127	0.155653	0.000268923	300777							df.b_1dose_GWAS_LD_clumping_r2_0.5.csv
rs17380739	KHDRBS2	0.0464789	125400									6	63121530	G	A	0.229536	0.615423	0.134304	4.59867e-06	300176					13	9	df.b_atleast1dose_GWAS_LD_clumping_r2_0.5.csv
rs181189410	SMAD5	0.0464789	346605			0.2						5	135815139	T	G	0.00596824	1.73946	0.377214	4.00081e-06	301529					3	3	df.c_1dose_GWAS_LD_clumping_r2_0.5.csv
rs181189410	SMAD5	0.0464789	346605			0.2						5	135815139	T	G	0.00596824	0.986617	0.263529	0.000181209	301529							df.c_atleast1dose_GWAS_LD_clumping_r2_0.5.csv
rs2514184	OR9Q2	0.0464789	164119									11	57792423	A	T	0.179791	0.852132	0.195927	1.3662e-05	874	ENSG00000186509	intron_variant	OR9Q1	olfactory receptor family 9 subfamily Q member 1			df.a_1dose_GWAS_LD_clumping_r2_0.5.csv
rs2514184	OR9Q2	0.0464789	164119									11	57792423	A	T	0.182475	0.793078	0.162381	1.03932e-06	1522	ENSG00000186509	intron_variant	OR9Q1	olfactory receptor family 9 subfamily Q member 1	51	49	df.a_atleast1dose_GWAS_LD_clumping_r2_0.5.csv
rs2514184	OR9Q2	0.0464789	164119									11	57792423	A	T	0.17893	0.72521	0.174728	3.31745e-05	300777	ENSG00000186509	intron_variant	OR9Q1	olfactory receptor family 9 subfamily Q member 1	51	30	df.b_1dose_GWAS_LD_clumping_r2_0.5.csv
rs2514184	OR9Q2	0.0464789	164119									11	57792423	A	T	0.178926	0.664339	0.148459	7.64526e-06	300176	ENSG00000186509	intron_variant	OR9Q1	olfactory receptor family 9 subfamily Q member 1	51	41	df.b_atleast1dose_GWAS_LD_clumping_r2_0.5.csv
rs2514184	OR5B21	0.0464789	483154					0.7				11	57792423	A	T	0.179791	0.852132	0.195927	1.3662e-05	874	ENSG00000186509	intron_variant	OR9Q1	olfactory receptor family 9 subfamily Q member 1			df.a_1dose_GWAS_LD_clumping_r2_0.5.csv
rs2514184	OR5B21	0.0464789	483154					0.7				11	57792423	A	T	0.182475	0.793078	0.162381	1.03932e-06	1522	ENSG00000186509	intron_variant	OR9Q1	olfactory receptor family 9 subfamily Q member 1	51	49	df.a_atleast1dose_GWAS_LD_clumping_r2_0.5.csv
rs2514184	OR5B21	0.0464789	483154					0.7				11	57792423	A	T	0.17893	0.72521	0.174728	3.31745e-05	300777	ENSG00000186509	intron_variant	OR9Q1	olfactory receptor family 9 subfamily Q member 1	51	30	df.b_1dose_GWAS_LD_clumping_r2_0.5.csv
rs2514184	OR5B21	0.0464789	483154					0.7				11	57792423	A	T	0.178926	0.664339	0.148459	7.64526e-06	300176	ENSG00000186509	intron_variant	OR9Q1	olfactory receptor family 9 subfamily Q member 1	51	41	df.b_atleast1dose_GWAS_LD_clumping_r2_0.5.csv
rs3008373	ADGRA1	0.0464789	159444									10	135060872	C	T	0.917046	-0.405445	0.0889812	5.20069e-06	301529					8	6	df.c_1dose_GWAS_LD_clumping_r2_0.5.csv
rs3008373	PAOX	0.0464789	131893									10	135060872	C	T	0.917046	-0.405445	0.0889812	5.20069e-06	301529					8	6	df.c_1dose_GWAS_LD_clumping_r2_0.5.csv
rs34693358	FAN1	0.0464789	441743					0.6				15	31624505	A	C	0.32471	0.269062	0.0516072	1.85164e-07	301529	ENSG00000169926	intron_variant	KLF13	Kruppel like factor 13	19	17	df.c_1dose_GWAS_LD_clumping_r2_0.5.csv
rs34693358	FAN1	0.0464789	441743					0.6				15	31624505	A	C	0.32471	0.204306	0.0390982	1.73715e-07	301529	ENSG00000169926	intron_variant	KLF13	Kruppel like factor 13			df.c_atleast1dose_GWAS_LD_clumping_r2_0.5.csv
rs3762580	E2F6	0.0464789	144071									2	11750374	A	G	0.0458742	1.10855	0.325319	0.000655439	874	ENSG00000196208	intron_variant	GREB1	growth regulating estrogen receptor binding 1			df.a_1dose_GWAS_LD_clumping_r2_0.5.csv
rs3762580	E2F6	0.0464789	144071									2	11750374	A	G	0.0456081	1.26691	0.289318	1.1926e-05	1522	ENSG00000196208	intron_variant	GREB1	growth regulating estrogen receptor binding 1			df.a_atleast1dose_GWAS_LD_clumping_r2_0.5.csv
rs3762580	E2F6	0.0464789	144071									2	11750374	A	G	0.0444889	1.30074	0.34401	0.000156131	300777	ENSG00000196208	intron_variant	GREB1	growth regulating estrogen receptor binding 1			df.b_1dose_GWAS_LD_clumping_r2_0.5.csv
rs3762580	E2F6	0.0464789	144071									2	11750374	A	G	0.0444969	1.34604	0.298337	6.42798e-06	300176	ENSG00000196208	intron_variant	GREB1	growth regulating estrogen receptor binding 1	8	8	df.b_atleast1dose_GWAS_LD_clumping_r2_0.5.csv
rs56186710	SOBP	0.0464789	137439									6	107673871	A	T	0.204844	0.849265	0.188156	6.37274e-06	874	ENSG00000164494	intron_variant	PDSS2	decaprenyl diphosphate synthase subunit 2	60	57	df.a_1dose_GWAS_LD_clumping_r2_0.5.csv
rs56186710	SOBP	0.0464789	137439									6	107673871	A	T	0.204968	0.524459	0.147566	0.000379329	1522	ENSG00000164494	intron_variant	PDSS2	decaprenyl diphosphate synthase subunit 2			df.a_atleast1dose_GWAS_LD_clumping_r2_0.5.csv
rs56186710	SOBP	0.0464789	137439									6	107673871	A	T	0.205189	0.654542	0.163614	6.32009e-05	300777	ENSG00000164494	intron_variant	PDSS2	decaprenyl diphosphate synthase subunit 2			df.b_1dose_GWAS_LD_clumping_r2_0.5.csv
rs62434146	MTHFD1L	0.0464789	156966									6	151029849	G	A	0.0764275	1.17261	0.285155	3.91942e-05	874	ENSG00000120278	intron_variant	PLEKHG1	pleckstrin homology and RhoGEF domain containing G1	0	0	df.a_1dose_GWAS_LD_clumping_r2_0.5.csv
rs62434146	MTHFD1L	0.0464789	156966									6	151029849	G	A	0.0693613	0.975704	0.248789	8.78858e-05	1522	ENSG00000120278	intron_variant	PLEKHG1	pleckstrin homology and RhoGEF domain containing G1	0	0	df.a_atleast1dose_GWAS_LD_clumping_r2_0.5.csv
rs62434146	MTHFD1L	0.0464789	156966									6	151029849	G	A	0.0656077	1.38498	0.299824	3.84984e-06	300777	ENSG00000120278	intron_variant	PLEKHG1	pleckstrin homology and RhoGEF domain containing G1	0	0	df.b_1dose_GWAS_LD_clumping_r2_0.5.csv
rs62434146	MTHFD1L	0.0464789	156966									6	151029849	G	A	0.0656195	0.975834	0.242484	5.71406e-05	300176	ENSG00000120278	intron_variant	PLEKHG1	pleckstrin homology and RhoGEF domain containing G1	0	0	df.b_atleast1dose_GWAS_LD_clumping_r2_0.5.csv
rs7411827	PLD5	0.0464789	172347									1	242860346	G	A	0.495834	1.02956	0.238532	1.58723e-05	595					17	6	df.a_2dose_GWAS_LD_clumping_r2_0.5.csv
rs7411827	PLD5	0.0464789	172347									1	242860346	G	A	0.491802	1.03215	0.225166	4.56307e-06	198671					17	6	df.b_2dose_GWAS_LD_clumping_r2_0.5.csv
rs9552805	SGCG	0.0464789	147627							0		13	23607491	A	C	0.716269	0.546311	0.16274	0.000788053	874							df.a_1dose_GWAS_LD_clumping_r2_0.5.csv
rs9552805	SGCG	0.0464789	147627							0		13	23607491	A	C	0.70505	0.508654	0.1303	9.47275e-05	1522							df.a_atleast1dose_GWAS_LD_clumping_r2_0.5.csv
rs9552805	SGCG	0.0464789	147627							0		13	23607491	A	C	0.676129	0.623777	0.140134	8.53557e-06	300777					5	3	df.b_1dose_GWAS_LD_clumping_r2_0.5.csv
rs9552805	SGCG	0.0464789	147627							0		13	23607491	A	C	0.676117	0.592695	0.119147	6.54146e-07	300176					5	3	df.b_atleast1dose_GWAS_LD_clumping_r2_0.5.csv
rs9552805	SGCG	0.0464789	147627							0		13	23607491	A	C	0.676191	0.186482	0.0515532	0.000297718	301529							df.c_1dose_GWAS_LD_clumping_r2_0.5.csv
rs9552805	SGCG	0.0464789	147627							0		13	23607491	A	C	0.676191	0.135058	0.0390941	0.000550935	301529							df.c_atleast1dose_GWAS_LD_clumping_r2_0.5.csv
rs143971876	TBC1D5	0.0400402	334127								intron_variant	3	18152182	C	T	0.120992	1.11958	0.241619	3.59255e-06	874					2	2	df.a_1dose_GWAS_LD_clumping_r2_0.5.csv
rs143971876	TBC1D5	0.0400402	334127								intron_variant	3	18152182	C	T	0.11653	0.791669	0.196017	5.37298e-05	1522					2	0	df.a_atleast1dose_GWAS_LD_clumping_r2_0.5.csv
rs143971876	TBC1D5	0.0400402	334127								intron_variant	3	18152182	C	T	0.119199	0.835241	0.209305	6.59185e-05	300777					2	0	df.b_1dose_GWAS_LD_clumping_r2_0.5.csv
rs13425812	COPS8	0.039839	219471									2	238213996	A	G	0.362642	0.54128	0.150163	0.000312617	874							df.a_1dose_GWAS_LD_clumping_r2_0.5.csv
rs13425812	COPS8	0.039839	219471									2	238213996	A	G	0.354881	0.487437	0.122092	6.54113e-05	1522							df.a_atleast1dose_GWAS_LD_clumping_r2_0.5.csv
rs13425812	COPS8	0.039839	219471									2	238213996	A	G	0.341553	0.613041	0.137607	8.38912e-06	300777					52	26	df.b_1dose_GWAS_LD_clumping_r2_0.5.csv
rs13425812	COPS8	0.039839	219471									2	238213996	A	G	0.341556	0.520996	0.116418	7.63303e-06	300176							df.b_atleast1dose_GWAS_LD_clumping_r2_0.5.csv
rs13425812	MLPH	0.039839	180075									2	238213996	A	G	0.362642	0.54128	0.150163	0.000312617	874							df.a_1dose_GWAS_LD_clumping_r2_0.5.csv
rs13425812	MLPH	0.039839	180075									2	238213996	A	G	0.354881	0.487437	0.122092	6.54113e-05	1522							df.a_atleast1dose_GWAS_LD_clumping_r2_0.5.csv
rs13425812	MLPH	0.039839	180075									2	238213996	A	G	0.341553	0.613041	0.137607	8.38912e-06	300777					52	26	df.b_1dose_GWAS_LD_clumping_r2_0.5.csv
rs13425812	MLPH	0.039839	180075									2	238213996	A	G	0.341556	0.520996	0.116418	7.63303e-06	300176							df.b_atleast1dose_GWAS_LD_clumping_r2_0.5.csv
rs139100176	SLC25A41	0.039839	190642									19	6243148	A	G	0.0255117	0.783097	0.171197	4.77913e-06	301529	ENSG00000130382	intron_variant	MLLT1	MLLT1 super elongation complex subunit	3	2	df.c_1dose_GWAS_LD_clumping_r2_0.5.csv
rs139100176	KHSRP	0.039839	181674									19	6243148	A	G	0.0255117	0.783097	0.171197	4.77913e-06	301529	ENSG00000130382	intron_variant	MLLT1	MLLT1 super elongation complex subunit	3	2	df.c_1dose_GWAS_LD_clumping_r2_0.5.csv
rs139100176	SLC25A23	0.039839	222066							0		19	6243148	A	G	0.0255117	0.783097	0.171197	4.77913e-06	301529	ENSG00000130382	intron_variant	MLLT1	MLLT1 super elongation complex subunit	3	2	df.c_1dose_GWAS_LD_clumping_r2_0.5.csv
rs139100176	CRB3	0.039839	220640							0		19	6243148	A	G	0.0255117	0.783097	0.171197	4.77913e-06	301529	ENSG00000130382	intron_variant	MLLT1	MLLT1 super elongation complex subunit	3	2	df.c_1dose_GWAS_LD_clumping_r2_0.5.csv
rs1596992	MED19	0.039839	387059			0.2						11	57866752	C	T	0.165724	0.917588	0.199092	4.04858e-06	874	ENSG00000186509	intron_variant	OR9Q1	olfactory receptor family 9 subfamily Q member 1	51	35	df.a_1dose_GWAS_LD_clumping_r2_0.5.csv
rs1596992	MED19	0.039839	387059			0.2						11	57866752	C	T	0.173047	0.795371	0.164103	1.25477e-06	1522	ENSG00000186509	intron_variant	OR9Q1	olfactory receptor family 9 subfamily Q member 1			df.a_atleast1dose_GWAS_LD_clumping_r2_0.5.csv
rs1596992	MED19	0.039839	387059			0.2						11	57866752	C	T	0.171574	0.721321	0.176515	4.38014e-05	300777	ENSG00000186509	intron_variant	OR9Q1	olfactory receptor family 9 subfamily Q member 1			df.b_1dose_GWAS_LD_clumping_r2_0.5.csv
rs1596992	MED19	0.039839	387059			0.2						11	57866752	C	T	0.171559	0.642417	0.149493	1.72882e-05	300176	ENSG00000186509	intron_variant	OR9Q1	olfactory receptor family 9 subfamily Q member 1			df.b_atleast1dose_GWAS_LD_clumping_r2_0.5.csv
rs1596992	SLC43A1	0.039839				0.3						11	57866752	C	T	0.165724	0.917588	0.199092	4.04858e-06	874	ENSG00000186509	intron_variant	OR9Q1	olfactory receptor family 9 subfamily Q member 1	51	35	df.a_1dose_GWAS_LD_clumping_r2_0.5.csv
rs1596992	SLC43A1	0.039839				0.3						11	57866752	C	T	0.173047	0.795371	0.164103	1.25477e-06	1522	ENSG00000186509	intron_variant	OR9Q1	olfactory receptor family 9 subfamily Q member 1			df.a_atleast1dose_GWAS_LD_clumping_r2_0.5.csv
rs1596992	SLC43A1	0.039839				0.3						11	57866752	C	T	0.171574	0.721321	0.176515	4.38014e-05	300777	ENSG00000186509	intron_variant	OR9Q1	olfactory receptor family 9 subfamily Q member 1			df.b_1dose_GWAS_LD_clumping_r2_0.5.csv
rs1596992	SLC43A1	0.039839				0.3						11	57866752	C	T	0.171559	0.642417	0.149493	1.72882e-05	300176	ENSG00000186509	intron_variant	OR9Q1	olfactory receptor family 9 subfamily Q member 1			df.b_atleast1dose_GWAS_LD_clumping_r2_0.5.csv
rs2514184	OR1S2	0.039839	179191									11	57792423	A	T	0.179791	0.852132	0.195927	1.3662e-05	874	ENSG00000186509	intron_variant	OR9Q1	olfactory receptor family 9 subfamily Q member 1			df.a_1dose_GWAS_LD_clumping_r2_0.5.csv
rs2514184	OR1S2	0.039839	179191									11	57792423	A	T	0.182475	0.793078	0.162381	1.03932e-06	1522	ENSG00000186509	intron_variant	OR9Q1	olfactory receptor family 9 subfamily Q member 1	51	49	df.a_atleast1dose_GWAS_LD_clumping_r2_0.5.csv
rs2514184	OR1S2	0.039839	179191									11	57792423	A	T	0.17893	0.72521	0.174728	3.31745e-05	300777	ENSG00000186509	intron_variant	OR9Q1	olfactory receptor family 9 subfamily Q member 1	51	30	df.b_1dose_GWAS_LD_clumping_r2_0.5.csv
rs2514184	OR1S2	0.039839	179191									11	57792423	A	T	0.178926	0.664339	0.148459	7.64526e-06	300176	ENSG00000186509	intron_variant	OR9Q1	olfactory receptor family 9 subfamily Q member 1	51	41	df.b_atleast1dose_GWAS_LD_clumping_r2_0.5.csv
rs2514184	OR10Q1	0.039839	203967									11	57792423	A	T	0.179791	0.852132	0.195927	1.3662e-05	874	ENSG00000186509	intron_variant	OR9Q1	olfactory receptor family 9 subfamily Q member 1			df.a_1dose_GWAS_LD_clumping_r2_0.5.csv
rs2514184	OR10Q1	0.039839	203967									11	57792423	A	T	0.182475	0.793078	0.162381	1.03932e-06	1522	ENSG00000186509	intron_variant	OR9Q1	olfactory receptor family 9 subfamily Q member 1	51	49	df.a_atleast1dose_GWAS_LD_clumping_r2_0.5.csv
rs2514184	OR10Q1	0.039839	203967									11	57792423	A	T	0.17893	0.72521	0.174728	3.31745e-05	300777	ENSG00000186509	intron_variant	OR9Q1	olfactory receptor family 9 subfamily Q member 1	51	30	df.b_1dose_GWAS_LD_clumping_r2_0.5.csv
rs2514184	OR10Q1	0.039839	203967									11	57792423	A	T	0.178926	0.664339	0.148459	7.64526e-06	300176	ENSG00000186509	intron_variant	OR9Q1	olfactory receptor family 9 subfamily Q member 1	51	41	df.b_atleast1dose_GWAS_LD_clumping_r2_0.5.csv
rs2514184	SMTNL1	0.039839	487356			0.3						11	57792423	A	T	0.179791	0.852132	0.195927	1.3662e-05	874	ENSG00000186509	intron_variant	OR9Q1	olfactory receptor family 9 subfamily Q member 1			df.a_1dose_GWAS_LD_clumping_r2_0.5.csv
rs2514184	SMTNL1	0.039839	487356			0.3						11	57792423	A	T	0.182475	0.793078	0.162381	1.03932e-06	1522	ENSG00000186509	intron_variant	OR9Q1	olfactory receptor family 9 subfamily Q member 1	51	49	df.a_atleast1dose_GWAS_LD_clumping_r2_0.5.csv
rs2514184	SMTNL1	0.039839	487356			0.3						11	57792423	A	T	0.17893	0.72521	0.174728	3.31745e-05	300777	ENSG00000186509	intron_variant	OR9Q1	olfactory receptor family 9 subfamily Q member 1	51	30	df.b_1dose_GWAS_LD_clumping_r2_0.5.csv
rs2514184	SMTNL1	0.039839	487356			0.3						11	57792423	A	T	0.178926	0.664339	0.148459	7.64526e-06	300176	ENSG00000186509	intron_variant	OR9Q1	olfactory receptor family 9 subfamily Q member 1	51	41	df.b_atleast1dose_GWAS_LD_clumping_r2_0.5.csv
rs2514184	OR1S1	0.039839	187769									11	57792423	A	T	0.179791	0.852132	0.195927	1.3662e-05	874	ENSG00000186509	intron_variant	OR9Q1	olfactory receptor family 9 subfamily Q member 1			df.a_1dose_GWAS_LD_clumping_r2_0.5.csv
rs2514184	OR1S1	0.039839	187769									11	57792423	A	T	0.182475	0.793078	0.162381	1.03932e-06	1522	ENSG00000186509	intron_variant	OR9Q1	olfactory receptor family 9 subfamily Q member 1	51	49	df.a_atleast1dose_GWAS_LD_clumping_r2_0.5.csv
rs2514184	OR1S1	0.039839	187769									11	57792423	A	T	0.17893	0.72521	0.174728	3.31745e-05	300777	ENSG00000186509	intron_variant	OR9Q1	olfactory receptor family 9 subfamily Q member 1	51	30	df.b_1dose_GWAS_LD_clumping_r2_0.5.csv
rs2514184	OR1S1	0.039839	187769									11	57792423	A	T	0.178926	0.664339	0.148459	7.64526e-06	300176	ENSG00000186509	intron_variant	OR9Q1	olfactory receptor family 9 subfamily Q member 1	51	41	df.b_atleast1dose_GWAS_LD_clumping_r2_0.5.csv
rs2514184	TMX2	0.039839	312358			0.1						11	57792423	A	T	0.179791	0.852132	0.195927	1.3662e-05	874	ENSG00000186509	intron_variant	OR9Q1	olfactory receptor family 9 subfamily Q member 1			df.a_1dose_GWAS_LD_clumping_r2_0.5.csv
rs2514184	TMX2	0.039839	312358			0.1						11	57792423	A	T	0.182475	0.793078	0.162381	1.03932e-06	1522	ENSG00000186509	intron_variant	OR9Q1	olfactory receptor family 9 subfamily Q member 1	51	49	df.a_atleast1dose_GWAS_LD_clumping_r2_0.5.csv
rs2514184	TMX2	0.039839	312358			0.1						11	57792423	A	T	0.17893	0.72521	0.174728	3.31745e-05	300777	ENSG00000186509	intron_variant	OR9Q1	olfactory receptor family 9 subfamily Q member 1	51	30	df.b_1dose_GWAS_LD_clumping_r2_0.5.csv
rs2514184	TMX2	0.039839	312358			0.1						11	57792423	A	T	0.178926	0.664339	0.148459	7.64526e-06	300176	ENSG00000186509	intron_variant	OR9Q1	olfactory receptor family 9 subfamily Q member 1	51	41	df.b_atleast1dose_GWAS_LD_clumping_r2_0.5.csv
rs3008373	SCART1	0.039839	206560									10	135060872	C	T	0.917046	-0.405445	0.0889812	5.20069e-06	301529					8	6	df.c_1dose_GWAS_LD_clumping_r2_0.5.csv
rs3008373	SPRN	0.039839	177257									10	135060872	C	T	0.917046	-0.405445	0.0889812	5.20069e-06	301529					8	6	df.c_1dose_GWAS_LD_clumping_r2_0.5.csv
rs555454436	GJA1	0.039839	222123									6	121534618	C	A	0.584653	-1.09756	0.249567	1.09323e-05	595	ENSG00000146350	intron_variant	TBC1D32	TBC1 domain family member 32	125	108	df.a_2dose_GWAS_LD_clumping_r2_0.5.csv
rs555454436	GJA1	0.039839	222123									6	121534618	C	A	0.604425	-1.0511	0.235321	7.94428e-06	198671	ENSG00000146350	intron_variant	TBC1D32	TBC1 domain family member 32	125	109	df.b_2dose_GWAS_LD_clumping_r2_0.5.csv
rs6099433	BMP7	0.039839	196580									20	55645117	C	T	0.47497	-0.574006	0.148166	0.000107033	874							df.a_1dose_GWAS_LD_clumping_r2_0.5.csv
rs6099433	BMP7	0.039839	196580									20	55645117	C	T	0.473684	-0.584021	0.121562	1.55291e-06	1522					32	13	df.a_atleast1dose_GWAS_LD_clumping_r2_0.5.csv
rs6099433	BMP7	0.039839	196580									20	55645117	C	T	0.483108	-0.517454	0.129362	6.33315e-05	300777					32	2	df.b_1dose_GWAS_LD_clumping_r2_0.5.csv
rs6099433	BMP7	0.039839	196580									20	55645117	C	T	0.48311	-0.533866	0.110052	1.22827e-06	300176					32	14	df.b_atleast1dose_GWAS_LD_clumping_r2_0.5.csv
rs75639050	SOBP	0.039839	185205									6	107626105	T	C	0.0484295	1.57245	0.360194	1.26796e-05	874	ENSG00000164494	intron_variant	PDSS2	decaprenyl diphosphate synthase subunit 2	3	2	df.a_1dose_GWAS_LD_clumping_r2_0.5.csv
rs75639050	SOBP	0.039839	185205									6	107626105	T	C	0.0454767	1.51966	0.320204	2.07576e-06	1522	ENSG00000164494	intron_variant	PDSS2	decaprenyl diphosphate synthase subunit 2	3	2	df.a_atleast1dose_GWAS_LD_clumping_r2_0.5.csv
rs75639050	SOBP	0.039839	185205									6	107626105	T	C	0.0441387	1.58114	0.359626	1.0995e-05	300777	ENSG00000164494	intron_variant	PDSS2	decaprenyl diphosphate synthase subunit 2	3	2	df.b_1dose_GWAS_LD_clumping_r2_0.5.csv
rs75639050	SOBP	0.039839	185205									6	107626105	T	C	0.0441475	1.26727	0.296536	1.9237e-05	300176	ENSG00000164494	intron_variant	PDSS2	decaprenyl diphosphate synthase subunit 2			df.b_atleast1dose_GWAS_LD_clumping_r2_0.5.csv
rs75639050	BEND3	0.039839	189386									6	107626105	T	C	0.0484295	1.57245	0.360194	1.26796e-05	874	ENSG00000164494	intron_variant	PDSS2	decaprenyl diphosphate synthase subunit 2	3	2	df.a_1dose_GWAS_LD_clumping_r2_0.5.csv
rs75639050	BEND3	0.039839	189386									6	107626105	T	C	0.0454767	1.51966	0.320204	2.07576e-06	1522	ENSG00000164494	intron_variant	PDSS2	decaprenyl diphosphate synthase subunit 2	3	2	df.a_atleast1dose_GWAS_LD_clumping_r2_0.5.csv
rs75639050	BEND3	0.039839	189386									6	107626105	T	C	0.0441387	1.58114	0.359626	1.0995e-05	300777	ENSG00000164494	intron_variant	PDSS2	decaprenyl diphosphate synthase subunit 2	3	2	df.b_1dose_GWAS_LD_clumping_r2_0.5.csv
rs75639050	BEND3	0.039839	189386									6	107626105	T	C	0.0441475	1.26727	0.296536	1.9237e-05	300176	ENSG00000164494	intron_variant	PDSS2	decaprenyl diphosphate synthase subunit 2			df.b_atleast1dose_GWAS_LD_clumping_r2_0.5.csv
rs9752168	COPS8	0.039839	216577									2	238211102	T	G	0.365823	0.526826	0.14935	0.000419578	874							df.a_1dose_GWAS_LD_clumping_r2_0.5.csv
rs9752168	COPS8	0.039839	216577									2	238211102	T	G	0.358164	0.488547	0.121573	5.85606e-05	1522							df.a_atleast1dose_GWAS_LD_clumping_r2_0.5.csv
rs9752168	COPS8	0.039839	216577									2	238211102	T	G	0.343616	0.606902	0.137117	9.59211e-06	300777							df.b_1dose_GWAS_LD_clumping_r2_0.5.csv
rs9752168	COPS8	0.039839	216577									2	238211102	T	G	0.343618	0.527395	0.116115	5.57196e-06	300176					52	17	df.b_atleast1dose_GWAS_LD_clumping_r2_0.5.csv
rs9752168	MLPH	0.039839	182969							0		2	238211102	T	G	0.365823	0.526826	0.14935	0.000419578	874							df.a_1dose_GWAS_LD_clumping_r2_0.5.csv
rs9752168	MLPH	0.039839	182969							0		2	238211102	T	G	0.358164	0.488547	0.121573	5.85606e-05	1522							df.a_atleast1dose_GWAS_LD_clumping_r2_0.5.csv
rs9752168	MLPH	0.039839	182969							0		2	238211102	T	G	0.343616	0.606902	0.137117	9.59211e-06	300777							df.b_1dose_GWAS_LD_clumping_r2_0.5.csv
rs9752168	MLPH	0.039839	182969							0		2	238211102	T	G	0.343618	0.527395	0.116115	5.57196e-06	300176					52	17	df.b_atleast1dose_GWAS_LD_clumping_r2_0.5.csv
rs11123895	CREG2	0.0331992	236446									2	102240411	T	C	0.680574	-0.638288	0.160574	7.03699e-05	874							df.a_1dose_GWAS_LD_clumping_r2_0.5.csv
rs11123895	CREG2	0.0331992	236446									2	102240411	T	C	0.697142	-0.467108	0.130861	0.000357648	1522							df.a_atleast1dose_GWAS_LD_clumping_r2_0.5.csv
rs11123895	CREG2	0.0331992	236446									2	102240411	T	C	0.704745	-0.676256	0.144518	2.87727e-06	300777					28	15	df.b_1dose_GWAS_LD_clumping_r2_0.5.csv
rs11123895	CREG2	0.0331992	236446									2	102240411	T	C	0.704716	-0.464579	0.120917	0.000121964	300176							df.b_atleast1dose_GWAS_LD_clumping_r2_0.5.csv
rs13425812	PRLH	0.0331992	261221							0		2	238213996	A	G	0.362642	0.54128	0.150163	0.000312617	874							df.a_1dose_GWAS_LD_clumping_r2_0.5.csv
rs13425812	PRLH	0.0331992	261221							0		2	238213996	A	G	0.354881	0.487437	0.122092	6.54113e-05	1522							df.a_atleast1dose_GWAS_LD_clumping_r2_0.5.csv
rs13425812	PRLH	0.0331992	261221							0		2	238213996	A	G	0.341553	0.613041	0.137607	8.38912e-06	300777					52	26	df.b_1dose_GWAS_LD_clumping_r2_0.5.csv
rs13425812	PRLH	0.0331992	261221							0		2	238213996	A	G	0.341556	0.520996	0.116418	7.63303e-06	300176							df.b_atleast1dose_GWAS_LD_clumping_r2_0.5.csv
rs139100176	DENND1C	0.0331992	239420							0		19	6243148	A	G	0.0255117	0.783097	0.171197	4.77913e-06	301529	ENSG00000130382	intron_variant	MLLT1	MLLT1 super elongation complex subunit	3	2	df.c_1dose_GWAS_LD_clumping_r2_0.5.csv
rs139100176	TUBB4A	0.0331992	259711									19	6243148	A	G	0.0255117	0.783097	0.171197	4.77913e-06	301529	ENSG00000130382	intron_variant	MLLT1	MLLT1 super elongation complex subunit	3	2	df.c_1dose_GWAS_LD_clumping_r2_0.5.csv
rs139100176	RANBP3	0.0331992	264995									19	6243148	A	G	0.0255117	0.783097	0.171197	4.77913e-06	301529	ENSG00000130382	intron_variant	MLLT1	MLLT1 super elongation complex subunit	3	2	df.c_1dose_GWAS_LD_clumping_r2_0.5.csv
rs1596992	OR5B17	0.0331992	259789									11	57866752	C	T	0.165724	0.917588	0.199092	4.04858e-06	874	ENSG00000186509	intron_variant	OR9Q1	olfactory receptor family 9 subfamily Q member 1	51	35	df.a_1dose_GWAS_LD_clumping_r2_0.5.csv
rs1596992	OR5B17	0.0331992	259789									11	57866752	C	T	0.173047	0.795371	0.164103	1.25477e-06	1522	ENSG00000186509	intron_variant	OR9Q1	olfactory receptor family 9 subfamily Q member 1			df.a_atleast1dose_GWAS_LD_clumping_r2_0.5.csv
rs1596992	OR5B17	0.0331992	259789									11	57866752	C	T	0.171574	0.721321	0.176515	4.38014e-05	300777	ENSG00000186509	intron_variant	OR9Q1	olfactory receptor family 9 subfamily Q member 1			df.b_1dose_GWAS_LD_clumping_r2_0.5.csv
rs1596992	OR5B17	0.0331992	259789									11	57866752	C	T	0.171559	0.642417	0.149493	1.72882e-05	300176	ENSG00000186509	intron_variant	OR9Q1	olfactory receptor family 9 subfamily Q member 1			df.b_atleast1dose_GWAS_LD_clumping_r2_0.5.csv
rs2514184	CTNND1	0.0331992	271708									11	57792423	A	T	0.179791	0.852132	0.195927	1.3662e-05	874	ENSG00000186509	intron_variant	OR9Q1	olfactory receptor family 9 subfamily Q member 1			df.a_1dose_GWAS_LD_clumping_r2_0.5.csv
rs2514184	CTNND1	0.0331992	271708									11	57792423	A	T	0.182475	0.793078	0.162381	1.03932e-06	1522	ENSG00000186509	intron_variant	OR9Q1	olfactory receptor family 9 subfamily Q member 1	51	49	df.a_atleast1dose_GWAS_LD_clumping_r2_0.5.csv
rs2514184	CTNND1	0.0331992	271708									11	57792423	A	T	0.17893	0.72521	0.174728	3.31745e-05	300777	ENSG00000186509	intron_variant	OR9Q1	olfactory receptor family 9 subfamily Q member 1	51	30	df.b_1dose_GWAS_LD_clumping_r2_0.5.csv
rs2514184	CTNND1	0.0331992	271708									11	57792423	A	T	0.178926	0.664339	0.148459	7.64526e-06	300176	ENSG00000186509	intron_variant	OR9Q1	olfactory receptor family 9 subfamily Q member 1	51	41	df.b_atleast1dose_GWAS_LD_clumping_r2_0.5.csv
rs2514184	OR10W1	0.0331992	243309									11	57792423	A	T	0.179791	0.852132	0.195927	1.3662e-05	874	ENSG00000186509	intron_variant	OR9Q1	olfactory receptor family 9 subfamily Q member 1			df.a_1dose_GWAS_LD_clumping_r2_0.5.csv
rs2514184	OR10W1	0.0331992	243309									11	57792423	A	T	0.182475	0.793078	0.162381	1.03932e-06	1522	ENSG00000186509	intron_variant	OR9Q1	olfactory receptor family 9 subfamily Q member 1	51	49	df.a_atleast1dose_GWAS_LD_clumping_r2_0.5.csv
rs2514184	OR10W1	0.0331992	243309									11	57792423	A	T	0.17893	0.72521	0.174728	3.31745e-05	300777	ENSG00000186509	intron_variant	OR9Q1	olfactory receptor family 9 subfamily Q member 1	51	30	df.b_1dose_GWAS_LD_clumping_r2_0.5.csv
rs2514184	OR10W1	0.0331992	243309									11	57792423	A	T	0.178926	0.664339	0.148459	7.64526e-06	300176	ENSG00000186509	intron_variant	OR9Q1	olfactory receptor family 9 subfamily Q member 1	51	41	df.b_atleast1dose_GWAS_LD_clumping_r2_0.5.csv
rs2514184	BTBD18	0.0331992	272276									11	57792423	A	T	0.179791	0.852132	0.195927	1.3662e-05	874	ENSG00000186509	intron_variant	OR9Q1	olfactory receptor family 9 subfamily Q member 1			df.a_1dose_GWAS_LD_clumping_r2_0.5.csv
rs2514184	BTBD18	0.0331992	272276									11	57792423	A	T	0.182475	0.793078	0.162381	1.03932e-06	1522	ENSG00000186509	intron_variant	OR9Q1	olfactory receptor family 9 subfamily Q member 1	51	49	df.a_atleast1dose_GWAS_LD_clumping_r2_0.5.csv
rs2514184	BTBD18	0.0331992	272276									11	57792423	A	T	0.17893	0.72521	0.174728	3.31745e-05	300777	ENSG00000186509	intron_variant	OR9Q1	olfactory receptor family 9 subfamily Q member 1	51	30	df.b_1dose_GWAS_LD_clumping_r2_0.5.csv
rs2514184	BTBD18	0.0331992	272276									11	57792423	A	T	0.178926	0.664339	0.148459	7.64526e-06	300176	ENSG00000186509	intron_variant	OR9Q1	olfactory receptor family 9 subfamily Q member 1	51	41	df.b_atleast1dose_GWAS_LD_clumping_r2_0.5.csv
rs3008373	CYP2E1	0.0331992	273038									10	135060872	C	T	0.917046	-0.405445	0.0889812	5.20069e-06	301529					8	6	df.c_1dose_GWAS_LD_clumping_r2_0.5.csv
rs3762580	ROCK2	0.0331992	261918									2	11750374	A	G	0.0458742	1.10855	0.325319	0.000655439	874	ENSG00000196208	intron_variant	GREB1	growth regulating estrogen receptor binding 1			df.a_1dose_GWAS_LD_clumping_r2_0.5.csv
rs3762580	ROCK2	0.0331992	261918									2	11750374	A	G	0.0456081	1.26691	0.289318	1.1926e-05	1522	ENSG00000196208	intron_variant	GREB1	growth regulating estrogen receptor binding 1			df.a_atleast1dose_GWAS_LD_clumping_r2_0.5.csv
rs3762580	ROCK2	0.0331992	261918									2	11750374	A	G	0.0444889	1.30074	0.34401	0.000156131	300777	ENSG00000196208	intron_variant	GREB1	growth regulating estrogen receptor binding 1			df.b_1dose_GWAS_LD_clumping_r2_0.5.csv
rs3762580	ROCK2	0.0331992	261918									2	11750374	A	G	0.0444969	1.34604	0.298337	6.42798e-06	300176	ENSG00000196208	intron_variant	GREB1	growth regulating estrogen receptor binding 1	8	8	df.b_atleast1dose_GWAS_LD_clumping_r2_0.5.csv
rs56186710	BEND3	0.0331992	237152									6	107673871	A	T	0.204844	0.849265	0.188156	6.37274e-06	874	ENSG00000164494	intron_variant	PDSS2	decaprenyl diphosphate synthase subunit 2	60	57	df.a_1dose_GWAS_LD_clumping_r2_0.5.csv
rs56186710	BEND3	0.0331992	237152									6	107673871	A	T	0.204968	0.524459	0.147566	0.000379329	1522	ENSG00000164494	intron_variant	PDSS2	decaprenyl diphosphate synthase subunit 2			df.a_atleast1dose_GWAS_LD_clumping_r2_0.5.csv
rs56186710	BEND3	0.0331992	237152									6	107673871	A	T	0.205189	0.654542	0.163614	6.32009e-05	300777	ENSG00000164494	intron_variant	PDSS2	decaprenyl diphosphate synthase subunit 2			df.b_1dose_GWAS_LD_clumping_r2_0.5.csv
rs6099433	SPO11	0.0331992	259742									20	55645117	C	T	0.47497	-0.574006	0.148166	0.000107033	874							df.a_1dose_GWAS_LD_clumping_r2_0.5.csv
rs6099433	SPO11	0.0331992	259742									20	55645117	C	T	0.473684	-0.584021	0.121562	1.55291e-06	1522					32	13	df.a_atleast1dose_GWAS_LD_clumping_r2_0.5.csv
rs6099433	SPO11	0.0331992	259742									20	55645117	C	T	0.483108	-0.517454	0.129362	6.33315e-05	300777					32	2	df.b_1dose_GWAS_LD_clumping_r2_0.5.csv
rs6099433	SPO11	0.0331992	259742									20	55645117	C	T	0.48311	-0.533866	0.110052	1.22827e-06	300176					32	14	df.b_atleast1dose_GWAS_LD_clumping_r2_0.5.csv
rs7433556	ERC2	0.0331992	239351									3	56742474	A	G	0.28115	-0.611252	0.163987	0.000193443	874							df.a_1dose_GWAS_LD_clumping_r2_0.5.csv
rs7433556	ERC2	0.0331992	239351									3	56742474	A	G	0.275122	-0.591434	0.134435	1.08542e-05	1522					122	2	df.a_atleast1dose_GWAS_LD_clumping_r2_0.5.csv
rs7433556	ERC2	0.0331992	239351									3	56742474	A	G	0.273193	-0.515826	0.145537	0.000393676	300777							df.b_1dose_GWAS_LD_clumping_r2_0.5.csv
rs7433556	ERC2	0.0331992	239351									3	56742474	A	G	0.273185	-0.565214	0.12531	6.46712e-06	300176					122	2	df.b_atleast1dose_GWAS_LD_clumping_r2_0.5.csv
rs9752168	PRLH	0.0331992	264115									2	238211102	T	G	0.365823	0.526826	0.14935	0.000419578	874							df.a_1dose_GWAS_LD_clumping_r2_0.5.csv
rs9752168	PRLH	0.0331992	264115									2	238211102	T	G	0.358164	0.488547	0.121573	5.85606e-05	1522							df.a_atleast1dose_GWAS_LD_clumping_r2_0.5.csv
rs9752168	PRLH	0.0331992	264115									2	238211102	T	G	0.343616	0.606902	0.137117	9.59211e-06	300777							df.b_1dose_GWAS_LD_clumping_r2_0.5.csv
rs9752168	PRLH	0.0331992	264115									2	238211102	T	G	0.343618	0.527395	0.116115	5.57196e-06	300176					52	17	df.b_atleast1dose_GWAS_LD_clumping_r2_0.5.csv
rs3762580	SLC66A3	0.0267606	455050		0.1							2	11750374	A	G	0.0458742	1.10855	0.325319	0.000655439	874	ENSG00000196208	intron_variant	GREB1	growth regulating estrogen receptor binding 1			df.a_1dose_GWAS_LD_clumping_r2_0.5.csv
rs3762580	SLC66A3	0.0267606	455050		0.1							2	11750374	A	G	0.0456081	1.26691	0.289318	1.1926e-05	1522	ENSG00000196208	intron_variant	GREB1	growth regulating estrogen receptor binding 1			df.a_atleast1dose_GWAS_LD_clumping_r2_0.5.csv
rs3762580	SLC66A3	0.0267606	455050		0.1							2	11750374	A	G	0.0444889	1.30074	0.34401	0.000156131	300777	ENSG00000196208	intron_variant	GREB1	growth regulating estrogen receptor binding 1			df.b_1dose_GWAS_LD_clumping_r2_0.5.csv
rs3762580	SLC66A3	0.0267606	455050		0.1							2	11750374	A	G	0.0444969	1.34604	0.298337	6.42798e-06	300176	ENSG00000196208	intron_variant	GREB1	growth regulating estrogen receptor binding 1	8	8	df.b_atleast1dose_GWAS_LD_clumping_r2_0.5.csv
rs11123895	RNF149	0.0265594	315248									2	102240411	T	C	0.680574	-0.638288	0.160574	7.03699e-05	874							df.a_1dose_GWAS_LD_clumping_r2_0.5.csv
rs11123895	RNF149	0.0265594	315248									2	102240411	T	C	0.697142	-0.467108	0.130861	0.000357648	1522							df.a_atleast1dose_GWAS_LD_clumping_r2_0.5.csv
rs11123895	RNF149	0.0265594	315248									2	102240411	T	C	0.704745	-0.676256	0.144518	2.87727e-06	300777					28	15	df.b_1dose_GWAS_LD_clumping_r2_0.5.csv
rs11123895	RNF149	0.0265594	315248									2	102240411	T	C	0.704716	-0.464579	0.120917	0.000121964	300176							df.b_atleast1dose_GWAS_LD_clumping_r2_0.5.csv
rs13425812	RAB17	0.0265594	296261									2	238213996	A	G	0.362642	0.54128	0.150163	0.000312617	874							df.a_1dose_GWAS_LD_clumping_r2_0.5.csv
rs13425812	RAB17	0.0265594	296261									2	238213996	A	G	0.354881	0.487437	0.122092	6.54113e-05	1522							df.a_atleast1dose_GWAS_LD_clumping_r2_0.5.csv
rs13425812	RAB17	0.0265594	296261									2	238213996	A	G	0.341553	0.613041	0.137607	8.38912e-06	300777					52	26	df.b_1dose_GWAS_LD_clumping_r2_0.5.csv
rs13425812	RAB17	0.0265594	296261									2	238213996	A	G	0.341556	0.520996	0.116418	7.63303e-06	300176							df.b_atleast1dose_GWAS_LD_clumping_r2_0.5.csv
rs13425812	LRRFIP1	0.0265594	322234									2	238213996	A	G	0.362642	0.54128	0.150163	0.000312617	874							df.a_1dose_GWAS_LD_clumping_r2_0.5.csv
rs13425812	LRRFIP1	0.0265594	322234									2	238213996	A	G	0.354881	0.487437	0.122092	6.54113e-05	1522							df.a_atleast1dose_GWAS_LD_clumping_r2_0.5.csv
rs13425812	LRRFIP1	0.0265594	322234									2	238213996	A	G	0.341553	0.613041	0.137607	8.38912e-06	300777					52	26	df.b_1dose_GWAS_LD_clumping_r2_0.5.csv
rs13425812	LRRFIP1	0.0265594	322234									2	238213996	A	G	0.341556	0.520996	0.116418	7.63303e-06	300176							df.b_atleast1dose_GWAS_LD_clumping_r2_0.5.csv
rs139100176	TNFSF9	0.0265594	287889									19	6243148	A	G	0.0255117	0.783097	0.171197	4.77913e-06	301529	ENSG00000130382	intron_variant	MLLT1	MLLT1 super elongation complex subunit	3	2	df.c_1dose_GWAS_LD_clumping_r2_0.5.csv
rs1596992	OR5B3	0.0265594	307594									11	57866752	C	T	0.165724	0.917588	0.199092	4.04858e-06	874	ENSG00000186509	intron_variant	OR9Q1	olfactory receptor family 9 subfamily Q member 1	51	35	df.a_1dose_GWAS_LD_clumping_r2_0.5.csv
rs1596992	OR5B3	0.0265594	307594									11	57866752	C	T	0.173047	0.795371	0.164103	1.25477e-06	1522	ENSG00000186509	intron_variant	OR9Q1	olfactory receptor family 9 subfamily Q member 1			df.a_atleast1dose_GWAS_LD_clumping_r2_0.5.csv
rs1596992	OR5B3	0.0265594	307594									11	57866752	C	T	0.171574	0.721321	0.176515	4.38014e-05	300777	ENSG00000186509	intron_variant	OR9Q1	olfactory receptor family 9 subfamily Q member 1			df.b_1dose_GWAS_LD_clumping_r2_0.5.csv
rs1596992	OR5B3	0.0265594	307594									11	57866752	C	T	0.171559	0.642417	0.149493	1.72882e-05	300176	ENSG00000186509	intron_variant	OR9Q1	olfactory receptor family 9 subfamily Q member 1			df.b_atleast1dose_GWAS_LD_clumping_r2_0.5.csv
rs17380739	LGSN	0.0265594				0.2						6	63121530	G	A	0.249344	0.525581	0.139499	0.000164808	1522							df.a_atleast1dose_GWAS_LD_clumping_r2_0.5.csv
rs17380739	LGSN	0.0265594				0.2						6	63121530	G	A	0.229524	0.567127	0.155653	0.000268923	300777							df.b_1dose_GWAS_LD_clumping_r2_0.5.csv
rs17380739	LGSN	0.0265594				0.2						6	63121530	G	A	0.229536	0.615423	0.134304	4.59867e-06	300176					13	9	df.b_atleast1dose_GWAS_LD_clumping_r2_0.5.csv
rs181189410	SMIM32	0.0265594	286288									5	135815139	T	G	0.00596824	1.73946	0.377214	4.00081e-06	301529					3	3	df.c_1dose_GWAS_LD_clumping_r2_0.5.csv
rs181189410	SMIM32	0.0265594	286288									5	135815139	T	G	0.00596824	0.986617	0.263529	0.000181209	301529							df.c_atleast1dose_GWAS_LD_clumping_r2_0.5.csv
rs2514184	PRG3	0.0265594						0.4				11	57792423	A	T	0.179791	0.852132	0.195927	1.3662e-05	874	ENSG00000186509	intron_variant	OR9Q1	olfactory receptor family 9 subfamily Q member 1			df.a_1dose_GWAS_LD_clumping_r2_0.5.csv
rs2514184	PRG3	0.0265594						0.4				11	57792423	A	T	0.182475	0.793078	0.162381	1.03932e-06	1522	ENSG00000186509	intron_variant	OR9Q1	olfactory receptor family 9 subfamily Q member 1	51	49	df.a_atleast1dose_GWAS_LD_clumping_r2_0.5.csv
rs2514184	PRG3	0.0265594						0.4				11	57792423	A	T	0.17893	0.72521	0.174728	3.31745e-05	300777	ENSG00000186509	intron_variant	OR9Q1	olfactory receptor family 9 subfamily Q member 1	51	30	df.b_1dose_GWAS_LD_clumping_r2_0.5.csv
rs2514184	PRG3	0.0265594						0.4				11	57792423	A	T	0.178926	0.664339	0.148459	7.64526e-06	300176	ENSG00000186509	intron_variant	OR9Q1	olfactory receptor family 9 subfamily Q member 1	51	41	df.b_atleast1dose_GWAS_LD_clumping_r2_0.5.csv
rs2514184	SELENOH	0.0265594	283460									11	57792423	A	T	0.179791	0.852132	0.195927	1.3662e-05	874	ENSG00000186509	intron_variant	OR9Q1	olfactory receptor family 9 subfamily Q member 1			df.a_1dose_GWAS_LD_clumping_r2_0.5.csv
rs2514184	SELENOH	0.0265594	283460									11	57792423	A	T	0.182475	0.793078	0.162381	1.03932e-06	1522	ENSG00000186509	intron_variant	OR9Q1	olfactory receptor family 9 subfamily Q member 1	51	49	df.a_atleast1dose_GWAS_LD_clumping_r2_0.5.csv
rs2514184	SELENOH	0.0265594	283460									11	57792423	A	T	0.17893	0.72521	0.174728	3.31745e-05	300777	ENSG00000186509	intron_variant	OR9Q1	olfactory receptor family 9 subfamily Q member 1	51	30	df.b_1dose_GWAS_LD_clumping_r2_0.5.csv
rs2514184	SELENOH	0.0265594	283460									11	57792423	A	T	0.178926	0.664339	0.148459	7.64526e-06	300176	ENSG00000186509	intron_variant	OR9Q1	olfactory receptor family 9 subfamily Q member 1	51	41	df.b_atleast1dose_GWAS_LD_clumping_r2_0.5.csv
rs2514184	OR5B3	0.0265594	381923					0.2				11	57792423	A	T	0.179791	0.852132	0.195927	1.3662e-05	874	ENSG00000186509	intron_variant	OR9Q1	olfactory receptor family 9 subfamily Q member 1			df.a_1dose_GWAS_LD_clumping_r2_0.5.csv
rs2514184	OR5B3	0.0265594	381923					0.2				11	57792423	A	T	0.182475	0.793078	0.162381	1.03932e-06	1522	ENSG00000186509	intron_variant	OR9Q1	olfactory receptor family 9 subfamily Q member 1	51	49	df.a_atleast1dose_GWAS_LD_clumping_r2_0.5.csv
rs2514184	OR5B3	0.0265594	381923					0.2				11	57792423	A	T	0.17893	0.72521	0.174728	3.31745e-05	300777	ENSG00000186509	intron_variant	OR9Q1	olfactory receptor family 9 subfamily Q member 1	51	30	df.b_1dose_GWAS_LD_clumping_r2_0.5.csv
rs2514184	OR5B3	0.0265594	381923					0.2				11	57792423	A	T	0.178926	0.664339	0.148459	7.64526e-06	300176	ENSG00000186509	intron_variant	OR9Q1	olfactory receptor family 9 subfamily Q member 1	51	41	df.b_atleast1dose_GWAS_LD_clumping_r2_0.5.csv
rs2514184	LPXN	0.0265594				0.2						11	57792423	A	T	0.179791	0.852132	0.195927	1.3662e-05	874	ENSG00000186509	intron_variant	OR9Q1	olfactory receptor family 9 subfamily Q member 1			df.a_1dose_GWAS_LD_clumping_r2_0.5.csv
rs2514184	LPXN	0.0265594				0.2						11	57792423	A	T	0.182475	0.793078	0.162381	1.03932e-06	1522	ENSG00000186509	intron_variant	OR9Q1	olfactory receptor family 9 subfamily Q member 1	51	49	df.a_atleast1dose_GWAS_LD_clumping_r2_0.5.csv
rs2514184	LPXN	0.0265594				0.2						11	57792423	A	T	0.17893	0.72521	0.174728	3.31745e-05	300777	ENSG00000186509	intron_variant	OR9Q1	olfactory receptor family 9 subfamily Q member 1	51	30	df.b_1dose_GWAS_LD_clumping_r2_0.5.csv
rs2514184	LPXN	0.0265594				0.2						11	57792423	A	T	0.178926	0.664339	0.148459	7.64526e-06	300176	ENSG00000186509	intron_variant	OR9Q1	olfactory receptor family 9 subfamily Q member 1	51	41	df.b_atleast1dose_GWAS_LD_clumping_r2_0.5.csv
rs3008373	SYCE1	0.0265594	322467									10	135060872	C	T	0.917046	-0.405445	0.0889812	5.20069e-06	301529					8	6	df.c_1dose_GWAS_LD_clumping_r2_0.5.csv
rs3008373	CFAP46	0.0265594	304545									10	135060872	C	T	0.917046	-0.405445	0.0889812	5.20069e-06	301529					8	6	df.c_1dose_GWAS_LD_clumping_r2_0.5.csv
rs371241374	FZD1	0.0265594	319158									7	91212906	T	C	0.127529	0.821577	0.222975	0.000229053	874							df.a_1dose_GWAS_LD_clumping_r2_0.5.csv
rs371241374	FZD1	0.0265594	319158									7	91212906	T	C	0.113879	0.761623	0.194434	8.96066e-05	1522					119	0	df.a_atleast1dose_GWAS_LD_clumping_r2_0.5.csv
rs371241374	FZD1	0.0265594	319158									7	91212906	T	C	0.104126	1.14041	0.236428	1.41067e-06	300777					119	114	df.b_1dose_GWAS_LD_clumping_r2_0.5.csv
rs371241374	FZD1	0.0265594	319158									7	91212906	T	C	0.104147	0.863037	0.194505	9.1178e-06	300176					119	101	df.b_atleast1dose_GWAS_LD_clumping_r2_0.5.csv
rs371241374	MTERF1	0.0265594	297111									7	91212906	T	C	0.127529	0.821577	0.222975	0.000229053	874							df.a_1dose_GWAS_LD_clumping_r2_0.5.csv
rs371241374	MTERF1	0.0265594	297111									7	91212906	T	C	0.113879	0.761623	0.194434	8.96066e-05	1522					119	0	df.a_atleast1dose_GWAS_LD_clumping_r2_0.5.csv
rs371241374	MTERF1	0.0265594	297111									7	91212906	T	C	0.104126	1.14041	0.236428	1.41067e-06	300777					119	114	df.b_1dose_GWAS_LD_clumping_r2_0.5.csv
rs371241374	MTERF1	0.0265594	297111									7	91212906	T	C	0.104147	0.863037	0.194505	9.1178e-06	300176					119	101	df.b_atleast1dose_GWAS_LD_clumping_r2_0.5.csv
rs6099433	RAE1	0.0265594	281162									20	55645117	C	T	0.47497	-0.574006	0.148166	0.000107033	874							df.a_1dose_GWAS_LD_clumping_r2_0.5.csv
rs6099433	RAE1	0.0265594	281162									20	55645117	C	T	0.473684	-0.584021	0.121562	1.55291e-06	1522					32	13	df.a_atleast1dose_GWAS_LD_clumping_r2_0.5.csv
rs6099433	RAE1	0.0265594	281162									20	55645117	C	T	0.483108	-0.517454	0.129362	6.33315e-05	300777					32	2	df.b_1dose_GWAS_LD_clumping_r2_0.5.csv
rs6099433	RAE1	0.0265594	281162									20	55645117	C	T	0.48311	-0.533866	0.110052	1.22827e-06	300176					32	14	df.b_atleast1dose_GWAS_LD_clumping_r2_0.5.csv
rs6099433	RBM38	0.0265594	321335									20	55645117	C	T	0.47497	-0.574006	0.148166	0.000107033	874							df.a_1dose_GWAS_LD_clumping_r2_0.5.csv
rs6099433	RBM38	0.0265594	321335									20	55645117	C	T	0.473684	-0.584021	0.121562	1.55291e-06	1522					32	13	df.a_atleast1dose_GWAS_LD_clumping_r2_0.5.csv
rs6099433	RBM38	0.0265594	321335									20	55645117	C	T	0.483108	-0.517454	0.129362	6.33315e-05	300777					32	2	df.b_1dose_GWAS_LD_clumping_r2_0.5.csv
rs6099433	RBM38	0.0265594	321335									20	55645117	C	T	0.48311	-0.533866	0.110052	1.22827e-06	300176					32	14	df.b_atleast1dose_GWAS_LD_clumping_r2_0.5.csv
rs75639050	MTRES1	0.0265594	276702									6	107626105	T	C	0.0484295	1.57245	0.360194	1.26796e-05	874	ENSG00000164494	intron_variant	PDSS2	decaprenyl diphosphate synthase subunit 2	3	2	df.a_1dose_GWAS_LD_clumping_r2_0.5.csv
rs75639050	MTRES1	0.0265594	276702									6	107626105	T	C	0.0454767	1.51966	0.320204	2.07576e-06	1522	ENSG00000164494	intron_variant	PDSS2	decaprenyl diphosphate synthase subunit 2	3	2	df.a_atleast1dose_GWAS_LD_clumping_r2_0.5.csv
rs75639050	MTRES1	0.0265594	276702									6	107626105	T	C	0.0441387	1.58114	0.359626	1.0995e-05	300777	ENSG00000164494	intron_variant	PDSS2	decaprenyl diphosphate synthase subunit 2	3	2	df.b_1dose_GWAS_LD_clumping_r2_0.5.csv
rs75639050	MTRES1	0.0265594	276702									6	107626105	T	C	0.0441475	1.26727	0.296536	1.9237e-05	300176	ENSG00000164494	intron_variant	PDSS2	decaprenyl diphosphate synthase subunit 2			df.b_atleast1dose_GWAS_LD_clumping_r2_0.5.csv
rs7656160	PRSS12	0.0265594	300908									4	118973250	A	C	0.851979	-1.61172	0.354141	5.33765e-06	595	ENSG00000164100	intron_variant	NDST3	N-deacetylase and N-sulfotransferase 3	145	42	df.a_2dose_GWAS_LD_clumping_r2_0.5.csv
rs7656160	PRSS12	0.0265594	300908									4	118973250	A	C	0.853642	-0.791912	0.17341	4.95462e-06	1522	ENSG00000164100	intron_variant	NDST3	N-deacetylase and N-sulfotransferase 3	145	35	df.a_atleast1dose_GWAS_LD_clumping_r2_0.5.csv
rs7656160	PRSS12	0.0265594	300908									4	118973250	A	C	0.848194	-1.53621	0.341174	6.70864e-06	198671	ENSG00000164100	intron_variant	NDST3	N-deacetylase and N-sulfotransferase 3	145	35	df.b_2dose_GWAS_LD_clumping_r2_0.5.csv
rs7656160	PRSS12	0.0265594	300908									4	118973250	A	C	0.848115	-0.602501	0.156683	0.000120379	300176	ENSG00000164100	intron_variant	NDST3	N-deacetylase and N-sulfotransferase 3			df.b_atleast1dose_GWAS_LD_clumping_r2_0.5.csv
rs9752168	RAB17	0.0265594	299155									2	238211102	T	G	0.365823	0.526826	0.14935	0.000419578	874							df.a_1dose_GWAS_LD_clumping_r2_0.5.csv
rs9752168	RAB17	0.0265594	299155									2	238211102	T	G	0.358164	0.488547	0.121573	5.85606e-05	1522							df.a_atleast1dose_GWAS_LD_clumping_r2_0.5.csv
rs9752168	RAB17	0.0265594	299155									2	238211102	T	G	0.343616	0.606902	0.137117	9.59211e-06	300777							df.b_1dose_GWAS_LD_clumping_r2_0.5.csv
rs9752168	RAB17	0.0265594	299155									2	238211102	T	G	0.343618	0.527395	0.116115	5.57196e-06	300176					52	17	df.b_atleast1dose_GWAS_LD_clumping_r2_0.5.csv
rs1110897	WWOX	0.0201207									intron_variant	16	79078791	C	T	0.161303	0.758184	0.171586	9.93088e-06	1522	ENSG00000186153	intron_variant	WWOX	WW domain containing oxidoreductase	13	3	df.a_atleast1dose_GWAS_LD_clumping_r2_0.5.csv
rs1110897	WWOX	0.0201207									intron_variant	16	79078791	C	T	0.161351	0.599151	0.152166	8.23438e-05	300176	ENSG00000186153	intron_variant	WWOX	WW domain containing oxidoreductase			df.b_atleast1dose_GWAS_LD_clumping_r2_0.5.csv
rs11123895	IL1R2	0.0199195	368011									2	102240411	T	C	0.680574	-0.638288	0.160574	7.03699e-05	874							df.a_1dose_GWAS_LD_clumping_r2_0.5.csv
rs11123895	IL1R2	0.0199195	368011									2	102240411	T	C	0.697142	-0.467108	0.130861	0.000357648	1522							df.a_atleast1dose_GWAS_LD_clumping_r2_0.5.csv
rs11123895	IL1R2	0.0199195	368011									2	102240411	T	C	0.704745	-0.676256	0.144518	2.87727e-06	300777					28	15	df.b_1dose_GWAS_LD_clumping_r2_0.5.csv
rs11123895	IL1R2	0.0199195	368011									2	102240411	T	C	0.704716	-0.464579	0.120917	0.000121964	300176							df.b_atleast1dose_GWAS_LD_clumping_r2_0.5.csv
rs11123895	TBC1D8	0.0199195	371083									2	102240411	T	C	0.680574	-0.638288	0.160574	7.03699e-05	874							df.a_1dose_GWAS_LD_clumping_r2_0.5.csv
rs11123895	TBC1D8	0.0199195	371083									2	102240411	T	C	0.697142	-0.467108	0.130861	0.000357648	1522							df.a_atleast1dose_GWAS_LD_clumping_r2_0.5.csv
rs11123895	TBC1D8	0.0199195	371083									2	102240411	T	C	0.704745	-0.676256	0.144518	2.87727e-06	300777					28	15	df.b_1dose_GWAS_LD_clumping_r2_0.5.csv
rs11123895	TBC1D8	0.0199195	371083									2	102240411	T	C	0.704716	-0.464579	0.120917	0.000121964	300176							df.b_atleast1dose_GWAS_LD_clumping_r2_0.5.csv
rs11123895	CNOT11	0.0199195	371063									2	102240411	T	C	0.680574	-0.638288	0.160574	7.03699e-05	874							df.a_1dose_GWAS_LD_clumping_r2_0.5.csv
rs11123895	CNOT11	0.0199195	371063									2	102240411	T	C	0.697142	-0.467108	0.130861	0.000357648	1522							df.a_atleast1dose_GWAS_LD_clumping_r2_0.5.csv
rs11123895	CNOT11	0.0199195	371063									2	102240411	T	C	0.704745	-0.676256	0.144518	2.87727e-06	300777					28	15	df.b_1dose_GWAS_LD_clumping_r2_0.5.csv
rs11123895	CNOT11	0.0199195	371063									2	102240411	T	C	0.704716	-0.464579	0.120917	0.000121964	300176							df.b_atleast1dose_GWAS_LD_clumping_r2_0.5.csv
rs12106331	HLCS	0.0199195	364739									21	38727277	G	A	0.157156	1.15358	0.309888	0.000197198	595							df.a_2dose_GWAS_LD_clumping_r2_0.5.csv
rs12106331	HLCS	0.0199195	364739									21	38727277	G	A	0.138581	1.55611	0.352208	9.95437e-06	198671					38	2	df.b_2dose_GWAS_LD_clumping_r2_0.5.csv
rs12106331	RIPPLY3	0.0199195	348825									21	38727277	G	A	0.157156	1.15358	0.309888	0.000197198	595							df.a_2dose_GWAS_LD_clumping_r2_0.5.csv
rs12106331	RIPPLY3	0.0199195	348825									21	38727277	G	A	0.138581	1.55611	0.352208	9.95437e-06	198671					38	2	df.b_2dose_GWAS_LD_clumping_r2_0.5.csv
rs139100176	VMAC	0.0199195	338265									19	6243148	A	G	0.0255117	0.783097	0.171197	4.77913e-06	301529	ENSG00000130382	intron_variant	MLLT1	MLLT1 super elongation complex subunit	3	2	df.c_1dose_GWAS_LD_clumping_r2_0.5.csv
rs139100176	FUT5	0.0199195	372597									19	6243148	A	G	0.0255117	0.783097	0.171197	4.77913e-06	301529	ENSG00000130382	intron_variant	MLLT1	MLLT1 super elongation complex subunit	3	2	df.c_1dose_GWAS_LD_clumping_r2_0.5.csv
rs139100176	CD70	0.0199195	360966									19	6243148	A	G	0.0255117	0.783097	0.171197	4.77913e-06	301529	ENSG00000130382	intron_variant	MLLT1	MLLT1 super elongation complex subunit	3	2	df.c_1dose_GWAS_LD_clumping_r2_0.5.csv
rs139100176	CAPS	0.0199195	330798									19	6243148	A	G	0.0255117	0.783097	0.171197	4.77913e-06	301529	ENSG00000130382	intron_variant	MLLT1	MLLT1 super elongation complex subunit	3	2	df.c_1dose_GWAS_LD_clumping_r2_0.5.csv
rs139100176	NDUFA11	0.0199195	339131									19	6243148	A	G	0.0255117	0.783097	0.171197	4.77913e-06	301529	ENSG00000130382	intron_variant	MLLT1	MLLT1 super elongation complex subunit	3	2	df.c_1dose_GWAS_LD_clumping_r2_0.5.csv
rs143971876	SATB1	0.0199195	334931									3	18152182	C	T	0.120992	1.11958	0.241619	3.59255e-06	874					2	2	df.a_1dose_GWAS_LD_clumping_r2_0.5.csv
rs143971876	SATB1	0.0199195	334931									3	18152182	C	T	0.11653	0.791669	0.196017	5.37298e-05	1522					2	0	df.a_atleast1dose_GWAS_LD_clumping_r2_0.5.csv
rs143971876	SATB1	0.0199195	334931									3	18152182	C	T	0.119199	0.835241	0.209305	6.59185e-05	300777					2	0	df.b_1dose_GWAS_LD_clumping_r2_0.5.csv
rs1596992	CTNND1	0.0199195	346037									11	57866752	C	T	0.165724	0.917588	0.199092	4.04858e-06	874	ENSG00000186509	intron_variant	OR9Q1	olfactory receptor family 9 subfamily Q member 1	51	35	df.a_1dose_GWAS_LD_clumping_r2_0.5.csv
rs1596992	CTNND1	0.0199195	346037									11	57866752	C	T	0.173047	0.795371	0.164103	1.25477e-06	1522	ENSG00000186509	intron_variant	OR9Q1	olfactory receptor family 9 subfamily Q member 1			df.a_atleast1dose_GWAS_LD_clumping_r2_0.5.csv
rs1596992	CTNND1	0.0199195	346037									11	57866752	C	T	0.171574	0.721321	0.176515	4.38014e-05	300777	ENSG00000186509	intron_variant	OR9Q1	olfactory receptor family 9 subfamily Q member 1			df.b_1dose_GWAS_LD_clumping_r2_0.5.csv
rs1596992	CTNND1	0.0199195	346037									11	57866752	C	T	0.171559	0.642417	0.149493	1.72882e-05	300176	ENSG00000186509	intron_variant	OR9Q1	olfactory receptor family 9 subfamily Q member 1			df.b_atleast1dose_GWAS_LD_clumping_r2_0.5.csv
rs1596992	OR5B12	0.0199195	342956									11	57866752	C	T	0.165724	0.917588	0.199092	4.04858e-06	874	ENSG00000186509	intron_variant	OR9Q1	olfactory receptor family 9 subfamily Q member 1	51	35	df.a_1dose_GWAS_LD_clumping_r2_0.5.csv
rs1596992	OR5B12	0.0199195	342956									11	57866752	C	T	0.173047	0.795371	0.164103	1.25477e-06	1522	ENSG00000186509	intron_variant	OR9Q1	olfactory receptor family 9 subfamily Q member 1			df.a_atleast1dose_GWAS_LD_clumping_r2_0.5.csv
rs1596992	OR5B12	0.0199195	342956									11	57866752	C	T	0.171574	0.721321	0.176515	4.38014e-05	300777	ENSG00000186509	intron_variant	OR9Q1	olfactory receptor family 9 subfamily Q member 1			df.b_1dose_GWAS_LD_clumping_r2_0.5.csv
rs1596992	OR5B12	0.0199195	342956									11	57866752	C	T	0.171559	0.642417	0.149493	1.72882e-05	300176	ENSG00000186509	intron_variant	OR9Q1	olfactory receptor family 9 subfamily Q member 1			df.b_atleast1dose_GWAS_LD_clumping_r2_0.5.csv
rs1596992	SELENOH	0.0199195	357789									11	57866752	C	T	0.165724	0.917588	0.199092	4.04858e-06	874	ENSG00000186509	intron_variant	OR9Q1	olfactory receptor family 9 subfamily Q member 1	51	35	df.a_1dose_GWAS_LD_clumping_r2_0.5.csv
rs1596992	SELENOH	0.0199195	357789									11	57866752	C	T	0.173047	0.795371	0.164103	1.25477e-06	1522	ENSG00000186509	intron_variant	OR9Q1	olfactory receptor family 9 subfamily Q member 1			df.a_atleast1dose_GWAS_LD_clumping_r2_0.5.csv
rs1596992	SELENOH	0.0199195	357789									11	57866752	C	T	0.171574	0.721321	0.176515	4.38014e-05	300777	ENSG00000186509	intron_variant	OR9Q1	olfactory receptor family 9 subfamily Q member 1			df.b_1dose_GWAS_LD_clumping_r2_0.5.csv
rs1596992	SELENOH	0.0199195	357789									11	57866752	C	T	0.171559	0.642417	0.149493	1.72882e-05	300176	ENSG00000186509	intron_variant	OR9Q1	olfactory receptor family 9 subfamily Q member 1			df.b_atleast1dose_GWAS_LD_clumping_r2_0.5.csv
rs1596992	CLP1	0.0199195	451092			0.1						11	57866752	C	T	0.165724	0.917588	0.199092	4.04858e-06	874	ENSG00000186509	intron_variant	OR9Q1	olfactory receptor family 9 subfamily Q member 1	51	35	df.a_1dose_GWAS_LD_clumping_r2_0.5.csv
rs1596992	CLP1	0.0199195	451092			0.1						11	57866752	C	T	0.173047	0.795371	0.164103	1.25477e-06	1522	ENSG00000186509	intron_variant	OR9Q1	olfactory receptor family 9 subfamily Q member 1			df.a_atleast1dose_GWAS_LD_clumping_r2_0.5.csv
rs1596992	CLP1	0.0199195	451092			0.1						11	57866752	C	T	0.171574	0.721321	0.176515	4.38014e-05	300777	ENSG00000186509	intron_variant	OR9Q1	olfactory receptor family 9 subfamily Q member 1			df.b_1dose_GWAS_LD_clumping_r2_0.5.csv
rs1596992	CLP1	0.0199195	451092			0.1						11	57866752	C	T	0.171559	0.642417	0.149493	1.72882e-05	300176	ENSG00000186509	intron_variant	OR9Q1	olfactory receptor family 9 subfamily Q member 1			df.b_atleast1dose_GWAS_LD_clumping_r2_0.5.csv
rs1596992	BTBD18	0.0199195	346605									11	57866752	C	T	0.165724	0.917588	0.199092	4.04858e-06	874	ENSG00000186509	intron_variant	OR9Q1	olfactory receptor family 9 subfamily Q member 1	51	35	df.a_1dose_GWAS_LD_clumping_r2_0.5.csv
rs1596992	BTBD18	0.0199195	346605									11	57866752	C	T	0.173047	0.795371	0.164103	1.25477e-06	1522	ENSG00000186509	intron_variant	OR9Q1	olfactory receptor family 9 subfamily Q member 1			df.a_atleast1dose_GWAS_LD_clumping_r2_0.5.csv
rs1596992	BTBD18	0.0199195	346605									11	57866752	C	T	0.171574	0.721321	0.176515	4.38014e-05	300777	ENSG00000186509	intron_variant	OR9Q1	olfactory receptor family 9 subfamily Q member 1			df.b_1dose_GWAS_LD_clumping_r2_0.5.csv
rs1596992	BTBD18	0.0199195	346605									11	57866752	C	T	0.171559	0.642417	0.149493	1.72882e-05	300176	ENSG00000186509	intron_variant	OR9Q1	olfactory receptor family 9 subfamily Q member 1			df.b_atleast1dose_GWAS_LD_clumping_r2_0.5.csv
rs1596992	OR5B2	0.0199195	328841									11	57866752	C	T	0.165724	0.917588	0.199092	4.04858e-06	874	ENSG00000186509	intron_variant	OR9Q1	olfactory receptor family 9 subfamily Q member 1	51	35	df.a_1dose_GWAS_LD_clumping_r2_0.5.csv
rs1596992	OR5B2	0.0199195	328841									11	57866752	C	T	0.173047	0.795371	0.164103	1.25477e-06	1522	ENSG00000186509	intron_variant	OR9Q1	olfactory receptor family 9 subfamily Q member 1			df.a_atleast1dose_GWAS_LD_clumping_r2_0.5.csv
rs1596992	OR5B2	0.0199195	328841									11	57866752	C	T	0.171574	0.721321	0.176515	4.38014e-05	300777	ENSG00000186509	intron_variant	OR9Q1	olfactory receptor family 9 subfamily Q member 1			df.b_1dose_GWAS_LD_clumping_r2_0.5.csv
rs1596992	OR5B2	0.0199195	328841									11	57866752	C	T	0.171559	0.642417	0.149493	1.72882e-05	300176	ENSG00000186509	intron_variant	OR9Q1	olfactory receptor family 9 subfamily Q member 1			df.b_atleast1dose_GWAS_LD_clumping_r2_0.5.csv
rs319084	BEND3	0.0199195	331682									6	107768401	G	A	0.909559	-1.11697	0.26551	2.58898e-05	874	ENSG00000164494	intron_variant	PDSS2	decaprenyl diphosphate synthase subunit 2			df.a_1dose_GWAS_LD_clumping_r2_0.5.csv
rs319084	BEND3	0.0199195	331682									6	107768401	G	A	0.913899	-1.01011	0.223577	6.24396e-06	1522	ENSG00000164494	intron_variant	PDSS2	decaprenyl diphosphate synthase subunit 2	7	3	df.a_atleast1dose_GWAS_LD_clumping_r2_0.5.csv
rs319084	BEND3	0.0199195	331682									6	107768401	G	A	0.91312	-0.974025	0.242945	6.09139e-05	300777	ENSG00000164494	intron_variant	PDSS2	decaprenyl diphosphate synthase subunit 2			df.b_1dose_GWAS_LD_clumping_r2_0.5.csv
rs319084	BEND3	0.0199195	331682									6	107768401	G	A	0.913101	-0.808063	0.203057	6.90635e-05	300176	ENSG00000164494	intron_variant	PDSS2	decaprenyl diphosphate synthase subunit 2			df.b_atleast1dose_GWAS_LD_clumping_r2_0.5.csv
rs371241374	AKAP9	0.0199195	357249									7	91212906	T	C	0.127529	0.821577	0.222975	0.000229053	874							df.a_1dose_GWAS_LD_clumping_r2_0.5.csv
rs371241374	AKAP9	0.0199195	357249									7	91212906	T	C	0.113879	0.761623	0.194434	8.96066e-05	1522					119	0	df.a_atleast1dose_GWAS_LD_clumping_r2_0.5.csv
rs371241374	AKAP9	0.0199195	357249									7	91212906	T	C	0.104126	1.14041	0.236428	1.41067e-06	300777					119	114	df.b_1dose_GWAS_LD_clumping_r2_0.5.csv
rs371241374	AKAP9	0.0199195	357249									7	91212906	T	C	0.104147	0.863037	0.194505	9.1178e-06	300176					119	101	df.b_atleast1dose_GWAS_LD_clumping_r2_0.5.csv
rs56186710	MTRES1	0.0199195	324468									6	107673871	A	T	0.204844	0.849265	0.188156	6.37274e-06	874	ENSG00000164494	intron_variant	PDSS2	decaprenyl diphosphate synthase subunit 2	60	57	df.a_1dose_GWAS_LD_clumping_r2_0.5.csv
rs56186710	MTRES1	0.0199195	324468									6	107673871	A	T	0.204968	0.524459	0.147566	0.000379329	1522	ENSG00000164494	intron_variant	PDSS2	decaprenyl diphosphate synthase subunit 2			df.a_atleast1dose_GWAS_LD_clumping_r2_0.5.csv
rs56186710	MTRES1	0.0199195	324468									6	107673871	A	T	0.205189	0.654542	0.163614	6.32009e-05	300777	ENSG00000164494	intron_variant	PDSS2	decaprenyl diphosphate synthase subunit 2			df.b_1dose_GWAS_LD_clumping_r2_0.5.csv
rs62434146	IYD	0.0199195	339821									6	151029849	G	A	0.0764275	1.17261	0.285155	3.91942e-05	874	ENSG00000120278	intron_variant	PLEKHG1	pleckstrin homology and RhoGEF domain containing G1	0	0	df.a_1dose_GWAS_LD_clumping_r2_0.5.csv
rs62434146	IYD	0.0199195	339821									6	151029849	G	A	0.0693613	0.975704	0.248789	8.78858e-05	1522	ENSG00000120278	intron_variant	PLEKHG1	pleckstrin homology and RhoGEF domain containing G1	0	0	df.a_atleast1dose_GWAS_LD_clumping_r2_0.5.csv
rs62434146	IYD	0.0199195	339821									6	151029849	G	A	0.0656077	1.38498	0.299824	3.84984e-06	300777	ENSG00000120278	intron_variant	PLEKHG1	pleckstrin homology and RhoGEF domain containing G1	0	0	df.b_1dose_GWAS_LD_clumping_r2_0.5.csv
rs62434146	IYD	0.0199195	339821									6	151029849	G	A	0.0656195	0.975834	0.242484	5.71406e-05	300176	ENSG00000120278	intron_variant	PLEKHG1	pleckstrin homology and RhoGEF domain containing G1	0	0	df.b_atleast1dose_GWAS_LD_clumping_r2_0.5.csv
rs75298025	CLCN2	0.0199195	361840									3	184441278	A	G	0.0521038	1.45648	0.327703	8.80959e-06	300777					1	1	df.b_1dose_GWAS_LD_clumping_r2_0.5.csv
rs75298025	CLCN2	0.0199195	361840									3	184441278	A	G	0.052101	1.06066	0.266132	6.73532e-05	300176					2	1	df.b_atleast1dose_GWAS_LD_clumping_r2_0.5.csv
rs75298025	THPO	0.0199195	341522									3	184441278	A	G	0.0521038	1.45648	0.327703	8.80959e-06	300777					1	1	df.b_1dose_GWAS_LD_clumping_r2_0.5.csv
rs75298025	THPO	0.0199195	341522									3	184441278	A	G	0.052101	1.06066	0.266132	6.73532e-05	300176					2	1	df.b_atleast1dose_GWAS_LD_clumping_r2_0.5.csv
rs75298025	POLR2H	0.0199195	361780									3	184441278	A	G	0.0521038	1.45648	0.327703	8.80959e-06	300777					1	1	df.b_1dose_GWAS_LD_clumping_r2_0.5.csv
rs75298025	POLR2H	0.0199195	361780									3	184441278	A	G	0.052101	1.06066	0.266132	6.73532e-05	300176					2	1	df.b_atleast1dose_GWAS_LD_clumping_r2_0.5.csv
rs75298025	CHRD	0.0199195	343436									3	184441278	A	G	0.0521038	1.45648	0.327703	8.80959e-06	300777					1	1	df.b_1dose_GWAS_LD_clumping_r2_0.5.csv
rs75298025	CHRD	0.0199195	343436									3	184441278	A	G	0.052101	1.06066	0.266132	6.73532e-05	300176					2	1	df.b_atleast1dose_GWAS_LD_clumping_r2_0.5.csv
rs75639050	CD24	0.0199195	329274									6	107626105	T	C	0.0484295	1.57245	0.360194	1.26796e-05	874	ENSG00000164494	intron_variant	PDSS2	decaprenyl diphosphate synthase subunit 2	3	2	df.a_1dose_GWAS_LD_clumping_r2_0.5.csv
rs75639050	CD24	0.0199195	329274									6	107626105	T	C	0.0454767	1.51966	0.320204	2.07576e-06	1522	ENSG00000164494	intron_variant	PDSS2	decaprenyl diphosphate synthase subunit 2	3	2	df.a_atleast1dose_GWAS_LD_clumping_r2_0.5.csv
rs75639050	CD24	0.0199195	329274									6	107626105	T	C	0.0441387	1.58114	0.359626	1.0995e-05	300777	ENSG00000164494	intron_variant	PDSS2	decaprenyl diphosphate synthase subunit 2	3	2	df.b_1dose_GWAS_LD_clumping_r2_0.5.csv
rs75639050	CD24	0.0199195	329274									6	107626105	T	C	0.0441475	1.26727	0.296536	1.9237e-05	300176	ENSG00000164494	intron_variant	PDSS2	decaprenyl diphosphate synthase subunit 2			df.b_atleast1dose_GWAS_LD_clumping_r2_0.5.csv
rs9752168	LRRFIP1	0.0199195	325128									2	238211102	T	G	0.365823	0.526826	0.14935	0.000419578	874							df.a_1dose_GWAS_LD_clumping_r2_0.5.csv
rs9752168	LRRFIP1	0.0199195	325128									2	238211102	T	G	0.358164	0.488547	0.121573	5.85606e-05	1522							df.a_atleast1dose_GWAS_LD_clumping_r2_0.5.csv
rs9752168	LRRFIP1	0.0199195	325128									2	238211102	T	G	0.343616	0.606902	0.137117	9.59211e-06	300777							df.b_1dose_GWAS_LD_clumping_r2_0.5.csv
rs9752168	LRRFIP1	0.0199195	325128									2	238211102	T	G	0.343618	0.527395	0.116115	5.57196e-06	300176					52	17	df.b_atleast1dose_GWAS_LD_clumping_r2_0.5.csv
rs139100176	FUT3	0.0132797	391666									19	6243148	A	G	0.0255117	0.783097	0.171197	4.77913e-06	301529	ENSG00000130382	intron_variant	MLLT1	MLLT1 super elongation complex subunit	3	2	df.c_1dose_GWAS_LD_clumping_r2_0.5.csv
rs139100176	FUT6	0.0132797	403415									19	6243148	A	G	0.0255117	0.783097	0.171197	4.77913e-06	301529	ENSG00000130382	intron_variant	MLLT1	MLLT1 super elongation complex subunit	3	2	df.c_1dose_GWAS_LD_clumping_r2_0.5.csv
rs1596992	OR5B21	0.0132797	408825									11	57866752	C	T	0.165724	0.917588	0.199092	4.04858e-06	874	ENSG00000186509	intron_variant	OR9Q1	olfactory receptor family 9 subfamily Q member 1	51	35	df.a_1dose_GWAS_LD_clumping_r2_0.5.csv
rs1596992	OR5B21	0.0132797	408825									11	57866752	C	T	0.173047	0.795371	0.164103	1.25477e-06	1522	ENSG00000186509	intron_variant	OR9Q1	olfactory receptor family 9 subfamily Q member 1			df.a_atleast1dose_GWAS_LD_clumping_r2_0.5.csv
rs1596992	OR5B21	0.0132797	408825									11	57866752	C	T	0.171574	0.721321	0.176515	4.38014e-05	300777	ENSG00000186509	intron_variant	OR9Q1	olfactory receptor family 9 subfamily Q member 1			df.b_1dose_GWAS_LD_clumping_r2_0.5.csv
rs1596992	OR5B21	0.0132797	408825									11	57866752	C	T	0.171559	0.642417	0.149493	1.72882e-05	300176	ENSG00000186509	intron_variant	OR9Q1	olfactory receptor family 9 subfamily Q member 1			df.b_atleast1dose_GWAS_LD_clumping_r2_0.5.csv
rs1596992	LPXN	0.0132797	478940			0.1						11	57866752	C	T	0.165724	0.917588	0.199092	4.04858e-06	874	ENSG00000186509	intron_variant	OR9Q1	olfactory receptor family 9 subfamily Q member 1	51	35	df.a_1dose_GWAS_LD_clumping_r2_0.5.csv
rs1596992	LPXN	0.0132797	478940			0.1						11	57866752	C	T	0.173047	0.795371	0.164103	1.25477e-06	1522	ENSG00000186509	intron_variant	OR9Q1	olfactory receptor family 9 subfamily Q member 1			df.a_atleast1dose_GWAS_LD_clumping_r2_0.5.csv
rs1596992	LPXN	0.0132797	478940			0.1						11	57866752	C	T	0.171574	0.721321	0.176515	4.38014e-05	300777	ENSG00000186509	intron_variant	OR9Q1	olfactory receptor family 9 subfamily Q member 1			df.b_1dose_GWAS_LD_clumping_r2_0.5.csv
rs1596992	LPXN	0.0132797	478940			0.1						11	57866752	C	T	0.171559	0.642417	0.149493	1.72882e-05	300176	ENSG00000186509	intron_variant	OR9Q1	olfactory receptor family 9 subfamily Q member 1			df.b_atleast1dose_GWAS_LD_clumping_r2_0.5.csv
rs17675898	SHQ1	0.0132797	459393					0.1				3	72451672	A	G	0.0140899	1.0224	0.223528	4.78635e-06	301529					2	2	df.c_1dose_GWAS_LD_clumping_r2_0.5.csv
rs2514184	OR5B12	0.0132797	417285									11	57792423	A	T	0.179791	0.852132	0.195927	1.3662e-05	874	ENSG00000186509	intron_variant	OR9Q1	olfactory receptor family 9 subfamily Q member 1			df.a_1dose_GWAS_LD_clumping_r2_0.5.csv
rs2514184	OR5B12	0.0132797	417285									11	57792423	A	T	0.182475	0.793078	0.162381	1.03932e-06	1522	ENSG00000186509	intron_variant	OR9Q1	olfactory receptor family 9 subfamily Q member 1	51	49	df.a_atleast1dose_GWAS_LD_clumping_r2_0.5.csv
rs2514184	OR5B12	0.0132797	417285									11	57792423	A	T	0.17893	0.72521	0.174728	3.31745e-05	300777	ENSG00000186509	intron_variant	OR9Q1	olfactory receptor family 9 subfamily Q member 1	51	30	df.b_1dose_GWAS_LD_clumping_r2_0.5.csv
rs2514184	OR5B12	0.0132797	417285									11	57792423	A	T	0.178926	0.664339	0.148459	7.64526e-06	300176	ENSG00000186509	intron_variant	OR9Q1	olfactory receptor family 9 subfamily Q member 1	51	41	df.b_atleast1dose_GWAS_LD_clumping_r2_0.5.csv
rs2514184	CLP1	0.0132797	376763									11	57792423	A	T	0.179791	0.852132	0.195927	1.3662e-05	874	ENSG00000186509	intron_variant	OR9Q1	olfactory receptor family 9 subfamily Q member 1			df.a_1dose_GWAS_LD_clumping_r2_0.5.csv
rs2514184	CLP1	0.0132797	376763									11	57792423	A	T	0.182475	0.793078	0.162381	1.03932e-06	1522	ENSG00000186509	intron_variant	OR9Q1	olfactory receptor family 9 subfamily Q member 1	51	49	df.a_atleast1dose_GWAS_LD_clumping_r2_0.5.csv
rs2514184	CLP1	0.0132797	376763									11	57792423	A	T	0.17893	0.72521	0.174728	3.31745e-05	300777	ENSG00000186509	intron_variant	OR9Q1	olfactory receptor family 9 subfamily Q member 1	51	30	df.b_1dose_GWAS_LD_clumping_r2_0.5.csv
rs2514184	CLP1	0.0132797	376763									11	57792423	A	T	0.178926	0.664339	0.148459	7.64526e-06	300176	ENSG00000186509	intron_variant	OR9Q1	olfactory receptor family 9 subfamily Q member 1	51	41	df.b_atleast1dose_GWAS_LD_clumping_r2_0.5.csv
rs3008373	FRG2B	0.0132797	379427									10	135060872	C	T	0.917046	-0.405445	0.0889812	5.20069e-06	301529					8	6	df.c_1dose_GWAS_LD_clumping_r2_0.5.csv
rs319084	SCML4	0.0132797	377120									6	107768401	G	A	0.909559	-1.11697	0.26551	2.58898e-05	874	ENSG00000164494	intron_variant	PDSS2	decaprenyl diphosphate synthase subunit 2			df.a_1dose_GWAS_LD_clumping_r2_0.5.csv
rs319084	SCML4	0.0132797	377120									6	107768401	G	A	0.913899	-1.01011	0.223577	6.24396e-06	1522	ENSG00000164494	intron_variant	PDSS2	decaprenyl diphosphate synthase subunit 2	7	3	df.a_atleast1dose_GWAS_LD_clumping_r2_0.5.csv
rs319084	SCML4	0.0132797	377120									6	107768401	G	A	0.91312	-0.974025	0.242945	6.09139e-05	300777	ENSG00000164494	intron_variant	PDSS2	decaprenyl diphosphate synthase subunit 2			df.b_1dose_GWAS_LD_clumping_r2_0.5.csv
rs319084	SCML4	0.0132797	377120									6	107768401	G	A	0.913101	-0.808063	0.203057	6.90635e-05	300176	ENSG00000164494	intron_variant	PDSS2	decaprenyl diphosphate synthase subunit 2			df.b_atleast1dose_GWAS_LD_clumping_r2_0.5.csv
rs319084	MTRES1	0.0132797	418998									6	107768401	G	A	0.909559	-1.11697	0.26551	2.58898e-05	874	ENSG00000164494	intron_variant	PDSS2	decaprenyl diphosphate synthase subunit 2			df.a_1dose_GWAS_LD_clumping_r2_0.5.csv
rs319084	MTRES1	0.0132797	418998									6	107768401	G	A	0.913899	-1.01011	0.223577	6.24396e-06	1522	ENSG00000164494	intron_variant	PDSS2	decaprenyl diphosphate synthase subunit 2	7	3	df.a_atleast1dose_GWAS_LD_clumping_r2_0.5.csv
rs319084	MTRES1	0.0132797	418998									6	107768401	G	A	0.91312	-0.974025	0.242945	6.09139e-05	300777	ENSG00000164494	intron_variant	PDSS2	decaprenyl diphosphate synthase subunit 2			df.b_1dose_GWAS_LD_clumping_r2_0.5.csv
rs319084	MTRES1	0.0132797	418998									6	107768401	G	A	0.913101	-0.808063	0.203057	6.90635e-05	300176	ENSG00000164494	intron_variant	PDSS2	decaprenyl diphosphate synthase subunit 2			df.b_atleast1dose_GWAS_LD_clumping_r2_0.5.csv
rs371241374	PEX1	0.0132797				0.1						7	91212906	T	C	0.127529	0.821577	0.222975	0.000229053	874							df.a_1dose_GWAS_LD_clumping_r2_0.5.csv
rs371241374	PEX1	0.0132797				0.1						7	91212906	T	C	0.113879	0.761623	0.194434	8.96066e-05	1522					119	0	df.a_atleast1dose_GWAS_LD_clumping_r2_0.5.csv
rs371241374	PEX1	0.0132797				0.1						7	91212906	T	C	0.104126	1.14041	0.236428	1.41067e-06	300777					119	114	df.b_1dose_GWAS_LD_clumping_r2_0.5.csv
rs371241374	PEX1	0.0132797				0.1						7	91212906	T	C	0.104147	0.863037	0.194505	9.1178e-06	300176					119	101	df.b_atleast1dose_GWAS_LD_clumping_r2_0.5.csv
rs56186710	CD24	0.0132797	377040									6	107673871	A	T	0.204844	0.849265	0.188156	6.37274e-06	874	ENSG00000164494	intron_variant	PDSS2	decaprenyl diphosphate synthase subunit 2	60	57	df.a_1dose_GWAS_LD_clumping_r2_0.5.csv
rs56186710	CD24	0.0132797	377040									6	107673871	A	T	0.204968	0.524459	0.147566	0.000379329	1522	ENSG00000164494	intron_variant	PDSS2	decaprenyl diphosphate synthase subunit 2			df.a_atleast1dose_GWAS_LD_clumping_r2_0.5.csv
rs56186710	CD24	0.0132797	377040									6	107673871	A	T	0.205189	0.654542	0.163614	6.32009e-05	300777	ENSG00000164494	intron_variant	PDSS2	decaprenyl diphosphate synthase subunit 2			df.b_1dose_GWAS_LD_clumping_r2_0.5.csv
rs75298025	PSMD2	0.0132797	424292									3	184441278	A	G	0.0521038	1.45648	0.327703	8.80959e-06	300777					1	1	df.b_1dose_GWAS_LD_clumping_r2_0.5.csv
rs75298025	PSMD2	0.0132797	424292									3	184441278	A	G	0.052101	1.06066	0.266132	6.73532e-05	300176					2	1	df.b_atleast1dose_GWAS_LD_clumping_r2_0.5.csv
rs75298025	FAM131A	0.0132797	387564									3	184441278	A	G	0.0521038	1.45648	0.327703	8.80959e-06	300777					1	1	df.b_1dose_GWAS_LD_clumping_r2_0.5.csv
rs75298025	FAM131A	0.0132797	387564									3	184441278	A	G	0.052101	1.06066	0.266132	6.73532e-05	300176					2	1	df.b_atleast1dose_GWAS_LD_clumping_r2_0.5.csv
rs75298025	EIF4G1	0.0132797	408995									3	184441278	A	G	0.0521038	1.45648	0.327703	8.80959e-06	300777					1	1	df.b_1dose_GWAS_LD_clumping_r2_0.5.csv
rs75298025	EIF4G1	0.0132797	408995									3	184441278	A	G	0.052101	1.06066	0.266132	6.73532e-05	300176					2	1	df.b_atleast1dose_GWAS_LD_clumping_r2_0.5.csv
rs9552805	SACS	0.0132797	400411									13	23607491	A	C	0.716269	0.546311	0.16274	0.000788053	874							df.a_1dose_GWAS_LD_clumping_r2_0.5.csv
rs9552805	SACS	0.0132797	400411									13	23607491	A	C	0.70505	0.508654	0.1303	9.47275e-05	1522							df.a_atleast1dose_GWAS_LD_clumping_r2_0.5.csv
rs9552805	SACS	0.0132797	400411									13	23607491	A	C	0.676129	0.623777	0.140134	8.53557e-06	300777					5	3	df.b_1dose_GWAS_LD_clumping_r2_0.5.csv
rs9552805	SACS	0.0132797	400411									13	23607491	A	C	0.676117	0.592695	0.119147	6.54146e-07	300176					5	3	df.b_atleast1dose_GWAS_LD_clumping_r2_0.5.csv
rs9552805	SACS	0.0132797	400411									13	23607491	A	C	0.676191	0.186482	0.0515532	0.000297718	301529							df.c_1dose_GWAS_LD_clumping_r2_0.5.csv
rs9552805	SACS	0.0132797	400411									13	23607491	A	C	0.676191	0.135058	0.0390941	0.000550935	301529							df.c_atleast1dose_GWAS_LD_clumping_r2_0.5.csv
rs11123895	IL1R1	0.00663984	440595									2	102240411	T	C	0.680574	-0.638288	0.160574	7.03699e-05	874							df.a_1dose_GWAS_LD_clumping_r2_0.5.csv
rs11123895	IL1R1	0.00663984	440595									2	102240411	T	C	0.697142	-0.467108	0.130861	0.000357648	1522							df.a_atleast1dose_GWAS_LD_clumping_r2_0.5.csv
rs11123895	IL1R1	0.00663984	440595									2	102240411	T	C	0.704745	-0.676256	0.144518	2.87727e-06	300777					28	15	df.b_1dose_GWAS_LD_clumping_r2_0.5.csv
rs11123895	IL1R1	0.00663984	440595									2	102240411	T	C	0.704716	-0.464579	0.120917	0.000121964	300176							df.b_atleast1dose_GWAS_LD_clumping_r2_0.5.csv
rs12173480	NRN1	0.00663984	430349									6	6438187	A	G	0.0604768	1.57302	0.332181	2.18582e-06	874					22	9	df.a_1dose_GWAS_LD_clumping_r2_0.5.csv
rs12173480	NRN1	0.00663984	430349									6	6438187	A	G	0.0566514	0.943436	0.262315	0.000322433	1522							df.a_atleast1dose_GWAS_LD_clumping_r2_0.5.csv
rs12173480	NRN1	0.00663984	430349									6	6438187	A	G	0.0549028	1.47459	0.322187	4.72094e-06	300777					22	9	df.b_1dose_GWAS_LD_clumping_r2_0.5.csv
rs12173480	NRN1	0.00663984	430349									6	6438187	A	G	0.0549061	0.924996	0.254831	0.000283601	300176							df.b_atleast1dose_GWAS_LD_clumping_r2_0.5.csv
rs139100176	DUS3L	0.00663984	451912									19	6243148	A	G	0.0255117	0.783097	0.171197	4.77913e-06	301529	ENSG00000130382	intron_variant	MLLT1	MLLT1 super elongation complex subunit	3	2	df.c_1dose_GWAS_LD_clumping_r2_0.5.csv
rs139100176	TNFSF14	0.00663984	427451							0		19	6243148	A	G	0.0255117	0.783097	0.171197	4.77913e-06	301529	ENSG00000130382	intron_variant	MLLT1	MLLT1 super elongation complex subunit	3	2	df.c_1dose_GWAS_LD_clumping_r2_0.5.csv
rs139100176	PRR22	0.00663984	458391									19	6243148	A	G	0.0255117	0.783097	0.171197	4.77913e-06	301529	ENSG00000130382	intron_variant	MLLT1	MLLT1 super elongation complex subunit	3	2	df.c_1dose_GWAS_LD_clumping_r2_0.5.csv
rs139100176	NRTN	0.00663984	438070									19	6243148	A	G	0.0255117	0.783097	0.171197	4.77913e-06	301529	ENSG00000130382	intron_variant	MLLT1	MLLT1 super elongation complex subunit	3	2	df.c_1dose_GWAS_LD_clumping_r2_0.5.csv
rs181189410	TGFBI	0.00663984	450462									5	135815139	T	G	0.00596824	1.73946	0.377214	4.00081e-06	301529					3	3	df.c_1dose_GWAS_LD_clumping_r2_0.5.csv
rs181189410	TGFBI	0.00663984	450462									5	135815139	T	G	0.00596824	0.986617	0.263529	0.000181209	301529							df.c_atleast1dose_GWAS_LD_clumping_r2_0.5.csv
rs2514184	UBE2L6	0.00663984	456667									11	57792423	A	T	0.179791	0.852132	0.195927	1.3662e-05	874	ENSG00000186509	intron_variant	OR9Q1	olfactory receptor family 9 subfamily Q member 1			df.a_1dose_GWAS_LD_clumping_r2_0.5.csv
rs2514184	UBE2L6	0.00663984	456667									11	57792423	A	T	0.182475	0.793078	0.162381	1.03932e-06	1522	ENSG00000186509	intron_variant	OR9Q1	olfactory receptor family 9 subfamily Q member 1	51	49	df.a_atleast1dose_GWAS_LD_clumping_r2_0.5.csv
rs2514184	UBE2L6	0.00663984	456667									11	57792423	A	T	0.17893	0.72521	0.174728	3.31745e-05	300777	ENSG00000186509	intron_variant	OR9Q1	olfactory receptor family 9 subfamily Q member 1	51	30	df.b_1dose_GWAS_LD_clumping_r2_0.5.csv
rs2514184	UBE2L6	0.00663984	456667									11	57792423	A	T	0.178926	0.664339	0.148459	7.64526e-06	300176	ENSG00000186509	intron_variant	OR9Q1	olfactory receptor family 9 subfamily Q member 1	51	41	df.b_atleast1dose_GWAS_LD_clumping_r2_0.5.csv
rs3008373	NKX6-2	0.00663984	461221									10	135060872	C	T	0.917046	-0.405445	0.0889812	5.20069e-06	301529					8	6	df.c_1dose_GWAS_LD_clumping_r2_0.5.csv
rs319084	CD24	0.00663984	471570									6	107768401	G	A	0.909559	-1.11697	0.26551	2.58898e-05	874	ENSG00000164494	intron_variant	PDSS2	decaprenyl diphosphate synthase subunit 2			df.a_1dose_GWAS_LD_clumping_r2_0.5.csv
rs319084	CD24	0.00663984	471570									6	107768401	G	A	0.913899	-1.01011	0.223577	6.24396e-06	1522	ENSG00000164494	intron_variant	PDSS2	decaprenyl diphosphate synthase subunit 2	7	3	df.a_atleast1dose_GWAS_LD_clumping_r2_0.5.csv
rs319084	CD24	0.00663984	471570									6	107768401	G	A	0.91312	-0.974025	0.242945	6.09139e-05	300777	ENSG00000164494	intron_variant	PDSS2	decaprenyl diphosphate synthase subunit 2			df.b_1dose_GWAS_LD_clumping_r2_0.5.csv
rs319084	CD24	0.00663984	471570									6	107768401	G	A	0.913101	-0.808063	0.203057	6.90635e-05	300176	ENSG00000164494	intron_variant	PDSS2	decaprenyl diphosphate synthase subunit 2			df.b_atleast1dose_GWAS_LD_clumping_r2_0.5.csv
rs56186710	SCML4	0.00663984	471650									6	107673871	A	T	0.204844	0.849265	0.188156	6.37274e-06	874	ENSG00000164494	intron_variant	PDSS2	decaprenyl diphosphate synthase subunit 2	60	57	df.a_1dose_GWAS_LD_clumping_r2_0.5.csv
rs56186710	SCML4	0.00663984	471650									6	107673871	A	T	0.204968	0.524459	0.147566	0.000379329	1522	ENSG00000164494	intron_variant	PDSS2	decaprenyl diphosphate synthase subunit 2			df.a_atleast1dose_GWAS_LD_clumping_r2_0.5.csv
rs56186710	SCML4	0.00663984	471650									6	107673871	A	T	0.205189	0.654542	0.163614	6.32009e-05	300777	ENSG00000164494	intron_variant	PDSS2	decaprenyl diphosphate synthase subunit 2			df.b_1dose_GWAS_LD_clumping_r2_0.5.csv
rs6099433	HMGB1P1	0.00663984	425305									20	55645117	C	T	0.47497	-0.574006	0.148166	0.000107033	874							df.a_1dose_GWAS_LD_clumping_r2_0.5.csv
rs6099433	HMGB1P1	0.00663984	425305									20	55645117	C	T	0.473684	-0.584021	0.121562	1.55291e-06	1522					32	13	df.a_atleast1dose_GWAS_LD_clumping_r2_0.5.csv
rs6099433	HMGB1P1	0.00663984	425305									20	55645117	C	T	0.483108	-0.517454	0.129362	6.33315e-05	300777					32	2	df.b_1dose_GWAS_LD_clumping_r2_0.5.csv
rs6099433	HMGB1P1	0.00663984	425305									20	55645117	C	T	0.48311	-0.533866	0.110052	1.22827e-06	300176					32	14	df.b_atleast1dose_GWAS_LD_clumping_r2_0.5.csv
rs6099433	TFAP2C	0.00663984	440755									20	55645117	C	T	0.47497	-0.574006	0.148166	0.000107033	874							df.a_1dose_GWAS_LD_clumping_r2_0.5.csv
rs6099433	TFAP2C	0.00663984	440755									20	55645117	C	T	0.473684	-0.584021	0.121562	1.55291e-06	1522					32	13	df.a_atleast1dose_GWAS_LD_clumping_r2_0.5.csv
rs6099433	TFAP2C	0.00663984	440755									20	55645117	C	T	0.483108	-0.517454	0.129362	6.33315e-05	300777					32	2	df.b_1dose_GWAS_LD_clumping_r2_0.5.csv
rs6099433	TFAP2C	0.00663984	440755									20	55645117	C	T	0.48311	-0.533866	0.110052	1.22827e-06	300176					32	14	df.b_atleast1dose_GWAS_LD_clumping_r2_0.5.csv
rs6099433	CTCFL	0.00663984	455591									20	55645117	C	T	0.47497	-0.574006	0.148166	0.000107033	874							df.a_1dose_GWAS_LD_clumping_r2_0.5.csv
rs6099433	CTCFL	0.00663984	455591									20	55645117	C	T	0.473684	-0.584021	0.121562	1.55291e-06	1522					32	13	df.a_atleast1dose_GWAS_LD_clumping_r2_0.5.csv
rs6099433	CTCFL	0.00663984	455591									20	55645117	C	T	0.483108	-0.517454	0.129362	6.33315e-05	300777					32	2	df.b_1dose_GWAS_LD_clumping_r2_0.5.csv
rs6099433	CTCFL	0.00663984	455591									20	55645117	C	T	0.48311	-0.533866	0.110052	1.22827e-06	300176					32	14	df.b_atleast1dose_GWAS_LD_clumping_r2_0.5.csv
rs71629874	KAZN	0.00663984	432230									1	14651517	G	A	0.0327573	0.753706	0.145059	2.03764e-07	301529					7	6	df.c_1dose_GWAS_LD_clumping_r2_0.5.csv
rs71629874	KAZN	0.00663984	432230									1	14651517	G	A	0.0327573	0.381649	0.104147	0.000247803	301529							df.c_atleast1dose_GWAS_LD_clumping_r2_0.5.csv
rs7433556	IL17RD	0.00663984	461860							0		3	56742474	A	G	0.28115	-0.611252	0.163987	0.000193443	874							df.a_1dose_GWAS_LD_clumping_r2_0.5.csv
rs7433556	IL17RD	0.00663984	461860							0		3	56742474	A	G	0.275122	-0.591434	0.134435	1.08542e-05	1522					122	2	df.a_atleast1dose_GWAS_LD_clumping_r2_0.5.csv
rs7433556	IL17RD	0.00663984	461860							0		3	56742474	A	G	0.273193	-0.515826	0.145537	0.000393676	300777							df.b_1dose_GWAS_LD_clumping_r2_0.5.csv
rs7433556	IL17RD	0.00663984	461860							0		3	56742474	A	G	0.273185	-0.565214	0.12531	6.46712e-06	300176					122	2	df.b_atleast1dose_GWAS_LD_clumping_r2_0.5.csv
rs75298025	C3orf70	0.00663984	429570									3	184441278	A	G	0.0521038	1.45648	0.327703	8.80959e-06	300777					1	1	df.b_1dose_GWAS_LD_clumping_r2_0.5.csv
rs75298025	C3orf70	0.00663984	429570									3	184441278	A	G	0.052101	1.06066	0.266132	6.73532e-05	300176					2	1	df.b_atleast1dose_GWAS_LD_clumping_r2_0.5.csv
rs75298025	EEF1AKMT4-ECE2	0.00663984	473795									3	184441278	A	G	0.0521038	1.45648	0.327703	8.80959e-06	300777					1	1	df.b_1dose_GWAS_LD_clumping_r2_0.5.csv
rs75298025	EEF1AKMT4-ECE2	0.00663984	473795									3	184441278	A	G	0.052101	1.06066	0.266132	6.73532e-05	300176					2	1	df.b_atleast1dose_GWAS_LD_clumping_r2_0.5.csv
rs75298025	EEF1AKMT4	0.00663984	473818									3	184441278	A	G	0.0521038	1.45648	0.327703	8.80959e-06	300777					1	1	df.b_1dose_GWAS_LD_clumping_r2_0.5.csv
rs75298025	EEF1AKMT4	0.00663984	473818									3	184441278	A	G	0.052101	1.06066	0.266132	6.73532e-05	300176					2	1	df.b_atleast1dose_GWAS_LD_clumping_r2_0.5.csv
rs75298025	CAMK2N2	0.00663984	461937									3	184441278	A	G	0.0521038	1.45648	0.327703	8.80959e-06	300777					1	1	df.b_1dose_GWAS_LD_clumping_r2_0.5.csv
rs75298025	CAMK2N2	0.00663984	461937									3	184441278	A	G	0.052101	1.06066	0.266132	6.73532e-05	300176					2	1	df.b_atleast1dose_GWAS_LD_clumping_r2_0.5.csv
rs75298025	ALG3	0.00663984	473942									3	184441278	A	G	0.0521038	1.45648	0.327703	8.80959e-06	300777					1	1	df.b_1dose_GWAS_LD_clumping_r2_0.5.csv
rs75298025	ALG3	0.00663984	473942									3	184441278	A	G	0.052101	1.06066	0.266132	6.73532e-05	300176					2	1	df.b_atleast1dose_GWAS_LD_clumping_r2_0.5.csv
rs75298025	ECE2	0.00663984	447479									3	184441278	A	G	0.0521038	1.45648	0.327703	8.80959e-06	300777					1	1	df.b_1dose_GWAS_LD_clumping_r2_0.5.csv
rs75298025	ECE2	0.00663984	447479									3	184441278	A	G	0.052101	1.06066	0.266132	6.73532e-05	300176					2	1	df.b_atleast1dose_GWAS_LD_clumping_r2_0.5.csv
rs981244	DSC3	0.00663984	439744									18	28183037	T	C	0.318461	0.558381	0.153025	0.000263307	874							df.a_1dose_GWAS_LD_clumping_r2_0.5.csv
rs981244	DSC3	0.00663984	439744									18	28183037	T	C	0.289633	0.659979	0.145044	5.35966e-06	300777					53	48	df.b_1dose_GWAS_LD_clumping_r2_0.5.csv
rs981244	DSC3	0.00663984	439744									18	28183037	T	C	0.289612	0.416668	0.121132	0.000582193	300176							df.b_atleast1dose_GWAS_LD_clumping_r2_0.5.csv
rs13425812	RBM44	0	493036									2	238213996	A	G	0.362642	0.54128	0.150163	0.000312617	874							df.a_1dose_GWAS_LD_clumping_r2_0.5.csv
rs13425812	RBM44	0	493036									2	238213996	A	G	0.354881	0.487437	0.122092	6.54113e-05	1522							df.a_atleast1dose_GWAS_LD_clumping_r2_0.5.csv
rs13425812	RBM44	0	493036									2	238213996	A	G	0.341553	0.613041	0.137607	8.38912e-06	300777					52	26	df.b_1dose_GWAS_LD_clumping_r2_0.5.csv
rs13425812	RBM44	0	493036									2	238213996	A	G	0.341556	0.520996	0.116418	7.63303e-06	300176							df.b_atleast1dose_GWAS_LD_clumping_r2_0.5.csv
rs139100176	TRIP10	0	494788							0		19	6243148	A	G	0.0255117	0.783097	0.171197	4.77913e-06	301529	ENSG00000130382	intron_variant	MLLT1	MLLT1 super elongation complex subunit	3	2	df.c_1dose_GWAS_LD_clumping_r2_0.5.csv
rs139100176	GPR108	0	494443							0		19	6243148	A	G	0.0255117	0.783097	0.171197	4.77913e-06	301529	ENSG00000130382	intron_variant	MLLT1	MLLT1 super elongation complex subunit	3	2	df.c_1dose_GWAS_LD_clumping_r2_0.5.csv
rs139100176	C3	0	487425							0		19	6243148	A	G	0.0255117	0.783097	0.171197	4.77913e-06	301529	ENSG00000130382	intron_variant	MLLT1	MLLT1 super elongation complex subunit	3	2	df.c_1dose_GWAS_LD_clumping_r2_0.5.csv
rs139100176	LONP1	0								0		19	6243148	A	G	0.0255117	0.783097	0.171197	4.77913e-06	301529	ENSG00000130382	intron_variant	MLLT1	MLLT1 super elongation complex subunit	3	2	df.c_1dose_GWAS_LD_clumping_r2_0.5.csv
rs139100176	CATSPERD	0								0		19	6243148	A	G	0.0255117	0.783097	0.171197	4.77913e-06	301529	ENSG00000130382	intron_variant	MLLT1	MLLT1 super elongation complex subunit	3	2	df.c_1dose_GWAS_LD_clumping_r2_0.5.csv
rs1596992	ZFP91	0	479783									11	57866752	C	T	0.165724	0.917588	0.199092	4.04858e-06	874	ENSG00000186509	intron_variant	OR9Q1	olfactory receptor family 9 subfamily Q member 1	51	35	df.a_1dose_GWAS_LD_clumping_r2_0.5.csv
rs1596992	ZFP91	0	479783									11	57866752	C	T	0.173047	0.795371	0.164103	1.25477e-06	1522	ENSG00000186509	intron_variant	OR9Q1	olfactory receptor family 9 subfamily Q member 1			df.a_atleast1dose_GWAS_LD_clumping_r2_0.5.csv
rs1596992	ZFP91	0	479783									11	57866752	C	T	0.171574	0.721321	0.176515	4.38014e-05	300777	ENSG00000186509	intron_variant	OR9Q1	olfactory receptor family 9 subfamily Q member 1			df.b_1dose_GWAS_LD_clumping_r2_0.5.csv
rs1596992	ZFP91	0	479783									11	57866752	C	T	0.171559	0.642417	0.149493	1.72882e-05	300176	ENSG00000186509	intron_variant	OR9Q1	olfactory receptor family 9 subfamily Q member 1			df.b_atleast1dose_GWAS_LD_clumping_r2_0.5.csv
rs1596992	ZFP91-CNTF	0	479892									11	57866752	C	T	0.165724	0.917588	0.199092	4.04858e-06	874	ENSG00000186509	intron_variant	OR9Q1	olfactory receptor family 9 subfamily Q member 1	51	35	df.a_1dose_GWAS_LD_clumping_r2_0.5.csv
rs1596992	ZFP91-CNTF	0	479892									11	57866752	C	T	0.173047	0.795371	0.164103	1.25477e-06	1522	ENSG00000186509	intron_variant	OR9Q1	olfactory receptor family 9 subfamily Q member 1			df.a_atleast1dose_GWAS_LD_clumping_r2_0.5.csv
rs1596992	ZFP91-CNTF	0	479892									11	57866752	C	T	0.171574	0.721321	0.176515	4.38014e-05	300777	ENSG00000186509	intron_variant	OR9Q1	olfactory receptor family 9 subfamily Q member 1			df.b_1dose_GWAS_LD_clumping_r2_0.5.csv
rs1596992	ZFP91-CNTF	0	479892									11	57866752	C	T	0.171559	0.642417	0.149493	1.72882e-05	300176	ENSG00000186509	intron_variant	OR9Q1	olfactory receptor family 9 subfamily Q member 1			df.b_atleast1dose_GWAS_LD_clumping_r2_0.5.csv
rs17675898	GXYLT2	0	485525									3	72451672	A	G	0.0140899	1.0224	0.223528	4.78635e-06	301529					2	2	df.c_1dose_GWAS_LD_clumping_r2_0.5.csv
rs3762580	C2orf50	0	477120									2	11750374	A	G	0.0458742	1.10855	0.325319	0.000655439	874	ENSG00000196208	intron_variant	GREB1	growth regulating estrogen receptor binding 1			df.a_1dose_GWAS_LD_clumping_r2_0.5.csv
rs3762580	C2orf50	0	477120									2	11750374	A	G	0.0456081	1.26691	0.289318	1.1926e-05	1522	ENSG00000196208	intron_variant	GREB1	growth regulating estrogen receptor binding 1			df.a_atleast1dose_GWAS_LD_clumping_r2_0.5.csv
rs3762580	C2orf50	0	477120									2	11750374	A	G	0.0444889	1.30074	0.34401	0.000156131	300777	ENSG00000196208	intron_variant	GREB1	growth regulating estrogen receptor binding 1			df.b_1dose_GWAS_LD_clumping_r2_0.5.csv
rs3762580	C2orf50	0	477120									2	11750374	A	G	0.0444969	1.34604	0.298337	6.42798e-06	300176	ENSG00000196208	intron_variant	GREB1	growth regulating estrogen receptor binding 1	8	8	df.b_atleast1dose_GWAS_LD_clumping_r2_0.5.csv
rs6099433	FAM209B	0								0		20	55645117	C	T	0.47497	-0.574006	0.148166	0.000107033	874							df.a_1dose_GWAS_LD_clumping_r2_0.5.csv
rs6099433	FAM209B	0								0		20	55645117	C	T	0.473684	-0.584021	0.121562	1.55291e-06	1522					32	13	df.a_atleast1dose_GWAS_LD_clumping_r2_0.5.csv
rs6099433	FAM209B	0								0		20	55645117	C	T	0.483108	-0.517454	0.129362	6.33315e-05	300777					32	2	df.b_1dose_GWAS_LD_clumping_r2_0.5.csv
rs6099433	FAM209B	0								0		20	55645117	C	T	0.48311	-0.533866	0.110052	1.22827e-06	300176					32	14	df.b_atleast1dose_GWAS_LD_clumping_r2_0.5.csv
rs6099433	PCK1	0	491019									20	55645117	C	T	0.47497	-0.574006	0.148166	0.000107033	874							df.a_1dose_GWAS_LD_clumping_r2_0.5.csv
rs6099433	PCK1	0	491019									20	55645117	C	T	0.473684	-0.584021	0.121562	1.55291e-06	1522					32	13	df.a_atleast1dose_GWAS_LD_clumping_r2_0.5.csv
rs6099433	PCK1	0	491019									20	55645117	C	T	0.483108	-0.517454	0.129362	6.33315e-05	300777					32	2	df.b_1dose_GWAS_LD_clumping_r2_0.5.csv
rs6099433	PCK1	0	491019									20	55645117	C	T	0.48311	-0.533866	0.110052	1.22827e-06	300176					32	14	df.b_atleast1dose_GWAS_LD_clumping_r2_0.5.csv
rs75298025	VWA5B2	0	493905									3	184441278	A	G	0.0521038	1.45648	0.327703	8.80959e-06	300777					1	1	df.b_1dose_GWAS_LD_clumping_r2_0.5.csv
rs75298025	VWA5B2	0	493905									3	184441278	A	G	0.052101	1.06066	0.266132	6.73532e-05	300176					2	1	df.b_atleast1dose_GWAS_LD_clumping_r2_0.5.csv
rs9752168	RBM44	0	495930									2	238211102	T	G	0.365823	0.526826	0.14935	0.000419578	874							df.a_1dose_GWAS_LD_clumping_r2_0.5.csv
rs9752168	RBM44	0	495930									2	238211102	T	G	0.358164	0.488547	0.121573	5.85606e-05	1522							df.a_atleast1dose_GWAS_LD_clumping_r2_0.5.csv
rs9752168	RBM44	0	495930									2	238211102	T	G	0.343616	0.606902	0.137117	9.59211e-06	300777							df.b_1dose_GWAS_LD_clumping_r2_0.5.csv
rs9752168	RBM44	0	495930									2	238211102	T	G	0.343618	0.527395	0.116115	5.57196e-06	300176					52	17	df.b_atleast1dose_GWAS_LD_clumping_r2_0.5.csv
rs981244	DSC2	0	499451									18	28183037	T	C	0.318461	0.558381	0.153025	0.000263307	874							df.a_1dose_GWAS_LD_clumping_r2_0.5.csv
rs981244	DSC2	0	499451									18	28183037	T	C	0.289633	0.659979	0.145044	5.35966e-06	300777					53	48	df.b_1dose_GWAS_LD_clumping_r2_0.5.csv
rs981244	DSC2	0	499451									18	28183037	T	C	0.289612	0.416668	0.121132	0.000582193	300176							df.b_atleast1dose_GWAS_LD_clumping_r2_0.5.csv
1) S0001, number of clumped SNPs (SNPs in LD) with p<1e-3;Only SNPs with S0001 >= 2 are shown.
2) LD clumping settings: r2=0.5, distance = 250kb
* All parameters were set to their default values in the OpenTargets platform.
