# Supplementary material for: Genome-Wide Association Study of COVID-19 Breakthrough Infections and Genetic Overlap with Other Diseases: A Study of the UK Biobank
Source: Int J Mol Sci. 2025 Jul 4;26(13):6441. doi: 10.3390/ijms26136441 (PMC12249495; doi:10.3390/ijms26136441)
Supplement: Supplementary file 1 [file ijms-26-06441-s001.zip › Tables S15.xlsx]

## Sheet: Table S15
Table S15 Top15 results of gene-based analysis based on all the model in our study
Gene	Chr	Pvalue	p_adjust_BH	TopSNP	TopSNP.Pvalue	Start	End	nsnps	SNP_start	SNP_end	chisq	scenario_tag
BAGE	21	3.86e-08	0.000951	rs139414507	6.8e-05	11057795	11098937	385	rs374458734	rs3964663	902.946	results based on model A1
BAGE	21	3.47e-06	0.085498	rs3898954	9.7e-05	11057795	11098937	385	rs374458734	rs3964663	761.829	results based on model B1
BAGE2	21	3.63e-06	0.017872	rs139414507	6.8e-05	11020841	11098925	419	rs150585080	rs3964663	945.784	results based on model A1
BAGE3	21	3.63e-06	0.017872	rs139414507	6.8e-05	11020841	11098925	419	rs150585080	rs3964663	945.784	results based on model A1
BAGE4	21	3.63e-06	0.017872	rs139414507	6.8e-05	11020841	11098925	419	rs150585080	rs3964663	945.784	results based on model A1
BAGE5	21	3.63e-06	0.017872	rs139414507	6.8e-05	11020841	11098925	419	rs150585080	rs3964663	945.784	results based on model A1
BAGE	21	4.1e-06	0.058775	rs139414507	0.001558	11057795	11098937	385	rs374458734	rs3964663	756.652	results based on model A2
ARHGEF3	3	4.77e-06	0.058775	rs7433556	1.09e-05	56761445	57113336	565	rs7641898	rs6768368	1403.32	results based on model A2
LOC102467147	5	1.32e-05	0.325876	rs16885475	3.71e-05	55753621	55777596	230	rs286010	rs154251	661.504	results based on model B2
KLF13	15	1.4e-05	0.34417	rs56150535	1.09e-07	31619082	31670102	193	rs146089365	rs34074298	630.988	results based on model C2
LOC102467147	5	2.09e-05	0.258078	rs157845	3.75e-05	55753621	55777596	230	rs286010	rs154251	643.237	results based on model B1
LOC102467147	5	2.33e-05	0.191545	rs285159	8.61e-05	55753621	55777596	230	rs286010	rs154251	638.979	results based on model A2
CALCOCO1	12	2.92e-05	0.454987	rs145371667	6.42e-06	54104901	54121307	132	rs10444557	rs75816804	490.492	results based on model C3
ARHGEF3	3	4.15e-05	0.451266	rs7433556	6.47e-06	56761445	57113336	565	rs7641898	rs6768368	1256.27	results based on model B2
OPN5	6	4.22e-05	0.454987	rs506816	2.91e-05	47749774	47794116	142	rs16876443	rs12660611	500.148	results based on model C3
Note: the definition of model A1-3,B1-3,C1-3 is defined in Table S4
