# Supplementary material for: Genome-Wide Association Study of COVID-19 Breakthrough Infections and Genetic Overlap with Other Diseases: A Study of the UK Biobank
Source: Int J Mol Sci. 2025 Jul 4;26(13):6441. doi: 10.3390/ijms26136441 (PMC12249495; doi:10.3390/ijms26136441)
Supplement: Supplementary file 1 [file ijms-26-06441-s001.zip › Tables S20-21.xlsx]

## Sheet: Table S20
Table S20 Polygenic association testing of BI (participants with at least one dose of vaccine) with related traits FinnGen via summary statistics
exposure	pval_new	p_adjust_BH	coefficient	r2	nsnps	outcome	exposure_p_filter	clump_r2		exposure	pval_new	p_adjust_BH	coefficient	r2	nsnps	outcome	exposure_p_filter	clump_r2		exposure	pval_new	p_adjust_BH	coefficient	r2	nsnps	outcome	exposure_p_filter	clump_r2
Smoking_cessation_GCST007460	0.00571348	0.0576612	0.274894	0.00500616	66231	df.a_atleast1dose_MAC10.tsv	0.2	0.05		Smoking_cessation_GCST007460	0.27901	0.635896	2.19094	3.90406e-06	13	df.b_atleast1dose_MAC10.tsv	5e-08	0.05		Smoking_cessation_GCST007460	0.110982	0.442918	1.05367	8.42429e-06	14	df.c_atleast1dose_MAC10.tsv	5e-08	0.05
Smoking_cessation_GCST007460	0.0158154	0.129336	0.268852	0.00381876	42578	df.a_atleast1dose_MAC10.tsv	0.1	0.05		Smoking_cessation_GCST007460	0.27901	0.635896	2.19094	3.90406e-06	13	df.b_atleast1dose_MAC10.tsv	1e-07	0.05		Smoking_cessation_GCST007460	0.110982	0.442918	1.05367	8.42429e-06	14	df.c_atleast1dose_MAC10.tsv	1e-07	0.05
Smoking_cessation_GCST007460	0.0843904	0.387794	0.334473	0.00195489	8239	df.a_atleast1dose_MAC10.tsv	0.01	0.05		Smoking_cessation_GCST007460	0.747911	0.925498	0.403923	3.44115e-07	58	df.b_atleast1dose_MAC10.tsv	1e-05	0.05		Smoking_cessation_GCST007460	0.0716002	0.358628	0.67468	1.07649e-05	72	df.c_atleast1dose_MAC10.tsv	1e-05	0.05
Smoking_cessation_GCST007460	0.124903	0.459247	0.197332	0.00154593	26596	df.a_atleast1dose_MAC10.tsv	0.05	0.05		Smoking_cessation_GCST007460	0.948893	0.971705	-0.0451628	1.36869e-08	265	df.b_atleast1dose_MAC10.tsv	0.0001	0.05		Smoking_cessation_GCST007460	0.953116	0.972553	0.0102455	1.1464e-08	429	df.c_atleast1dose_MAC10.tsv	0.0001	0.05
Smoking_cessation_GCST007460	0.436854	0.734133	1.72882	0.000397118	13	df.a_atleast1dose_MAC10.tsv	5e-08	0.05		Smoking_cessation_GCST007460	0.61584	0.860393	0.172364	8.38698e-07	1513	df.b_atleast1dose_MAC10.tsv	0.001	0.05		Smoking_cessation_GCST007460	0.0400054	0.245981	0.15793	1.39875e-05	2871	df.c_atleast1dose_MAC10.tsv	0.001	0.05
Smoking_cessation_GCST007460	0.436854	0.734133	1.72882	0.000397118	13	df.a_atleast1dose_MAC10.tsv	1e-07	0.05		Smoking_cessation_GCST007460	0.0253831	0.184369	0.396726	1.66486e-05	8213	df.b_atleast1dose_MAC10.tsv	0.01	0.05		Smoking_cessation_GCST007460	0.119786	0.453408	0.0579069	8.0261e-06	17431	df.c_atleast1dose_MAC10.tsv	0.01	0.05
Smoking_cessation_GCST007460	0.904836	0.961033	0.0450976	9.39104e-06	1508	df.a_atleast1dose_MAC10.tsv	0.001	0.05		Smoking_cessation_GCST007460	0.011908	0.105148	0.296016	2.10691e-05	26552	df.b_atleast1dose_MAC10.tsv	0.05	0.05		Smoking_cessation_GCST007460	0.269469	0.62876	0.0280576	4.04421e-06	52765	df.c_atleast1dose_MAC10.tsv	0.05	0.05
Smoking_cessation_GCST007460	0.913313	0.963973	-0.0840972	7.78621e-06	267	df.a_atleast1dose_MAC10.tsv	0.0001	0.05		Smoking_cessation_GCST007460	0.00223398	0.0243396	0.31197	3.11366e-05	42487	df.b_atleast1dose_MAC10.tsv	0.1	0.05		Smoking_cessation_GCST007460	0.345229	0.67497	0.0212986	2.95466e-06	79830	df.c_atleast1dose_MAC10.tsv	0.1	0.05
Smoking_cessation_GCST007460	0.923101	0.965567	-0.133522	6.12197e-06	58	df.a_atleast1dose_MAC10.tsv	1e-05	0.05		Smoking_cessation_GCST007460	0.00154715	0.0177135	0.288452	3.33852e-05	66036	df.b_atleast1dose_MAC10.tsv	0.2	0.05		Smoking_cessation_GCST007460	0.658099	0.879418	0.00913233	6.49493e-07	117131	df.c_atleast1dose_MAC10.tsv	0.2	0.05
Type_1_diabetes_GCST010681	0.903767	0.961033	0.365428	9.60432e-06	1	df.a_atleast1dose_MAC10.tsv	5e-08	0.05		Type_1_diabetes_GCST010681	0.722456	0.913038	0.941763	4.2026e-07	1	df.b_atleast1dose_MAC10.tsv	5e-08	0.05		Type_1_diabetes_GCST010681	0.594427	0.847121	0.472494	9.40152e-07	1	df.c_atleast1dose_MAC10.tsv	5e-08	0.05
Type_1_diabetes_GCST010681	0.367211	0.699721	-1.96346	0.000534075	2	df.a_atleast1dose_MAC10.tsv	1e-07	0.05		Type_1_diabetes_GCST010681	0.462658	0.749462	-1.43743	1.79713e-06	2	df.b_atleast1dose_MAC10.tsv	1e-07	0.05		Type_1_diabetes_GCST010681	0.924567	0.965567	0.0619854	2.97313e-08	2	df.c_atleast1dose_MAC10.tsv	1e-07	0.05
Type_1_diabetes_GCST010681	0.570975	0.825897	-0.263151	0.000210919	32	df.a_atleast1dose_MAC10.tsv	1e-05	0.05		Type_1_diabetes_GCST010681	0.802263	0.931553	-0.101638	2.0891e-07	32	df.b_atleast1dose_MAC10.tsv	1e-05	0.05		Type_1_diabetes_GCST010681	0.850328	0.946727	-0.0208736	1.18091e-07	44	df.c_atleast1dose_MAC10.tsv	1e-05	0.05
Type_1_diabetes_GCST010681	0.0560485	0.312371	0.394902	0.00239569	248	df.a_atleast1dose_MAC10.tsv	0.0001	0.05		Type_1_diabetes_GCST010681	0.0817169	0.380688	0.323959	1.00954e-05	248	df.b_atleast1dose_MAC10.tsv	0.0001	0.05		Type_1_diabetes_GCST010681	0.87803	0.950629	0.00665184	7.81096e-08	383	df.c_atleast1dose_MAC10.tsv	0.0001	0.05
Type_1_diabetes_GCST010681	0.734336	0.915964	-0.0286201	7.56659e-05	1863	df.a_atleast1dose_MAC10.tsv	0.001	0.05		Type_1_diabetes_GCST010681	0.681731	0.891268	-0.0315844	5.60285e-07	1873	df.b_atleast1dose_MAC10.tsv	0.001	0.05		Type_1_diabetes_GCST010681	0.122765	0.456448	-0.0257783	7.89868e-06	3170	df.c_atleast1dose_MAC10.tsv	0.001	0.05
Type_1_diabetes_GCST010681	0.864952	0.948921	0.00664948	1.90046e-05	11940	df.a_atleast1dose_MAC10.tsv	0.01	0.05		Type_1_diabetes_GCST010681	0.642624	0.869668	0.016637	7.17333e-07	11952	df.b_atleast1dose_MAC10.tsv	0.01	0.05		Type_1_diabetes_GCST010681	0.0392152	0.243216	-0.0156501	1.40998e-05	21389	df.c_atleast1dose_MAC10.tsv	0.01	0.05
Type_1_diabetes_GCST010681	0.456903	0.745502	-0.0192351	0.000363582	36919	df.a_atleast1dose_MAC10.tsv	0.05	0.05		Type_1_diabetes_GCST010681	0.341239	0.674952	-0.0225818	3.01746e-06	36913	df.b_atleast1dose_MAC10.tsv	0.05	0.05		Type_1_diabetes_GCST010681	0.236811	0.601022	-0.00599556	4.64125e-06	64701	df.c_atleast1dose_MAC10.tsv	0.05	0.05
Type_1_diabetes_GCST010681	0.0607035	0.325824	-0.0424651	0.0023088	56238	df.a_atleast1dose_MAC10.tsv	0.1	0.05		Type_1_diabetes_GCST010681	0.0497104	0.28337	-0.0407906	1.28297e-05	56267	df.b_atleast1dose_MAC10.tsv	0.1	0.05		Type_1_diabetes_GCST010681	0.501016	0.77891	-0.00301932	1.50162e-06	96549	df.c_atleast1dose_MAC10.tsv	0.1	0.05
Type_1_diabetes_GCST010681	0.184657	0.551426	-0.0272422	0.00115554	81888	df.a_atleast1dose_MAC10.tsv	0.2	0.05		Type_1_diabetes_GCST010681	0.107361	0.442918	-0.0303654	8.63705e-06	82066	df.b_atleast1dose_MAC10.tsv	0.2	0.05		Type_1_diabetes_GCST010681	0.306686	0.656628	-0.00420823	3.46532e-06	137113	df.c_atleast1dose_MAC10.tsv	0.2	0.05
finngen_R5_AB1_HIV.	0.937798	0.970343	0.00810607	4.00124e-06	11	df.a_atleast1dose_MAC10.tsv	1e-05	0.05		finngen_R5_AB1_HIV.	0.286241	0.645594	0.10583	3.7885e-06	10	df.b_atleast1dose_MAC10.tsv	1e-05	0.05		finngen_R5_AB1_HIV.	0.0371107	0.241041	0.0420062	1.44109e-05	17	df.c_atleast1dose_MAC10.tsv	1e-05	0.05
finngen_R5_AB1_HIV.	0.765778	0.926201	-0.00402388	5.83068e-05	90	df.a_atleast1dose_MAC10.tsv	0.0001	0.05		finngen_R5_AB1_HIV.	0.995098	0.995835	7.2943e-05	1.25763e-10	92	df.b_atleast1dose_MAC10.tsv	0.0001	0.05		finngen_R5_AB1_HIV.	0.38275	0.70545	0.00258858	2.52663e-06	194	df.c_atleast1dose_MAC10.tsv	0.0001	0.05
finngen_R5_AB1_HIV.	0.00490538	0.0509782	0.0207783	0.00518624	928	df.a_atleast1dose_MAC10.tsv	0.001	0.05		finngen_R5_AB1_HIV.	0.0144769	0.12073	0.0162925	1.99182e-05	932	df.b_atleast1dose_MAC10.tsv	0.001	0.05		finngen_R5_AB1_HIV.	0.64393	0.869668	-0.00063262	7.08518e-07	1964	df.c_atleast1dose_MAC10.tsv	0.001	0.05
finngen_R5_AB1_HIV.	0.303576	0.654117	0.00379988	0.000695171	7120	df.a_atleast1dose_MAC10.tsv	0.01	0.05		finngen_R5_AB1_HIV.	0.127866	0.465513	0.00513185	7.72286e-06	7092	df.b_atleast1dose_MAC10.tsv	0.01	0.05		finngen_R5_AB1_HIV.	0.547693	0.81222	0.000413599	1.19878e-06	14623	df.c_atleast1dose_MAC10.tsv	0.01	0.05
finngen_R5_AB1_HIV.	0.453651	0.742951	-0.00176354	0.000368864	25060	df.a_atleast1dose_MAC10.tsv	0.05	0.05		finngen_R5_AB1_HIV.	0.883371	0.952902	-0.000315436	7.1692e-08	25029	df.b_atleast1dose_MAC10.tsv	0.05	0.05		finngen_R5_AB1_HIV.	0.942943	0.971705	-3.40765e-05	1.69882e-08	47504	df.c_atleast1dose_MAC10.tsv	0.05	0.05
finngen_R5_AB1_HIV.	0.577106	0.830344	-0.00117904	0.000204274	40931	df.a_atleast1dose_MAC10.tsv	0.1	0.05		finngen_R5_AB1_HIV.	0.766874	0.926244	0.000573041	2.92804e-07	40859	df.b_atleast1dose_MAC10.tsv	0.1	0.05		finngen_R5_AB1_HIV.	0.466383	0.750951	0.000318443	1.75947e-06	74031	df.c_atleast1dose_MAC10.tsv	0.1	0.05
finngen_R5_AB1_HIV.	0.679806	0.891268	-0.000812773	0.000111915	64789	df.a_atleast1dose_MAC10.tsv	0.2	0.05		finngen_R5_AB1_HIV.	0.672464	0.886341	0.000761826	5.95428e-07	64692	df.b_atleast1dose_MAC10.tsv	0.2	0.05		finngen_R5_AB1_HIV.	0.399897	0.717422	0.000346171	2.35014e-06	112837	df.c_atleast1dose_MAC10.tsv	0.2	0.05
finngen_R5_AB1_TUBERCULOSIS.	0.979355	0.987684	-0.00442829	4.39996e-07	13	df.a_atleast1dose_MAC10.tsv	1e-05	0.05		finngen_R5_AB1_TUBERCULOSIS.	0.909695	0.961684	-0.0176126	4.28573e-08	13	df.b_atleast1dose_MAC10.tsv	1e-05	0.05		finngen_R5_AB1_TUBERCULOSIS.	0.831073	0.939414	-0.00606598	1.50923e-07	22	df.c_atleast1dose_MAC10.tsv	1e-05	0.05
finngen_R5_AB1_TUBERCULOSIS.	0.201742	0.56081	-0.0843721	0.0010702	99	df.a_atleast1dose_MAC10.tsv	0.0001	0.05		finngen_R5_AB1_TUBERCULOSIS.	0.220389	0.584961	-0.0739961	5.00318e-06	99	df.b_atleast1dose_MAC10.tsv	0.0001	0.05		finngen_R5_AB1_TUBERCULOSIS.	0.50619	0.784246	0.00580974	1.46565e-06	217	df.c_atleast1dose_MAC10.tsv	0.0001	0.05
finngen_R5_AB1_TUBERCULOSIS.	0.811842	0.935034	0.00480004	3.72317e-05	971	df.a_atleast1dose_MAC10.tsv	0.001	0.05		finngen_R5_AB1_TUBERCULOSIS.	0.87786	0.950629	0.00285365	7.86814e-08	969	df.b_atleast1dose_MAC10.tsv	0.001	0.05		finngen_R5_AB1_TUBERCULOSIS.	0.98708	0.990624	-5.20731e-05	8.69724e-10	2033	df.c_atleast1dose_MAC10.tsv	0.001	0.05
finngen_R5_AB1_TUBERCULOSIS.	0.435592	0.734133	-0.00524037	0.000399307	7126	df.a_atleast1dose_MAC10.tsv	0.01	0.05		finngen_R5_AB1_TUBERCULOSIS.	0.569387	0.825897	-0.00351384	1.0784e-06	7130	df.b_atleast1dose_MAC10.tsv	0.01	0.05		finngen_R5_AB1_TUBERCULOSIS.	0.433991	0.734133	0.00104435	2.03005e-06	14919	df.c_atleast1dose_MAC10.tsv	0.01	0.05
finngen_R5_AB1_TUBERCULOSIS.	0.878631	0.950629	0.000609174	1.53209e-05	25114	df.a_atleast1dose_MAC10.tsv	0.05	0.05		finngen_R5_AB1_TUBERCULOSIS.	0.792665	0.927981	0.000964087	2.30169e-07	25043	df.b_atleast1dose_MAC10.tsv	0.05	0.05		finngen_R5_AB1_TUBERCULOSIS.	0.460647	0.747997	0.000645864	1.80521e-06	48400	df.c_atleast1dose_MAC10.tsv	0.05	0.05
finngen_R5_AB1_TUBERCULOSIS.	0.578352	0.830344	0.00201096	0.00020294	41007	df.a_atleast1dose_MAC10.tsv	0.1	0.05		finngen_R5_AB1_TUBERCULOSIS.	0.40883	0.718244	0.00274563	2.27266e-06	40936	df.b_atleast1dose_MAC10.tsv	0.1	0.05		finngen_R5_AB1_TUBERCULOSIS.	0.458928	0.747391	0.000588784	1.81909e-06	75977	df.c_atleast1dose_MAC10.tsv	0.1	0.05
finngen_R5_AB1_TUBERCULOSIS.	0.198865	0.559523	0.00431842	0.00108396	64775	df.a_atleast1dose_MAC10.tsv	0.2	0.05		finngen_R5_AB1_TUBERCULOSIS.	0.130776	0.471141	0.00466758	7.60642e-06	64630	df.b_atleast1dose_MAC10.tsv	0.2	0.05		finngen_R5_AB1_TUBERCULOSIS.	0.208642	0.569445	0.00093195	5.24268e-06	114632	df.c_atleast1dose_MAC10.tsv	0.2	0.05
finngen_R5_ALCOLIVER.	0.411091	0.719865	-0.284986	0.000443819	1	df.a_atleast1dose_MAC10.tsv	5e-08	0.05		finngen_R5_ALCOLIVER.	0.414015	0.719865	-0.25921	2.22283e-06	1	df.b_atleast1dose_MAC10.tsv	5e-08	0.05		finngen_R5_ALCOLIVER.	0.628693	0.865749	-0.0513618	7.75505e-07	1	df.c_atleast1dose_MAC10.tsv	5e-08	0.05
finngen_R5_ALCOLIVER.	0.895787	0.956687	-0.0390907	1.12726e-05	2	df.a_atleast1dose_MAC10.tsv	1e-07	0.05		finngen_R5_ALCOLIVER.	0.90992	0.961684	-0.0309587	4.26433e-08	2	df.b_atleast1dose_MAC10.tsv	1e-07	0.05		finngen_R5_ALCOLIVER.	0.760881	0.926088	-0.0278651	3.07146e-07	2	df.c_atleast1dose_MAC10.tsv	1e-07	0.05
finngen_R5_ALCOLIVER.	0.087273	0.391807	-0.222106	0.00191929	17	df.a_atleast1dose_MAC10.tsv	1e-05	0.05		finngen_R5_ALCOLIVER.	0.342818	0.674952	-0.11324	2.99778e-06	17	df.b_atleast1dose_MAC10.tsv	1e-05	0.05		finngen_R5_ALCOLIVER.	0.327613	0.666419	0.0122896	3.17816e-06	35	df.c_atleast1dose_MAC10.tsv	1e-05	0.05
finngen_R5_ALCOLIVER.	0.855228	0.948614	-0.00961154	2.18716e-05	137	df.a_atleast1dose_MAC10.tsv	0.0001	0.05		finngen_R5_ALCOLIVER.	0.950116	0.971705	-0.00306941	1.30385e-08	135	df.b_atleast1dose_MAC10.tsv	0.0001	0.05		finngen_R5_ALCOLIVER.	0.830648	0.939414	-0.00155126	1.51695e-07	258	df.c_atleast1dose_MAC10.tsv	0.0001	0.05
finngen_R5_ALCOLIVER.	0.0952502	0.413772	0.0306255	0.00182706	1025	df.a_atleast1dose_MAC10.tsv	0.001	0.05		finngen_R5_ALCOLIVER.	0.119937	0.453408	0.0263617	8.05574e-06	1029	df.b_atleast1dose_MAC10.tsv	0.001	0.05		finngen_R5_ALCOLIVER.	0.469771	0.752859	-0.00222239	1.73288e-06	2200	df.c_atleast1dose_MAC10.tsv	0.001	0.05
finngen_R5_ALCOLIVER.	0.437852	0.734827	0.00619846	0.000395392	7210	df.a_atleast1dose_MAC10.tsv	0.01	0.05		finngen_R5_ALCOLIVER.	0.465821	0.750951	0.00533454	1.77186e-06	7237	df.b_atleast1dose_MAC10.tsv	0.01	0.05		finngen_R5_ALCOLIVER.	0.177834	0.546032	-0.00198109	6.0214e-06	15071	df.c_atleast1dose_MAC10.tsv	0.01	0.05
finngen_R5_ALCOLIVER.	0.10903	0.442918	0.00773704	0.00168598	25312	df.a_atleast1dose_MAC10.tsv	0.05	0.05		finngen_R5_ALCOLIVER.	0.158016	0.516899	0.00621804	6.63979e-06	25266	df.b_atleast1dose_MAC10.tsv	0.05	0.05		finngen_R5_ALCOLIVER.	0.870919	0.950629	-0.000161173	8.75652e-08	48845	df.c_atleast1dose_MAC10.tsv	0.05	0.05
finngen_R5_ALCOLIVER.	0.0283323	0.19714	0.00934627	0.00315384	41391	df.a_atleast1dose_MAC10.tsv	0.1	0.05		finngen_R5_ALCOLIVER.	0.0292194	0.19937	0.0084886	1.58394e-05	41327	df.b_atleast1dose_MAC10.tsv	0.1	0.05		finngen_R5_ALCOLIVER.	0.882119	0.952902	0.000132588	7.29219e-08	76492	df.c_atleast1dose_MAC10.tsv	0.1	0.05
finngen_R5_ALCOLIVER.	0.173137	0.541602	0.00528932	0.00121842	65159	df.a_atleast1dose_MAC10.tsv	0.2	0.05		finngen_R5_ALCOLIVER.	0.129163	0.466576	0.00538743	7.67059e-06	65056	df.b_atleast1dose_MAC10.tsv	0.2	0.05		finngen_R5_ALCOLIVER.	0.654846	0.878335	0.000369607	6.62773e-07	114830	df.c_atleast1dose_MAC10.tsv	0.2	0.05
finngen_R5_ANTIDEPRESSANTS.	0.791301	0.927187	-0.270257	4.60074e-05	3	df.a_atleast1dose_MAC10.tsv	5e-08	0.05		finngen_R5_ANTIDEPRESSANTS.	0.526329	0.798332	-0.599188	1.33746e-06	3	df.b_atleast1dose_MAC10.tsv	5e-08	0.05		finngen_R5_ANTIDEPRESSANTS.	0.6828	0.891268	-0.129263	5.53815e-07	3	df.c_atleast1dose_MAC10.tsv	5e-08	0.05
finngen_R5_ANTIDEPRESSANTS.	0.444791	0.737316	-0.707579	0.000383561	4	df.a_atleast1dose_MAC10.tsv	1e-07	0.05		finngen_R5_ANTIDEPRESSANTS.	0.350785	0.681116	-0.797041	2.90035e-06	4	df.b_atleast1dose_MAC10.tsv	1e-07	0.05		finngen_R5_ANTIDEPRESSANTS.	0.763221	0.926088	0.0804198	3.00978e-07	5	df.c_atleast1dose_MAC10.tsv	1e-07	0.05
finngen_R5_ANTIDEPRESSANTS.	0.707801	0.903414	0.104593	9.22973e-05	78	df.a_atleast1dose_MAC10.tsv	1e-05	0.05		finngen_R5_ANTIDEPRESSANTS.	0.823789	0.93862	-0.055356	1.65182e-07	79	df.b_atleast1dose_MAC10.tsv	1e-05	0.05		finngen_R5_ANTIDEPRESSANTS.	0.946433	0.971705	0.00388177	1.49704e-08	119	df.c_atleast1dose_MAC10.tsv	1e-05	0.05
finngen_R5_ANTIDEPRESSANTS.	0.910251	0.961684	-0.00741267	8.34836e-06	355	df.a_atleast1dose_MAC10.tsv	0.0001	0.05		finngen_R5_ANTIDEPRESSANTS.	0.489027	0.770916	-0.0414759	1.59462e-06	357	df.b_atleast1dose_MAC10.tsv	0.0001	0.05		finngen_R5_ANTIDEPRESSANTS.	0.543902	0.809264	-0.0103555	1.22162e-06	644	df.c_atleast1dose_MAC10.tsv	0.0001	0.05
finngen_R5_ANTIDEPRESSANTS.	0.370947	0.699764	-0.0420953	0.000525807	1942	df.a_atleast1dose_MAC10.tsv	0.001	0.05		finngen_R5_ANTIDEPRESSANTS.	0.307419	0.657157	-0.0436512	3.4704e-06	1953	df.b_atleast1dose_MAC10.tsv	0.001	0.05		finngen_R5_ANTIDEPRESSANTS.	0.819366	0.938081	0.00222507	1.72946e-07	3866	df.c_atleast1dose_MAC10.tsv	0.001	0.05
finngen_R5_ANTIDEPRESSANTS.	0.844168	0.943317	0.00515276	2.53859e-05	10105	df.a_atleast1dose_MAC10.tsv	0.01	0.05		finngen_R5_ANTIDEPRESSANTS.	0.825834	0.93862	0.00524602	1.61308e-07	10096	df.b_atleast1dose_MAC10.tsv	0.01	0.05		finngen_R5_ANTIDEPRESSANTS.	0.409674	0.718791	-0.00422834	2.25433e-06	20951	df.c_atleast1dose_MAC10.tsv	0.01	0.05
finngen_R5_ANTIDEPRESSANTS.	0.24429	0.602254	0.0197009	0.000890319	30237	df.a_atleast1dose_MAC10.tsv	0.05	0.05		finngen_R5_ANTIDEPRESSANTS.	0.279883	0.635896	0.0167091	3.88991e-06	30199	df.b_atleast1dose_MAC10.tsv	0.05	0.05		finngen_R5_ANTIDEPRESSANTS.	0.842736	0.942965	-0.000704826	1.30537e-07	58207	df.c_atleast1dose_MAC10.tsv	0.05	0.05
finngen_R5_ANTIDEPRESSANTS.	0.348378	0.679161	0.0142039	0.000577597	46623	df.a_atleast1dose_MAC10.tsv	0.1	0.05		finngen_R5_ANTIDEPRESSANTS.	0.350025	0.681116	0.0129527	2.90951e-06	46567	df.b_atleast1dose_MAC10.tsv	0.1	0.05		finngen_R5_ANTIDEPRESSANTS.	0.632175	0.867075	-0.00154138	7.59868e-07	85877	df.c_atleast1dose_MAC10.tsv	0.1	0.05
finngen_R5_ANTIDEPRESSANTS.	0.334564	0.66784	0.0134347	0.000611606	69896	df.a_atleast1dose_MAC10.tsv	0.2	0.05		finngen_R5_ANTIDEPRESSANTS.	0.299216	0.652096	0.0132496	3.59018e-06	69860	df.b_atleast1dose_MAC10.tsv	0.2	0.05		finngen_R5_ANTIDEPRESSANTS.	0.657367	0.879309	-0.00133124	6.52469e-07	122785	df.c_atleast1dose_MAC10.tsv	0.2	0.05
finngen_R5_ASTHMA_HOSPITAL_MAIN.	0.124507	0.459247	-0.499317	0.00154918	22	df.a_atleast1dose_MAC10.tsv	5e-08	0.05		finngen_R5_ASTHMA_HOSPITAL_MAIN.	0.375912	0.699764	-0.261275	2.61189e-06	22	df.b_atleast1dose_MAC10.tsv	5e-08	0.05		finngen_R5_ASTHMA_HOSPITAL_MAIN.	0.155397	0.510807	0.139247	6.69404e-06	24	df.c_atleast1dose_MAC10.tsv	5e-08	0.05
finngen_R5_ASTHMA_HOSPITAL_MAIN.	0.159885	0.52067	-0.4445	0.001297	24	df.a_atleast1dose_MAC10.tsv	1e-07	0.05		finngen_R5_ASTHMA_HOSPITAL_MAIN.	0.504186	0.782938	-0.191427	1.48617e-06	24	df.b_atleast1dose_MAC10.tsv	1e-07	0.05		finngen_R5_ASTHMA_HOSPITAL_MAIN.	0.0871667	0.391807	0.162908	9.70362e-06	26	df.c_atleast1dose_MAC10.tsv	1e-07	0.05
finngen_R5_ASTHMA_HOSPITAL_MAIN.	0.191012	0.555378	-0.25986	0.00112276	91	df.a_atleast1dose_MAC10.tsv	1e-05	0.05		finngen_R5_ASTHMA_HOSPITAL_MAIN.	0.298742	0.652096	-0.183016	3.59722e-06	92	df.b_atleast1dose_MAC10.tsv	1e-05	0.05		finngen_R5_ASTHMA_HOSPITAL_MAIN.	0.602229	0.849282	0.0238285	9.00897e-07	135	df.c_atleast1dose_MAC10.tsv	1e-05	0.05
finngen_R5_ASTHMA_HOSPITAL_MAIN.	0.290084	0.648485	-0.0920077	0.000735097	344	df.a_atleast1dose_MAC10.tsv	0.0001	0.05		finngen_R5_ASTHMA_HOSPITAL_MAIN.	0.225111	0.590134	-0.0962687	4.90208e-06	345	df.b_atleast1dose_MAC10.tsv	0.0001	0.05		finngen_R5_ASTHMA_HOSPITAL_MAIN.	0.725436	0.914239	0.00690168	4.09059e-07	609	df.c_atleast1dose_MAC10.tsv	0.0001	0.05
finngen_R5_ASTHMA_HOSPITAL_MAIN.	0.764662	0.926088	0.0123236	5.88804e-05	1749	df.a_atleast1dose_MAC10.tsv	0.001	0.05		finngen_R5_ASTHMA_HOSPITAL_MAIN.	0.779311	0.927187	-0.0104921	2.61584e-07	1745	df.b_atleast1dose_MAC10.tsv	0.001	0.05		finngen_R5_ASTHMA_HOSPITAL_MAIN.	0.289996	0.648485	-0.00891719	3.7132e-06	3650	df.c_atleast1dose_MAC10.tsv	0.001	0.05
finngen_R5_ASTHMA_HOSPITAL_MAIN.	0.204185	0.565274	0.0267236	0.00105869	9628	df.a_atleast1dose_MAC10.tsv	0.01	0.05		finngen_R5_ASTHMA_HOSPITAL_MAIN.	0.555016	0.816805	0.0113715	1.16067e-06	9619	df.b_atleast1dose_MAC10.tsv	0.01	0.05		finngen_R5_ASTHMA_HOSPITAL_MAIN.	0.215892	0.579861	-0.0052205	5.079e-06	20319	df.c_atleast1dose_MAC10.tsv	0.01	0.05
finngen_R5_ASTHMA_HOSPITAL_MAIN.	0.149202	0.500964	0.0206069	0.00136594	29497	df.a_atleast1dose_MAC10.tsv	0.05	0.05		finngen_R5_ASTHMA_HOSPITAL_MAIN.	0.752175	0.926088	0.00413216	3.32181e-07	29543	df.b_atleast1dose_MAC10.tsv	0.05	0.05		finngen_R5_ASTHMA_HOSPITAL_MAIN.	0.122291	0.456448	-0.00460674	7.91872e-06	57459	df.c_atleast1dose_MAC10.tsv	0.05	0.05
finngen_R5_ASTHMA_HOSPITAL_MAIN.	0.227331	0.590134	0.0153912	0.00095715	46218	df.a_atleast1dose_MAC10.tsv	0.1	0.05		finngen_R5_ASTHMA_HOSPITAL_MAIN.	0.628832	0.865749	0.00564423	7.78371e-07	46231	df.b_atleast1dose_MAC10.tsv	0.1	0.05		finngen_R5_ASTHMA_HOSPITAL_MAIN.	0.204628	0.565343	-0.00342861	5.33623e-06	85455	df.c_atleast1dose_MAC10.tsv	0.1	0.05
finngen_R5_ASTHMA_HOSPITAL_MAIN.	0.106263	0.442918	0.0190201	0.00171268	69418	df.a_atleast1dose_MAC10.tsv	0.2	0.05		finngen_R5_ASTHMA_HOSPITAL_MAIN.	0.433579	0.734133	0.0084384	2.04286e-06	69368	df.b_atleast1dose_MAC10.tsv	0.2	0.05		finngen_R5_ASTHMA_HOSPITAL_MAIN.	0.0838	0.386395	-0.00437291	9.9148e-06	122031	df.c_atleast1dose_MAC10.tsv	0.2	0.05
finngen_R5_ASTHMA_OBESITY.	0.0607754	0.325824	1.55513	0.00230752	1	df.a_atleast1dose_MAC10.tsv	5e-08	0.05		finngen_R5_ASTHMA_OBESITY.	0.16792	0.532534	1.04949	6.33433e-06	1	df.b_atleast1dose_MAC10.tsv	5e-08	0.05		finngen_R5_ASTHMA_OBESITY.	0.244956	0.602798	-0.295896	4.48328e-06	1	df.c_atleast1dose_MAC10.tsv	5e-08	0.05
finngen_R5_ASTHMA_OBESITY.	0.199209	0.559523	0.685152	0.00108231	3	df.a_atleast1dose_MAC10.tsv	1e-07	0.05		finngen_R5_ASTHMA_OBESITY.	0.655338	0.878335	0.214072	6.63732e-07	3	df.b_atleast1dose_MAC10.tsv	1e-07	0.05		finngen_R5_ASTHMA_OBESITY.	0.356622	0.687299	-0.147785	2.81814e-06	3	df.c_atleast1dose_MAC10.tsv	1e-07	0.05
finngen_R5_ASTHMA_OBESITY.	0.0847612	0.388178	0.359052	0.00195024	26	df.a_atleast1dose_MAC10.tsv	1e-05	0.05		finngen_R5_ASTHMA_OBESITY.	0.232802	0.597938	0.217459	4.74274e-06	27	df.b_atleast1dose_MAC10.tsv	1e-05	0.05		finngen_R5_ASTHMA_OBESITY.	0.0605966	0.325824	0.0702656	1.1677e-05	45	df.c_atleast1dose_MAC10.tsv	1e-05	0.05
finngen_R5_ASTHMA_OBESITY.	0.190824	0.555378	-0.121384	0.00112371	155	df.a_atleast1dose_MAC10.tsv	0.0001	0.05		finngen_R5_ASTHMA_OBESITY.	0.234201	0.599252	-0.100189	4.71444e-06	155	df.b_atleast1dose_MAC10.tsv	0.0001	0.05		finngen_R5_ASTHMA_OBESITY.	0.721457	0.913038	0.00535837	4.21521e-07	300	df.c_atleast1dose_MAC10.tsv	0.0001	0.05
finngen_R5_ASTHMA_OBESITY.	0.44858	0.741726	-0.0237456	0.000377219	1248	df.a_atleast1dose_MAC10.tsv	0.001	0.05		finngen_R5_ASTHMA_OBESITY.	0.44326	0.736586	-0.0219453	1.95828e-06	1247	df.b_atleast1dose_MAC10.tsv	0.001	0.05		finngen_R5_ASTHMA_OBESITY.	0.738321	0.918482	-0.00185988	3.70141e-07	2511	df.c_atleast1dose_MAC10.tsv	0.001	0.05
finngen_R5_ASTHMA_OBESITY.	0.137697	0.486162	-0.0177003	0.00144672	8198	df.a_atleast1dose_MAC10.tsv	0.01	0.05		finngen_R5_ASTHMA_OBESITY.	0.14775	0.499025	-0.0157492	6.98031e-06	8184	df.b_atleast1dose_MAC10.tsv	0.01	0.05		finngen_R5_ASTHMA_OBESITY.	0.485529	0.767344	-0.00167257	1.61317e-06	16922	df.c_atleast1dose_MAC10.tsv	0.01	0.05
finngen_R5_ASTHMA_OBESITY.	0.390649	0.712235	-0.00658085	0.000484063	26991	df.a_atleast1dose_MAC10.tsv	0.05	0.05		finngen_R5_ASTHMA_OBESITY.	0.405707	0.717422	-0.00582452	2.30313e-06	26916	df.b_atleast1dose_MAC10.tsv	0.05	0.05		finngen_R5_ASTHMA_OBESITY.	0.270426	0.628821	-0.00179103	4.02808e-06	52409	df.c_atleast1dose_MAC10.tsv	0.05	0.05
finngen_R5_ASTHMA_OBESITY.	0.43356	0.734133	-0.00534272	0.000402855	43154	df.a_atleast1dose_MAC10.tsv	0.1	0.05		finngen_R5_ASTHMA_OBESITY.	0.671795	0.886341	-0.00264284	5.98014e-07	43089	df.b_atleast1dose_MAC10.tsv	0.1	0.05		finngen_R5_ASTHMA_OBESITY.	0.377593	0.699764	-0.00129101	2.58192e-06	80084	df.c_atleast1dose_MAC10.tsv	0.1	0.05
finngen_R5_ASTHMA_OBESITY.	0.131335	0.471898	-0.00923594	0.00149471	66950	df.a_atleast1dose_MAC10.tsv	0.2	0.05		finngen_R5_ASTHMA_OBESITY.	0.401975	0.717422	-0.00469022	2.33999e-06	66879	df.b_atleast1dose_MAC10.tsv	0.2	0.05		finngen_R5_ASTHMA_OBESITY.	0.603432	0.85009	-0.000694315	8.94941e-07	117991	df.c_atleast1dose_MAC10.tsv	0.2	0.05
finngen_R5_CIRRHOSIS_BROAD.	0.768251	0.926244	-0.0804644	5.70458e-05	2	df.a_atleast1dose_MAC10.tsv	5e-08	0.05		finngen_R5_CIRRHOSIS_BROAD.	0.786168	0.927187	-0.0683671	2.45183e-07	2	df.b_atleast1dose_MAC10.tsv	5e-08	0.05		finngen_R5_CIRRHOSIS_BROAD.	0.790365	0.927187	-0.022412	2.3437e-07	2	df.c_atleast1dose_MAC10.tsv	5e-08	0.05
finngen_R5_CIRRHOSIS_BROAD.	0.768251	0.926244	-0.0804644	5.70458e-05	2	df.a_atleast1dose_MAC10.tsv	1e-07	0.05		finngen_R5_CIRRHOSIS_BROAD.	0.786168	0.927187	-0.0683671	2.45183e-07	2	df.b_atleast1dose_MAC10.tsv	1e-07	0.05		finngen_R5_CIRRHOSIS_BROAD.	0.983629	0.989488	0.00169258	1.39644e-09	3	df.c_atleast1dose_MAC10.tsv	1e-07	0.05
finngen_R5_CIRRHOSIS_BROAD.	0.557686	0.817817	-0.0741126	0.000225813	23	df.a_atleast1dose_MAC10.tsv	1e-05	0.05		finngen_R5_CIRRHOSIS_BROAD.	0.970079	0.982585	0.0043873	4.6872e-09	23	df.b_atleast1dose_MAC10.tsv	1e-05	0.05		finngen_R5_CIRRHOSIS_BROAD.	0.439181	0.734827	0.01816	1.98462e-06	41	df.c_atleast1dose_MAC10.tsv	1e-05	0.05
finngen_R5_CIRRHOSIS_BROAD.	0.256039	0.611145	-0.0762435	0.000847243	130	df.a_atleast1dose_MAC10.tsv	0.0001	0.05		finngen_R5_CIRRHOSIS_BROAD.	0.553486	0.8166	-0.0369657	1.16968e-06	128	df.b_atleast1dose_MAC10.tsv	0.0001	0.05		finngen_R5_CIRRHOSIS_BROAD.	0.816093	0.937535	-0.00226326	1.79387e-07	252	df.c_atleast1dose_MAC10.tsv	0.0001	0.05
finngen_R5_CIRRHOSIS_BROAD.	0.247712	0.603464	0.0196122	0.000877514	1057	df.a_atleast1dose_MAC10.tsv	0.001	0.05		finngen_R5_CIRRHOSIS_BROAD.	0.429246	0.734064	0.0122447	2.08166e-06	1059	df.b_atleast1dose_MAC10.tsv	0.001	0.05		finngen_R5_CIRRHOSIS_BROAD.	0.149453	0.500964	-0.00485712	6.89095e-06	2193	df.c_atleast1dose_MAC10.tsv	0.001	0.05
finngen_R5_CIRRHOSIS_BROAD.	0.819786	0.938081	-0.00199775	3.41005e-05	7286	df.a_atleast1dose_MAC10.tsv	0.01	0.05		finngen_R5_CIRRHOSIS_BROAD.	0.829308	0.939414	-0.00172432	1.54838e-07	7270	df.b_atleast1dose_MAC10.tsv	0.01	0.05		finngen_R5_CIRRHOSIS_BROAD.	0.193837	0.555997	-0.00217891	5.59881e-06	15388	df.c_atleast1dose_MAC10.tsv	0.01	0.05
finngen_R5_CIRRHOSIS_BROAD.	0.396925	0.716905	-0.00482649	0.000471389	25479	df.a_atleast1dose_MAC10.tsv	0.05	0.05		finngen_R5_CIRRHOSIS_BROAD.	0.225608	0.590134	-0.00630282	4.89159e-06	25449	df.b_atleast1dose_MAC10.tsv	0.05	0.05		finngen_R5_CIRRHOSIS_BROAD.	0.544632	0.809458	-0.00070524	1.2172e-06	49276	df.c_atleast1dose_MAC10.tsv	0.05	0.05
finngen_R5_CIRRHOSIS_BROAD.	0.788966	0.927187	-0.00135411	4.70677e-05	41526	df.a_atleast1dose_MAC10.tsv	0.1	0.05		finngen_R5_CIRRHOSIS_BROAD.	0.388397	0.710047	-0.00398464	2.47839e-06	41504	df.b_atleast1dose_MAC10.tsv	0.1	0.05		finngen_R5_CIRRHOSIS_BROAD.	0.441113	0.734827	-0.000808572	1.96792e-06	76770	df.c_atleast1dose_MAC10.tsv	0.1	0.05
finngen_R5_CIRRHOSIS_BROAD.	0.760012	0.926088	0.00140988	6.13049e-05	65360	df.a_atleast1dose_MAC10.tsv	0.2	0.05		finngen_R5_CIRRHOSIS_BROAD.	0.826763	0.93862	-0.00092265	1.59564e-07	65275	df.b_atleast1dose_MAC10.tsv	0.2	0.05		finngen_R5_CIRRHOSIS_BROAD.	0.27923	0.635896	-0.00104925	3.88298e-06	115565	df.c_atleast1dose_MAC10.tsv	0.2	0.05
finngen_R5_COPD_ASTHMA_INFECTIONS.	0.0203092	0.1586	-4.74458	0.00353193	2	df.a_atleast1dose_MAC10.tsv	5e-08	0.05		finngen_R5_COPD_ASTHMA_INFECTIONS.	0.11432	0.44851	-2.91037	8.30662e-06	2	df.b_atleast1dose_MAC10.tsv	5e-08	0.05		finngen_R5_COPD_ASTHMA_INFECTIONS.	0.12509	0.459247	0.944752	7.80156e-06	2	df.c_atleast1dose_MAC10.tsv	5e-08	0.05
finngen_R5_COPD_ASTHMA_INFECTIONS.	0.0491101	0.28337	-3.30483	0.00254052	3	df.a_atleast1dose_MAC10.tsv	1e-07	0.05		finngen_R5_COPD_ASTHMA_INFECTIONS.	0.181148	0.549957	-2.04555	5.95709e-06	3	df.b_atleast1dose_MAC10.tsv	1e-07	0.05		finngen_R5_COPD_ASTHMA_INFECTIONS.	0.187814	0.555378	0.673185	5.75295e-06	3	df.c_atleast1dose_MAC10.tsv	1e-07	0.05
finngen_R5_COPD_ASTHMA_INFECTIONS.	0.0800828	0.379234	-1.10177	0.0020106	28	df.a_atleast1dose_MAC10.tsv	1e-05	0.05		finngen_R5_COPD_ASTHMA_INFECTIONS.	0.318756	0.663407	-0.575925	3.31154e-06	28	df.b_atleast1dose_MAC10.tsv	1e-05	0.05		finngen_R5_COPD_ASTHMA_INFECTIONS.	0.752258	0.926088	0.0223252	3.30459e-07	56	df.c_atleast1dose_MAC10.tsv	1e-05	0.05
finngen_R5_COPD_ASTHMA_INFECTIONS.	0.292242	0.649779	-0.263652	0.000728555	214	df.a_atleast1dose_MAC10.tsv	0.0001	0.05		finngen_R5_COPD_ASTHMA_INFECTIONS.	0.793956	0.928688	0.0593081	2.27245e-07	214	df.b_atleast1dose_MAC10.tsv	0.0001	0.05		finngen_R5_COPD_ASTHMA_INFECTIONS.	0.164013	0.528858	0.0550035	6.42336e-06	423	df.c_atleast1dose_MAC10.tsv	0.0001	0.05
finngen_R5_COPD_ASTHMA_INFECTIONS.	0.37412	0.699764	-0.0811546	0.000518876	1442	df.a_atleast1dose_MAC10.tsv	0.001	0.05		finngen_R5_COPD_ASTHMA_INFECTIONS.	0.79102	0.927187	-0.0220189	2.33922e-07	1447	df.b_atleast1dose_MAC10.tsv	0.001	0.05		finngen_R5_COPD_ASTHMA_INFECTIONS.	0.0313706	0.211908	0.035132	1.53635e-05	3055	df.c_atleast1dose_MAC10.tsv	0.001	0.05
finngen_R5_COPD_ASTHMA_INFECTIONS.	0.872212	0.950629	-0.00625878	1.69989e-05	8671	df.a_atleast1dose_MAC10.tsv	0.01	0.05		finngen_R5_COPD_ASTHMA_INFECTIONS.	0.865337	0.948921	0.00602501	9.5806e-08	8671	df.b_atleast1dose_MAC10.tsv	0.01	0.05		finngen_R5_COPD_ASTHMA_INFECTIONS.	0.0158918	0.129336	0.0186528	1.92842e-05	18398	df.c_atleast1dose_MAC10.tsv	0.01	0.05
finngen_R5_COPD_ASTHMA_INFECTIONS.	0.84044	0.942965	-0.00465113	2.66316e-05	27991	df.a_atleast1dose_MAC10.tsv	0.05	0.05		finngen_R5_COPD_ASTHMA_INFECTIONS.	0.267565	0.626423	0.0234555	4.09488e-06	27963	df.b_atleast1dose_MAC10.tsv	0.05	0.05		finngen_R5_COPD_ASTHMA_INFECTIONS.	0.00914801	0.0858261	0.0132101	2.25306e-05	54680	df.c_atleast1dose_MAC10.tsv	0.05	0.05
finngen_R5_COPD_ASTHMA_INFECTIONS.	0.557307	0.817817	-0.0120454	0.000226248	44568	df.a_atleast1dose_MAC10.tsv	0.1	0.05		finngen_R5_COPD_ASTHMA_INFECTIONS.	0.467468	0.750951	0.0136646	1.75881e-06	44484	df.b_atleast1dose_MAC10.tsv	0.1	0.05		finngen_R5_COPD_ASTHMA_INFECTIONS.	0.0468291	0.27507	0.0090678	1.31049e-05	82460	df.c_atleast1dose_MAC10.tsv	0.1	0.05
finngen_R5_COPD_ASTHMA_INFECTIONS.	0.541165	0.80786	-0.0116323	0.000245295	68059	df.a_atleast1dose_MAC10.tsv	0.2	0.05		finngen_R5_COPD_ASTHMA_INFECTIONS.	0.426861	0.73184	0.0138385	2.10326e-06	67988	df.b_atleast1dose_MAC10.tsv	0.2	0.05		finngen_R5_COPD_ASTHMA_INFECTIONS.	0.219966	0.584961	0.00520613	4.98987e-06	120006	df.c_atleast1dose_MAC10.tsv	0.2	0.05
finngen_R5_COPD_ASTHMA_PNEUMONIA_SEPSIS.	0.146731	0.499025	-2.9523	0.00138269	1	df.a_atleast1dose_MAC10.tsv	5e-08	0.05		finngen_R5_COPD_ASTHMA_PNEUMONIA_SEPSIS.	0.30166	0.654117	-1.91854	3.55405e-06	1	df.b_atleast1dose_MAC10.tsv	5e-08	0.05		finngen_R5_COPD_ASTHMA_PNEUMONIA_SEPSIS.	0.192742	0.555378	-0.320373	5.62642e-06	2	df.c_atleast1dose_MAC10.tsv	5e-08	0.05
finngen_R5_COPD_ASTHMA_PNEUMONIA_SEPSIS.	0.146731	0.499025	-2.9523	0.00138269	1	df.a_atleast1dose_MAC10.tsv	1e-07	0.05		finngen_R5_COPD_ASTHMA_PNEUMONIA_SEPSIS.	0.30166	0.654117	-1.91854	3.55405e-06	1	df.b_atleast1dose_MAC10.tsv	1e-07	0.05		finngen_R5_COPD_ASTHMA_PNEUMONIA_SEPSIS.	0.192742	0.555378	-0.320373	5.62642e-06	2	df.c_atleast1dose_MAC10.tsv	1e-07	0.05
finngen_R5_COPD_ASTHMA_PNEUMONIA_SEPSIS.	0.0170704	0.137275	-1.20574	0.00373095	25	df.a_atleast1dose_MAC10.tsv	1e-05	0.05		finngen_R5_COPD_ASTHMA_PNEUMONIA_SEPSIS.	0.0499496	0.283537	-0.895552	1.28029e-05	25	df.b_atleast1dose_MAC10.tsv	1e-05	0.05		finngen_R5_COPD_ASTHMA_PNEUMONIA_SEPSIS.	0.393673	0.715329	0.0802597	2.41292e-06	41	df.c_atleast1dose_MAC10.tsv	1e-05	0.05
finngen_R5_COPD_ASTHMA_PNEUMONIA_SEPSIS.	0.38166	0.704402	0.179685	0.000502731	181	df.a_atleast1dose_MAC10.tsv	0.0001	0.05		finngen_R5_COPD_ASTHMA_PNEUMONIA_SEPSIS.	0.466929	0.750951	0.136318	1.76308e-06	181	df.b_atleast1dose_MAC10.tsv	0.0001	0.05		finngen_R5_COPD_ASTHMA_PNEUMONIA_SEPSIS.	0.809391	0.934605	-0.00738368	1.92959e-07	350	df.c_atleast1dose_MAC10.tsv	0.0001	0.05
finngen_R5_COPD_ASTHMA_PNEUMONIA_SEPSIS.	0.39796	0.717422	0.0485117	0.000469326	1269	df.a_atleast1dose_MAC10.tsv	0.001	0.05		finngen_R5_COPD_ASTHMA_PNEUMONIA_SEPSIS.	0.172387	0.541602	0.0714447	6.20322e-06	1267	df.b_atleast1dose_MAC10.tsv	0.001	0.05		finngen_R5_COPD_ASTHMA_PNEUMONIA_SEPSIS.	0.944017	0.971705	0.000829232	1.63535e-08	2642	df.c_atleast1dose_MAC10.tsv	0.001	0.05
finngen_R5_COPD_ASTHMA_PNEUMONIA_SEPSIS.	0.940945	0.971135	0.00196952	3.60593e-06	8049	df.a_atleast1dose_MAC10.tsv	0.01	0.05		finngen_R5_COPD_ASTHMA_PNEUMONIA_SEPSIS.	0.435805	0.734133	0.0189678	2.02316e-06	8045	df.b_atleast1dose_MAC10.tsv	0.01	0.05		finngen_R5_COPD_ASTHMA_PNEUMONIA_SEPSIS.	0.376226	0.699764	0.00494186	2.59675e-06	16985	df.c_atleast1dose_MAC10.tsv	0.01	0.05
finngen_R5_COPD_ASTHMA_PNEUMONIA_SEPSIS.	0.43404	0.734133	0.0142196	0.000402014	26777	df.a_atleast1dose_MAC10.tsv	0.05	0.05		finngen_R5_COPD_ASTHMA_PNEUMONIA_SEPSIS.	0.192991	0.555378	0.0215935	5.64545e-06	26734	df.b_atleast1dose_MAC10.tsv	0.05	0.05		finngen_R5_COPD_ASTHMA_PNEUMONIA_SEPSIS.	0.970586	0.982585	0.000144395	4.50913e-09	52137	df.c_atleast1dose_MAC10.tsv	0.05	0.05
finngen_R5_COPD_ASTHMA_PNEUMONIA_SEPSIS.	0.842571	0.942965	-0.00321474	2.59158e-05	42992	df.a_atleast1dose_MAC10.tsv	0.1	0.05		finngen_R5_COPD_ASTHMA_PNEUMONIA_SEPSIS.	0.393938	0.715329	0.0125771	2.42108e-06	42967	df.b_atleast1dose_MAC10.tsv	0.1	0.05		finngen_R5_COPD_ASTHMA_PNEUMONIA_SEPSIS.	0.201333	0.56081	0.00446007	5.41465e-06	79760	df.c_atleast1dose_MAC10.tsv	0.1	0.05
finngen_R5_COPD_ASTHMA_PNEUMONIA_SEPSIS.	0.271331	0.629051	0.0163094	0.000794695	66606	df.a_atleast1dose_MAC10.tsv	0.2	0.05		finngen_R5_COPD_ASTHMA_PNEUMONIA_SEPSIS.	0.0643588	0.34089	0.0249588	1.13977e-05	66580	df.b_atleast1dose_MAC10.tsv	0.2	0.05		finngen_R5_COPD_ASTHMA_PNEUMONIA_SEPSIS.	0.528405	0.798332	0.00203839	1.31814e-06	117336	df.c_atleast1dose_MAC10.tsv	0.2	0.05
finngen_R5_COPD_ASTHMA_PNEUMONIA_SEPSIS.	0.413917	0.719865	0.0148614	0.000438485	26777	df.a_atleast1dose_MAC10.tsv	0.05	0.05		finngen_R5_COPD_ASTHMA_PNEUMONIA_SEPSIS.	0.179167	0.547635	0.0222985	6.01152e-06	26734	df.b_atleast1dose_MAC10.tsv	0.05	0.05		finngen_R5_COPD_ASTHMA_PNEUMONIA_SEPSIS.	0.970532	0.982585	0.000144661	4.52574e-09	52137	df.c_atleast1dose_MAC10.tsv	0.05	0.05
finngen_R5_E4_DIABETES.	0.0717666	0.358628	-0.249392	0.00212792	106	df.a_atleast1dose_MAC10.tsv	5e-08	0.05		finngen_R5_E4_DIABETES.	0.451955	0.742951	-0.0950865	1.88471e-06	108	df.b_atleast1dose_MAC10.tsv	5e-08	0.05		finngen_R5_E4_DIABETES.	0.0160697	0.130001	0.097242	1.92193e-05	128	df.c_atleast1dose_MAC10.tsv	5e-08	0.05
finngen_R5_E4_DIABETES.	0.0440874	0.26472	-0.271745	0.00265954	121	df.a_atleast1dose_MAC10.tsv	1e-07	0.05		finngen_R5_E4_DIABETES.	0.330624	0.667652	-0.119846	3.15299e-06	123	df.b_atleast1dose_MAC10.tsv	1e-07	0.05		finngen_R5_E4_DIABETES.	0.0215589	0.163092	0.0897142	1.7514e-05	146	df.c_atleast1dose_MAC10.tsv	1e-07	0.05
finngen_R5_E4_DIABETES.	0.387292	0.709228	-0.0912235	0.000490961	336	df.a_atleast1dose_MAC10.tsv	1e-05	0.05		finngen_R5_E4_DIABETES.	0.633622	0.868178	0.0460083	7.56826e-07	337	df.b_atleast1dose_MAC10.tsv	1e-05	0.05		finngen_R5_E4_DIABETES.	0.18868	0.555378	0.0361731	5.73042e-06	446	df.c_atleast1dose_MAC10.tsv	1e-05	0.05
finngen_R5_E4_DIABETES.	0.486193	0.767344	-0.0565287	0.00031857	827	df.a_atleast1dose_MAC10.tsv	0.0001	0.05		finngen_R5_E4_DIABETES.	0.573125	0.826352	0.042056	1.05765e-06	826	df.b_atleast1dose_MAC10.tsv	0.0001	0.05		finngen_R5_E4_DIABETES.	0.138184	0.486162	0.0264448	7.28972e-06	1316	df.c_atleast1dose_MAC10.tsv	0.0001	0.05
finngen_R5_E4_DIABETES.	0.318192	0.663407	-0.0438593	0.000654426	2923	df.a_atleast1dose_MAC10.tsv	0.001	0.05		finngen_R5_E4_DIABETES.	0.833555	0.940011	0.00842902	1.47116e-07	2931	df.b_atleast1dose_MAC10.tsv	0.001	0.05		finngen_R5_E4_DIABETES.	0.362661	0.694972	0.00798097	2.74818e-06	5738	df.c_atleast1dose_MAC10.tsv	0.001	0.05
finngen_R5_E4_DIABETES.	0.780647	0.927187	0.00644553	5.09504e-05	12422	df.a_atleast1dose_MAC10.tsv	0.01	0.05		finngen_R5_E4_DIABETES.	0.273886	0.632513	0.0231524	3.98825e-06	12434	df.b_atleast1dose_MAC10.tsv	0.01	0.05		finngen_R5_E4_DIABETES.	0.512056	0.787943	-0.00306821	1.42561e-06	25509	df.c_atleast1dose_MAC10.tsv	0.01	0.05
finngen_R5_E4_DIABETES.	0.486026	0.767344	0.0112881	0.000318814	33418	df.a_atleast1dose_MAC10.tsv	0.05	0.05		finngen_R5_E4_DIABETES.	0.187681	0.555378	0.0195183	5.78235e-06	33429	df.b_atleast1dose_MAC10.tsv	0.05	0.05		finngen_R5_E4_DIABETES.	0.529953	0.798348	-0.00215351	1.30827e-06	63985	df.c_atleast1dose_MAC10.tsv	0.05	0.05
finngen_R5_E4_DIABETES.	0.468123	0.751109	0.0104819	0.000345804	49965	df.a_atleast1dose_MAC10.tsv	0.1	0.05		finngen_R5_E4_DIABETES.	0.0927309	0.405435	0.0222461	9.41548e-06	49896	df.b_atleast1dose_MAC10.tsv	0.1	0.05		finngen_R5_E4_DIABETES.	0.82132	0.938081	-0.000702094	1.69161e-07	91688	df.c_atleast1dose_MAC10.tsv	0.1	0.05
finngen_R5_E4_DIABETES.	0.315597	0.663407	0.0135821	0.00066148	73139	df.a_atleast1dose_MAC10.tsv	0.2	0.05		finngen_R5_E4_DIABETES.	0.080282	0.379234	0.0216808	1.01912e-05	73063	df.b_atleast1dose_MAC10.tsv	0.2	0.05		finngen_R5_E4_DIABETES.	0.924938	0.965567	-0.000276521	2.94387e-08	127942	df.c_atleast1dose_MAC10.tsv	0.2	0.05
finngen_R5_E4_DM1_STRICT.	1.60625e-06	2.43825e-05	-0.140103	0.0150087	103	df.a_atleast1dose_MAC10.tsv	5e-08	0.05		finngen_R5_E4_DM1_STRICT.	0.000833572	0.0103317	-0.0888884	3.7194e-05	104	df.b_atleast1dose_MAC10.tsv	5e-08	0.05		finngen_R5_E4_DM1_STRICT.	0.00100131	0.0121871	0.0285857	3.59002e-05	131	df.c_atleast1dose_MAC10.tsv	5e-08	0.05
finngen_R5_E4_DM1_STRICT.	1.21677e-06	1.88948e-05	-0.141648	0.0153543	104	df.a_atleast1dose_MAC10.tsv	1e-07	0.05		finngen_R5_E4_DM1_STRICT.	0.000514479	0.00661963	-0.0923114	4.01838e-05	106	df.b_atleast1dose_MAC10.tsv	1e-07	0.05		finngen_R5_E4_DM1_STRICT.	0.00122092	0.0143431	0.0280115	3.4684e-05	137	df.c_atleast1dose_MAC10.tsv	1e-07	0.05
finngen_R5_E4_DM1_STRICT.	1.24539e-06	1.91195e-05	-0.137079	0.0153254	151	df.a_atleast1dose_MAC10.tsv	1e-05	0.05		finngen_R5_E4_DM1_STRICT.	0.000709976	0.00904885	-0.0872098	3.81867e-05	153	df.b_atleast1dose_MAC10.tsv	1e-05	0.05		finngen_R5_E4_DM1_STRICT.	0.00218465	0.0241855	0.0238764	3.11327e-05	220	df.c_atleast1dose_MAC10.tsv	1e-05	0.05
finngen_R5_E4_DM1_STRICT.	5.28324e-06	7.84357e-05	-0.123206	0.013529	251	df.a_atleast1dose_MAC10.tsv	0.0001	0.05		finngen_R5_E4_DM1_STRICT.	0.00120733	0.0143079	-0.0798683	3.49092e-05	252	df.b_atleast1dose_MAC10.tsv	0.0001	0.05		finngen_R5_E4_DM1_STRICT.	0.00895932	0.0846436	0.018534	2.2654e-05	387	df.c_atleast1dose_MAC10.tsv	0.0001	0.05
finngen_R5_E4_DM1_STRICT.	0.00104288	0.0125797	-0.0689822	0.00703809	967	df.a_atleast1dose_MAC10.tsv	0.001	0.05		finngen_R5_E4_DM1_STRICT.	0.0135701	0.115879	-0.047441	2.02986e-05	970	df.b_atleast1dose_MAC10.tsv	0.001	0.05		finngen_R5_E4_DM1_STRICT.	0.0014592	0.0169946	0.0145946	3.3593e-05	1827	df.c_atleast1dose_MAC10.tsv	0.001	0.05
finngen_R5_E4_DM1_STRICT.	0.188628	0.555378	-0.0138887	0.0011349	6319	df.a_atleast1dose_MAC10.tsv	0.01	0.05		finngen_R5_E4_DM1_STRICT.	0.667613	0.884261	-0.00413877	6.14327e-07	6310	df.b_atleast1dose_MAC10.tsv	0.01	0.05		finngen_R5_E4_DM1_STRICT.	0.274615	0.633115	0.0023037	3.95831e-06	13208	df.c_atleast1dose_MAC10.tsv	0.01	0.05
finngen_R5_E4_DM1_STRICT.	0.601961	0.849282	-0.00336363	0.000178728	23216	df.a_atleast1dose_MAC10.tsv	0.05	0.05		finngen_R5_E4_DM1_STRICT.	0.685274	0.892183	0.00239479	5.47175e-07	23176	df.b_atleast1dose_MAC10.tsv	0.05	0.05		finngen_R5_E4_DM1_STRICT.	0.0759393	0.366407	0.00241502	1.04458e-05	45387	df.c_atleast1dose_MAC10.tsv	0.05	0.05
finngen_R5_E4_DM1_STRICT.	0.69765	0.896789	-0.00219173	9.91594e-05	38997	df.a_atleast1dose_MAC10.tsv	0.1	0.05		finngen_R5_E4_DM1_STRICT.	0.36887	0.699764	0.00463775	2.68998e-06	38867	df.b_atleast1dose_MAC10.tsv	0.1	0.05		finngen_R5_E4_DM1_STRICT.	0.110748	0.442918	0.00190812	8.43537e-06	72969	df.c_atleast1dose_MAC10.tsv	0.1	0.05
finngen_R5_E4_DM1_STRICT.	0.903713	0.961033	-0.000608993	9.6151e-06	62880	df.a_atleast1dose_MAC10.tsv	0.2	0.05		finngen_R5_E4_DM1_STRICT.	0.233911	0.599252	0.005472	4.7203e-06	62754	df.b_atleast1dose_MAC10.tsv	0.2	0.05		finngen_R5_E4_DM1_STRICT.	0.0978959	0.422548	0.00180009	9.08529e-06	111615	df.c_atleast1dose_MAC10.tsv	0.2	0.05
finngen_R5_E4_OBESITY.	0.643934	0.869668	0.163105	0.000140354	7	df.a_atleast1dose_MAC10.tsv	5e-08	0.05		finngen_R5_E4_OBESITY.	0.241407	0.602254	0.38255	4.57184e-06	7	df.b_atleast1dose_MAC10.tsv	5e-08	0.05		finngen_R5_E4_OBESITY.	0.343221	0.674952	0.0992691	2.97935e-06	8	df.c_atleast1dose_MAC10.tsv	5e-08	0.05
finngen_R5_E4_OBESITY.	0.842219	0.942965	-0.0675198	2.60333e-05	8	df.a_atleast1dose_MAC10.tsv	1e-07	0.05		finngen_R5_E4_OBESITY.	0.666315	0.884202	0.135282	6.19447e-07	8	df.b_atleast1dose_MAC10.tsv	1e-07	0.05		finngen_R5_E4_OBESITY.	0.570566	0.825897	0.0572488	1.06702e-06	9	df.c_atleast1dose_MAC10.tsv	1e-07	0.05
finngen_R5_E4_OBESITY.	0.374418	0.699764	0.157932	0.000518229	59	df.a_atleast1dose_MAC10.tsv	1e-05	0.05		finngen_R5_E4_OBESITY.	0.205518	0.566003	0.208605	5.33927e-06	57	df.b_atleast1dose_MAC10.tsv	1e-05	0.05		finngen_R5_E4_OBESITY.	0.62597	0.865593	-0.0222784	7.87871e-07	86	df.c_atleast1dose_MAC10.tsv	1e-05	0.05
finngen_R5_E4_OBESITY.	0.901132	0.961033	-0.009859	1.01403e-05	290	df.a_atleast1dose_MAC10.tsv	0.0001	0.05		finngen_R5_E4_OBESITY.	0.696163	0.89573	0.0282959	5.08017e-07	290	df.b_atleast1dose_MAC10.tsv	0.0001	0.05		finngen_R5_E4_OBESITY.	0.594374	0.847121	-0.00906168	9.40425e-07	524	df.c_atleast1dose_MAC10.tsv	0.0001	0.05
finngen_R5_E4_OBESITY.	0.264235	0.624911	0.0369651	0.000818609	1694	df.a_atleast1dose_MAC10.tsv	0.001	0.05		finngen_R5_E4_OBESITY.	0.0187305	0.148852	0.071983	1.84107e-05	1694	df.b_atleast1dose_MAC10.tsv	0.001	0.05		finngen_R5_E4_OBESITY.	0.657269	0.879309	0.0030847	6.52864e-07	3347	df.c_atleast1dose_MAC10.tsv	0.001	0.05
finngen_R5_E4_OBESITY.	0.86494	0.948921	-0.00241523	1.90079e-05	9390	df.a_atleast1dose_MAC10.tsv	0.01	0.05		finngen_R5_E4_OBESITY.	0.927357	0.965567	0.0011826	2.76909e-08	9391	df.b_atleast1dose_MAC10.tsv	0.01	0.05		finngen_R5_E4_OBESITY.	0.211932	0.573789	0.00388889	5.16757e-06	19702	df.c_atleast1dose_MAC10.tsv	0.01	0.05
finngen_R5_E4_OBESITY.	0.190344	0.555378	0.0127301	0.00112614	29118	df.a_atleast1dose_MAC10.tsv	0.05	0.05		finngen_R5_E4_OBESITY.	0.0284547	0.19714	0.0195473	1.59915e-05	29063	df.b_atleast1dose_MAC10.tsv	0.05	0.05		finngen_R5_E4_OBESITY.	0.0363416	0.237186	0.00453527	1.45292e-05	56424	df.c_atleast1dose_MAC10.tsv	0.05	0.05
finngen_R5_E4_OBESITY.	0.107508	0.442918	0.0140782	0.00170057	45548	df.a_atleast1dose_MAC10.tsv	0.1	0.05		finngen_R5_E4_OBESITY.	0.010451	0.0954008	0.0205771	2.18415e-05	45537	df.b_atleast1dose_MAC10.tsv	0.1	0.05		finngen_R5_E4_OBESITY.	0.0491618	0.28337	0.00386097	1.28339e-05	84158	df.c_atleast1dose_MAC10.tsv	0.1	0.05
finngen_R5_E4_OBESITY.	0.119553	0.453408	0.0125054	0.00159083	69228	df.a_atleast1dose_MAC10.tsv	0.2	0.05		finngen_R5_E4_OBESITY.	0.0087506	0.0832539	0.0193425	2.28964e-05	69123	df.b_atleast1dose_MAC10.tsv	0.2	0.05		finngen_R5_E4_OBESITY.	0.243598	0.602254	0.00212659	4.50918e-06	121444	df.c_atleast1dose_MAC10.tsv	0.2	0.05
finngen_R5_F5_DEMENTIA.	0.452991	0.742951	-0.0786956	0.000369943	35	df.a_atleast1dose_MAC10.tsv	5e-08	0.05		finngen_R5_F5_DEMENTIA.	0.113844	0.44851	-0.149358	8.32851e-06	36	df.b_atleast1dose_MAC10.tsv	5e-08	0.05		finngen_R5_F5_DEMENTIA.	0.316835	0.663407	-0.0305733	3.32295e-06	41	df.c_atleast1dose_MAC10.tsv	5e-08	0.05
finngen_R5_F5_DEMENTIA.	0.377554	0.699764	-0.0907464	0.000511467	41	df.a_atleast1dose_MAC10.tsv	1e-07	0.05		finngen_R5_F5_DEMENTIA.	0.07561	0.366126	-0.164555	1.05165e-05	42	df.b_atleast1dose_MAC10.tsv	1e-07	0.05		finngen_R5_F5_DEMENTIA.	0.175923	0.542667	-0.0407156	6.0748e-06	47	df.c_atleast1dose_MAC10.tsv	1e-07	0.05
finngen_R5_F5_DEMENTIA.	0.428974	0.734064	-0.0743654	0.000410954	74	df.a_atleast1dose_MAC10.tsv	1e-05	0.05		finngen_R5_F5_DEMENTIA.	0.0986348	0.423034	-0.140139	9.08623e-06	74	df.b_atleast1dose_MAC10.tsv	1e-05	0.05		finngen_R5_F5_DEMENTIA.	0.621152	0.862463	-0.0120289	8.10042e-07	104	df.c_atleast1dose_MAC10.tsv	1e-05	0.05
finngen_R5_F5_DEMENTIA.	0.532555	0.801204	0.0376093	0.00025589	211	df.a_atleast1dose_MAC10.tsv	0.0001	0.05		finngen_R5_F5_DEMENTIA.	0.707676	0.903414	-0.0206264	4.68423e-07	207	df.b_atleast1dose_MAC10.tsv	0.0001	0.05		finngen_R5_F5_DEMENTIA.	0.772865	0.927187	-0.00391991	2.76281e-07	373	df.c_atleast1dose_MAC10.tsv	0.0001	0.05
finngen_R5_F5_DEMENTIA.	0.323357	0.663496	0.0319464	0.000640609	1246	df.a_atleast1dose_MAC10.tsv	0.001	0.05		finngen_R5_F5_DEMENTIA.	0.479435	0.761514	0.0209465	1.66618e-06	1239	df.b_atleast1dose_MAC10.tsv	0.001	0.05		finngen_R5_F5_DEMENTIA.	0.254969	0.60967	0.00732922	4.29765e-06	2475	df.c_atleast1dose_MAC10.tsv	0.001	0.05
finngen_R5_F5_DEMENTIA.	0.596375	0.848108	0.00828579	0.000184279	7724	df.a_atleast1dose_MAC10.tsv	0.01	0.05		finngen_R5_F5_DEMENTIA.	0.601812	0.849282	0.00749718	9.0704e-07	7733	df.b_atleast1dose_MAC10.tsv	0.01	0.05		finngen_R5_F5_DEMENTIA.	0.128182	0.465513	0.00460665	7.67545e-06	16319	df.c_atleast1dose_MAC10.tsv	0.01	0.05
finngen_R5_F5_DEMENTIA.	0.0872938	0.391807	0.0162699	0.00191904	26225	df.a_atleast1dose_MAC10.tsv	0.05	0.05		finngen_R5_F5_DEMENTIA.	0.0926549	0.405435	0.0144385	9.41987e-06	26195	df.b_atleast1dose_MAC10.tsv	0.05	0.05		finngen_R5_F5_DEMENTIA.	0.0897299	0.398767	0.00340105	9.54866e-06	51206	df.c_atleast1dose_MAC10.tsv	0.05	0.05
finngen_R5_F5_DEMENTIA.	0.0119034	0.105148	0.0208243	0.00414722	42476	df.a_atleast1dose_MAC10.tsv	0.1	0.05		finngen_R5_F5_DEMENTIA.	0.00968562	0.0900371	0.0193692	2.22927e-05	42442	df.b_atleast1dose_MAC10.tsv	0.1	0.05		finngen_R5_F5_DEMENTIA.	0.0295062	0.200316	0.00386367	1.57126e-05	78932	df.c_atleast1dose_MAC10.tsv	0.1	0.05
finngen_R5_F5_DEMENTIA.	0.0226299	0.167066	0.0172982	0.00340856	66047	df.a_atleast1dose_MAC10.tsv	0.2	0.05		finngen_R5_F5_DEMENTIA.	0.00828861	0.0794179	0.0181519	2.32195e-05	65994	df.b_atleast1dose_MAC10.tsv	0.2	0.05		finngen_R5_F5_DEMENTIA.	0.0447093	0.266234	0.00329295	1.33637e-05	116755	df.c_atleast1dose_MAC10.tsv	0.2	0.05
finngen_R5_F5_DEPRESSIO.	0.085736	0.389437	3.87638	0.00193811	1	df.a_atleast1dose_MAC10.tsv	5e-08	0.05		finngen_R5_F5_DEPRESSIO.	0.0673236	0.343223	3.73422	1.11504e-05	1	df.b_atleast1dose_MAC10.tsv	5e-08	0.05		finngen_R5_F5_DEPRESSIO.	0.479681	0.761514	-0.378726	1.65685e-06	2	df.c_atleast1dose_MAC10.tsv	5e-08	0.05
finngen_R5_F5_DEPRESSIO.	0.085736	0.389437	3.87638	0.00193811	1	df.a_atleast1dose_MAC10.tsv	1e-07	0.05		finngen_R5_F5_DEPRESSIO.	0.0673236	0.343223	3.73422	1.11504e-05	1	df.b_atleast1dose_MAC10.tsv	1e-07	0.05		finngen_R5_F5_DEPRESSIO.	0.479681	0.761514	-0.378726	1.65685e-06	2	df.c_atleast1dose_MAC10.tsv	1e-07	0.05
finngen_R5_F5_DEPRESSIO.	0.719594	0.911981	-0.0801035	8.46757e-05	39	df.a_atleast1dose_MAC10.tsv	1e-05	0.05		finngen_R5_F5_DEPRESSIO.	0.673654	0.887044	-0.0861177	5.90844e-07	40	df.b_atleast1dose_MAC10.tsv	1e-05	0.05		finngen_R5_F5_DEPRESSIO.	0.363306	0.695222	-0.0472129	2.7408e-06	65	df.c_atleast1dose_MAC10.tsv	1e-05	0.05
finngen_R5_F5_DEPRESSIO.	0.500409	0.77891	-0.0673304	0.000298293	274	df.a_atleast1dose_MAC10.tsv	0.0001	0.05		finngen_R5_F5_DEPRESSIO.	0.474848	0.75881	-0.0653857	1.70124e-06	275	df.b_atleast1dose_MAC10.tsv	0.0001	0.05		finngen_R5_F5_DEPRESSIO.	0.624978	0.865109	0.0106162	7.92401e-07	518	df.c_atleast1dose_MAC10.tsv	0.0001	0.05
finngen_R5_F5_DEPRESSIO.	0.125095	0.459247	-0.0647985	0.00154437	1564	df.a_atleast1dose_MAC10.tsv	0.001	0.05		finngen_R5_F5_DEPRESSIO.	0.299742	0.652096	-0.0401848	3.58236e-06	1556	df.b_atleast1dose_MAC10.tsv	0.001	0.05		finngen_R5_F5_DEPRESSIO.	0.19594	0.558471	0.0115736	5.54631e-06	3240	df.c_atleast1dose_MAC10.tsv	0.001	0.05
finngen_R5_F5_DEPRESSIO.	0.306445	0.656628	-0.0205876	0.000686975	9417	df.a_atleast1dose_MAC10.tsv	0.01	0.05		finngen_R5_F5_DEPRESSIO.	0.60796	0.853798	-0.00947231	8.76672e-07	9417	df.b_atleast1dose_MAC10.tsv	0.01	0.05		finngen_R5_F5_DEPRESSIO.	0.917364	0.964545	0.000459219	3.57016e-08	19418	df.c_atleast1dose_MAC10.tsv	0.01	0.05
finngen_R5_F5_DEPRESSIO.	0.477145	0.761065	-0.0104346	0.000331996	28967	df.a_atleast1dose_MAC10.tsv	0.05	0.05		finngen_R5_F5_DEPRESSIO.	0.514232	0.789781	-0.00877478	1.41732e-06	28963	df.b_atleast1dose_MAC10.tsv	0.05	0.05		finngen_R5_F5_DEPRESSIO.	0.610279	0.856165	-0.00164032	8.61504e-07	55954	df.c_atleast1dose_MAC10.tsv	0.05	0.05
finngen_R5_F5_DEPRESSIO.	0.511293	0.787943	-0.00872333	0.000283416	45348	df.a_atleast1dose_MAC10.tsv	0.1	0.05		finngen_R5_F5_DEPRESSIO.	0.517365	0.791274	-0.00788705	1.39632e-06	45365	df.b_atleast1dose_MAC10.tsv	0.1	0.05		finngen_R5_F5_DEPRESSIO.	0.424453	0.729562	-0.0023387	2.11573e-06	83595	df.c_atleast1dose_MAC10.tsv	0.1	0.05
finngen_R5_F5_DEPRESSIO.	0.797511	0.929627	-0.00316792	4.32501e-05	69071	df.a_atleast1dose_MAC10.tsv	0.2	0.05		finngen_R5_F5_DEPRESSIO.	0.838319	0.942965	-0.00230916	1.38699e-07	69089	df.b_atleast1dose_MAC10.tsv	0.2	0.05		finngen_R5_F5_DEPRESSIO.	0.276653	0.635644	-0.00296989	3.92484e-06	121096	df.c_atleast1dose_MAC10.tsv	0.2	0.05
finngen_R5_F5_SCHIZO.	0.322619	0.663407	-1.07464	0.000642566	1	df.a_atleast1dose_MAC10.tsv	5e-08	0.05		finngen_R5_F5_SCHIZO.	0.759068	0.926088	-0.318603	3.13377e-07	1	df.b_atleast1dose_MAC10.tsv	5e-08	0.05		finngen_R5_F5_SCHIZO.	0.540953	0.80786	0.212724	1.2396e-06	1	df.c_atleast1dose_MAC10.tsv	5e-08	0.05
finngen_R5_F5_SCHIZO.	0.322619	0.663407	-1.07464	0.000642566	1	df.a_atleast1dose_MAC10.tsv	1e-07	0.05		finngen_R5_F5_SCHIZO.	0.759068	0.926088	-0.318603	3.13377e-07	1	df.b_atleast1dose_MAC10.tsv	1e-07	0.05		finngen_R5_F5_SCHIZO.	0.540953	0.80786	0.212724	1.2396e-06	1	df.c_atleast1dose_MAC10.tsv	1e-07	0.05
finngen_R5_F5_SCHIZO.	0.6807	0.891268	-0.088357	0.000111255	27	df.a_atleast1dose_MAC10.tsv	1e-05	0.05		finngen_R5_F5_SCHIZO.	0.643636	0.869668	0.0965582	7.12977e-07	25	df.b_atleast1dose_MAC10.tsv	1e-05	0.05		finngen_R5_F5_SCHIZO.	0.640064	0.869668	-0.0204393	7.25166e-07	45	df.c_atleast1dose_MAC10.tsv	1e-05	0.05
finngen_R5_F5_SCHIZO.	0.605149	0.851622	-0.0325512	0.000175608	165	df.a_atleast1dose_MAC10.tsv	0.0001	0.05		finngen_R5_F5_SCHIZO.	0.742818	0.922985	-0.0189097	3.58673e-07	158	df.b_atleast1dose_MAC10.tsv	0.0001	0.05		finngen_R5_F5_SCHIZO.	0.389134	0.710432	-0.0107363	2.45962e-06	338	df.c_atleast1dose_MAC10.tsv	0.0001	0.05
finngen_R5_F5_SCHIZO.	0.299129	0.652096	0.0330779	0.000708076	1238	df.a_atleast1dose_MAC10.tsv	0.001	0.05		finngen_R5_F5_SCHIZO.	0.194767	0.55739	0.0378255	5.60064e-06	1230	df.b_atleast1dose_MAC10.tsv	0.001	0.05		finngen_R5_F5_SCHIZO.	0.973133	0.984059	0.000189309	3.76176e-09	2544	df.c_atleast1dose_MAC10.tsv	0.001	0.05
finngen_R5_F5_SCHIZO.	0.305687	0.656628	0.0121337	0.000689131	7993	df.a_atleast1dose_MAC10.tsv	0.01	0.05		finngen_R5_F5_SCHIZO.	0.378988	0.701387	0.0095148	2.57843e-06	7982	df.b_atleast1dose_MAC10.tsv	0.01	0.05		finngen_R5_F5_SCHIZO.	0.607373	0.853798	-0.00123737	8.75599e-07	16686	df.c_atleast1dose_MAC10.tsv	0.01	0.05
finngen_R5_F5_SCHIZO.	0.249293	0.603574	0.00922837	0.000871672	26477	df.a_atleast1dose_MAC10.tsv	0.05	0.05		finngen_R5_F5_SCHIZO.	0.209738	0.570665	0.00918043	5.24103e-06	26406	df.b_atleast1dose_MAC10.tsv	0.05	0.05		finngen_R5_F5_SCHIZO.	0.987691	0.990624	2.58416e-05	7.89407e-10	51323	df.c_atleast1dose_MAC10.tsv	0.05	0.05
finngen_R5_F5_SCHIZO.	0.0489826	0.28337	0.0134642	0.00254338	42561	df.a_atleast1dose_MAC10.tsv	0.1	0.05		finngen_R5_F5_SCHIZO.	0.03354	0.223215	0.013293	1.50511e-05	42471	df.b_atleast1dose_MAC10.tsv	0.1	0.05		finngen_R5_F5_SCHIZO.	0.392868	0.715316	0.00126439	2.42115e-06	79009	df.c_atleast1dose_MAC10.tsv	0.1	0.05
finngen_R5_F5_SCHIZO.	0.064007	0.34089	0.0116228	0.00225133	66260	df.a_atleast1dose_MAC10.tsv	0.2	0.05		finngen_R5_F5_SCHIZO.	0.0569587	0.313747	0.0109364	1.20722e-05	66171	df.b_atleast1dose_MAC10.tsv	0.2	0.05		finngen_R5_F5_SCHIZO.	0.500462	0.77891	0.000925395	1.50552e-06	116732	df.c_atleast1dose_MAC10.tsv	0.2	0.05
finngen_R5_F5_SCHZPHR.	0.311488	0.660655	0.679264	0.000672806	1	df.a_atleast1dose_MAC10.tsv	5e-08	0.05		finngen_R5_F5_SCHZPHR.	0.283226	0.639864	0.672011	3.83622e-06	1	df.b_atleast1dose_MAC10.tsv	5e-08	0.05		finngen_R5_F5_SCHZPHR.	0.939042	0.970343	0.0160207	1.93954e-08	1	df.c_atleast1dose_MAC10.tsv	5e-08	0.05
finngen_R5_F5_SCHZPHR.	0.311488	0.660655	0.679264	0.000672806	1	df.a_atleast1dose_MAC10.tsv	1e-07	0.05		finngen_R5_F5_SCHZPHR.	0.283226	0.639864	0.672011	3.83622e-06	1	df.b_atleast1dose_MAC10.tsv	1e-07	0.05		finngen_R5_F5_SCHZPHR.	0.939042	0.970343	0.0160207	1.93954e-08	1	df.c_atleast1dose_MAC10.tsv	1e-07	0.05
finngen_R5_F5_SCHZPHR.	0.875541	0.950629	0.0296979	1.61177e-05	20	df.a_atleast1dose_MAC10.tsv	1e-05	0.05		finngen_R5_F5_SCHZPHR.	0.991672	0.993879	0.00182147	3.62949e-10	20	df.b_atleast1dose_MAC10.tsv	1e-05	0.05		finngen_R5_F5_SCHZPHR.	0.831635	0.939414	0.00500414	1.49905e-07	46	df.c_atleast1dose_MAC10.tsv	1e-05	0.05
finngen_R5_F5_SCHZPHR.	0.358311	0.689569	0.0722424	0.000554252	126	df.a_atleast1dose_MAC10.tsv	0.0001	0.05		finngen_R5_F5_SCHZPHR.	0.699063	0.897751	0.0274665	4.9787e-07	127	df.b_atleast1dose_MAC10.tsv	0.0001	0.05		finngen_R5_F5_SCHZPHR.	0.407786	0.718042	0.00579989	2.27257e-06	264	df.c_atleast1dose_MAC10.tsv	0.0001	0.05
finngen_R5_F5_SCHZPHR.	0.777985	0.927187	-0.00447151	5.22281e-05	1028	df.a_atleast1dose_MAC10.tsv	0.001	0.05		finngen_R5_F5_SCHZPHR.	0.63608	0.869668	-0.00684919	7.45914e-07	1029	df.b_atleast1dose_MAC10.tsv	0.001	0.05		finngen_R5_F5_SCHZPHR.	0.917195	0.964545	0.000321641	3.58483e-08	2161	df.c_atleast1dose_MAC10.tsv	0.001	0.05
finngen_R5_F5_SCHZPHR.	0.217163	0.58044	0.0085003	0.00100017	7262	df.a_atleast1dose_MAC10.tsv	0.01	0.05		finngen_R5_F5_SCHZPHR.	0.44255	0.736311	0.00482412	1.96439e-06	7283	df.b_atleast1dose_MAC10.tsv	0.01	0.05		finngen_R5_F5_SCHZPHR.	0.237572	0.601022	0.00173963	4.62622e-06	15229	df.c_atleast1dose_MAC10.tsv	0.01	0.05
finngen_R5_F5_SCHZPHR.	0.00746492	0.0728083	0.012761	0.00469168	25284	df.a_atleast1dose_MAC10.tsv	0.05	0.05		finngen_R5_F5_SCHZPHR.	0.0722034	0.358628	0.00782837	1.07676e-05	25255	df.b_atleast1dose_MAC10.tsv	0.05	0.05		finngen_R5_F5_SCHZPHR.	0.471398	0.754572	0.000751372	1.72022e-06	49120	df.c_atleast1dose_MAC10.tsv	0.05	0.05
finngen_R5_F5_SCHZPHR.	0.00682879	0.0673408	0.011902	0.00479625	40902	df.a_atleast1dose_MAC10.tsv	0.1	0.05		finngen_R5_F5_SCHZPHR.	0.0671721	0.343223	0.00736075	1.11627e-05	40858	df.b_atleast1dose_MAC10.tsv	0.1	0.05		finngen_R5_F5_SCHZPHR.	0.669529	0.885929	0.000409603	6.04099e-07	76069	df.c_atleast1dose_MAC10.tsv	0.1	0.05
finngen_R5_F5_SCHZPHR.	0.00979678	0.0900371	0.0105312	0.00437377	64627	df.a_atleast1dose_MAC10.tsv	0.2	0.05		finngen_R5_F5_SCHZPHR.	0.0641239	0.34089	0.00689819	1.14178e-05	64546	df.b_atleast1dose_MAC10.tsv	0.2	0.05		finngen_R5_F5_SCHZPHR.	0.768846	0.926244	0.000263907	2.86433e-07	114028	df.c_atleast1dose_MAC10.tsv	0.2	0.05
finngen_R5_I9_CARDMYO_EXNONE.	0.14753	0.499025	1.02446	0.00137724	1	df.a_atleast1dose_MAC10.tsv	5e-08	0.05		finngen_R5_I9_CARDMYO_EXNONE.	0.405331	0.717422	0.54722	2.30683e-06	1	df.b_atleast1dose_MAC10.tsv	5e-08	0.05		finngen_R5_I9_CARDMYO_EXNONE.	0.111467	0.442918	-0.038965	8.40147e-06	5	df.c_atleast1dose_MAC10.tsv	5e-08	0.05
finngen_R5_I9_CARDMYO_EXNONE.	0.14753	0.499025	1.02446	0.00137724	1	df.a_atleast1dose_MAC10.tsv	1e-07	0.05		finngen_R5_I9_CARDMYO_EXNONE.	0.405331	0.717422	0.54722	2.30683e-06	1	df.b_atleast1dose_MAC10.tsv	1e-07	0.05		finngen_R5_I9_CARDMYO_EXNONE.	0.111467	0.442918	-0.038965	8.40147e-06	5	df.c_atleast1dose_MAC10.tsv	1e-07	0.05
finngen_R5_I9_CARDMYO_EXNONE.	0.0392458	0.243216	0.45363	0.00278861	18	df.a_atleast1dose_MAC10.tsv	1e-05	0.05		finngen_R5_I9_CARDMYO_EXNONE.	0.334681	0.66784	0.204853	3.10052e-06	16	df.b_atleast1dose_MAC10.tsv	1e-05	0.05		finngen_R5_I9_CARDMYO_EXNONE.	0.0650596	0.342006	-0.0333687	1.12873e-05	46	df.c_atleast1dose_MAC10.tsv	1e-05	0.05
finngen_R5_I9_CARDMYO_EXNONE.	0.052561	0.295874	0.149948	0.00246596	162	df.a_atleast1dose_MAC10.tsv	0.0001	0.05		finngen_R5_I9_CARDMYO_EXNONE.	0.419995	0.723741	0.0566654	2.16649e-06	163	df.b_atleast1dose_MAC10.tsv	0.0001	0.05		finngen_R5_I9_CARDMYO_EXNONE.	0.0667854	0.343223	-0.0204878	1.11442e-05	318	df.c_atleast1dose_MAC10.tsv	0.0001	0.05
finngen_R5_I9_CARDMYO_EXNONE.	0.191714	0.555378	0.0338665	0.00111921	1167	df.a_atleast1dose_MAC10.tsv	0.001	0.05		finngen_R5_I9_CARDMYO_EXNONE.	0.114103	0.44851	0.037503	8.31658e-06	1161	df.b_atleast1dose_MAC10.tsv	0.001	0.05		finngen_R5_I9_CARDMYO_EXNONE.	0.705178	0.903029	0.00173788	4.74716e-07	2377	df.c_atleast1dose_MAC10.tsv	0.001	0.05
finngen_R5_I9_CARDMYO_EXNONE.	0.820161	0.938081	0.00248782	3.39565e-05	7650	df.a_atleast1dose_MAC10.tsv	0.01	0.05		finngen_R5_I9_CARDMYO_EXNONE.	0.666914	0.884202	0.00432425	6.1708e-07	7633	df.b_atleast1dose_MAC10.tsv	0.01	0.05		finngen_R5_I9_CARDMYO_EXNONE.	0.928041	0.965567	0.000190947	2.70486e-08	16208	df.c_atleast1dose_MAC10.tsv	0.01	0.05
finngen_R5_I9_CARDMYO_EXNONE.	0.640584	0.869668	-0.0031557	0.000143208	25996	df.a_atleast1dose_MAC10.tsv	0.05	0.05		finngen_R5_I9_CARDMYO_EXNONE.	0.82585	0.93862	-0.00136263	1.61279e-07	25932	df.b_atleast1dose_MAC10.tsv	0.05	0.05		finngen_R5_I9_CARDMYO_EXNONE.	0.822123	0.938081	-0.000319345	1.67619e-07	50973	df.c_atleast1dose_MAC10.tsv	0.05	0.05
finngen_R5_I9_CARDMYO_EXNONE.	0.623171	0.863492	-0.00298486	0.000158618	42072	df.a_atleast1dose_MAC10.tsv	0.1	0.05		finngen_R5_I9_CARDMYO_EXNONE.	0.923736	0.965567	-0.000532644	3.05284e-08	42023	df.b_atleast1dose_MAC10.tsv	0.1	0.05		finngen_R5_I9_CARDMYO_EXNONE.	0.890129	0.954233	0.000177534	6.32867e-08	78581	df.c_atleast1dose_MAC10.tsv	0.1	0.05
finngen_R5_I9_CARDMYO_EXNONE.	0.876219	0.950629	-0.000865286	1.5941e-05	65726	df.a_atleast1dose_MAC10.tsv	0.2	0.05		finngen_R5_I9_CARDMYO_EXNONE.	0.937849	0.970343	0.000396758	2.02544e-08	65598	df.b_atleast1dose_MAC10.tsv	0.2	0.05		finngen_R5_I9_CARDMYO_EXNONE.	0.950929	0.971705	7.31515e-05	1.25599e-08	116734	df.c_atleast1dose_MAC10.tsv	0.2	0.05
finngen_R5_I9_CARDMYO.	0.135311	0.481065	0.7756	0.00146443	2	df.a_atleast1dose_MAC10.tsv	5e-08	0.05		finngen_R5_I9_CARDMYO.	0.316205	0.663407	0.488809	3.34663e-06	2	df.b_atleast1dose_MAC10.tsv	5e-08	0.05		finngen_R5_I9_CARDMYO.	0.120819	0.453408	-0.0411952	7.98151e-06	6	df.c_atleast1dose_MAC10.tsv	5e-08	0.05
finngen_R5_I9_CARDMYO.	0.135311	0.481065	0.7756	0.00146443	2	df.a_atleast1dose_MAC10.tsv	1e-07	0.05		finngen_R5_I9_CARDMYO.	0.316205	0.663407	0.488809	3.34663e-06	2	df.b_atleast1dose_MAC10.tsv	1e-07	0.05		finngen_R5_I9_CARDMYO.	0.120819	0.453408	-0.0411952	7.98151e-06	6	df.c_atleast1dose_MAC10.tsv	1e-07	0.05
finngen_R5_I9_CARDMYO.	0.0686729	0.348786	0.368507	0.00217533	20	df.a_atleast1dose_MAC10.tsv	1e-05	0.05		finngen_R5_I9_CARDMYO.	0.858469	0.948921	0.0360338	1.05935e-07	17	df.b_atleast1dose_MAC10.tsv	1e-05	0.05		finngen_R5_I9_CARDMYO.	0.0925258	0.405435	-0.0342114	9.38503e-06	41	df.c_atleast1dose_MAC10.tsv	1e-05	0.05
finngen_R5_I9_CARDMYO.	0.0387326	0.243216	0.156084	0.00280326	165	df.a_atleast1dose_MAC10.tsv	0.0001	0.05		finngen_R5_I9_CARDMYO.	0.209934	0.570665	0.0868624	5.23652e-06	164	df.b_atleast1dose_MAC10.tsv	0.0001	0.05		finngen_R5_I9_CARDMYO.	0.0994402	0.423797	-0.0184285	9.00241e-06	314	df.c_atleast1dose_MAC10.tsv	0.0001	0.05
finngen_R5_I9_CARDMYO.	0.577853	0.830344	0.0126608	0.000203473	1139	df.a_atleast1dose_MAC10.tsv	0.001	0.05		finngen_R5_I9_CARDMYO.	0.35443	0.684051	0.0193734	2.85676e-06	1134	df.b_atleast1dose_MAC10.tsv	0.001	0.05		finngen_R5_I9_CARDMYO.	0.577185	0.830344	-0.00243707	1.03077e-06	2347	df.c_atleast1dose_MAC10.tsv	0.001	0.05
finngen_R5_I9_CARDMYO.	0.222336	0.587821	0.0132113	0.000977989	7536	df.a_atleast1dose_MAC10.tsv	0.01	0.05		finngen_R5_I9_CARDMYO.	0.0895267	0.398767	0.016871	9.60386e-06	7506	df.b_atleast1dose_MAC10.tsv	0.01	0.05		finngen_R5_I9_CARDMYO.	0.689721	0.894123	0.000824623	5.28597e-07	16065	df.c_atleast1dose_MAC10.tsv	0.01	0.05
finngen_R5_I9_CARDMYO.	0.979427	0.987684	0.000173462	4.36926e-07	25907	df.a_atleast1dose_MAC10.tsv	0.05	0.05		finngen_R5_I9_CARDMYO.	0.643269	0.869668	0.00285659	7.14555e-07	25860	df.b_atleast1dose_MAC10.tsv	0.05	0.05		finngen_R5_I9_CARDMYO.	0.785578	0.927187	0.000379727	2.45466e-07	50573	df.c_atleast1dose_MAC10.tsv	0.05	0.05
finngen_R5_I9_CARDMYO.	0.960154	0.977519	0.000296962	1.63996e-06	41929	df.a_atleast1dose_MAC10.tsv	0.1	0.05		finngen_R5_I9_CARDMYO.	0.536235	0.804054	0.00336657	1.27446e-06	41848	df.b_atleast1dose_MAC10.tsv	0.1	0.05		finngen_R5_I9_CARDMYO.	0.761617	0.926088	0.000380558	3.05197e-07	78262	df.c_atleast1dose_MAC10.tsv	0.1	0.05
finngen_R5_I9_CARDMYO.	0.928329	0.965567	0.000489074	5.31569e-06	65517	df.a_atleast1dose_MAC10.tsv	0.2	0.05		finngen_R5_I9_CARDMYO.	0.567861	0.825813	0.00284152	1.08694e-06	65433	df.b_atleast1dose_MAC10.tsv	0.2	0.05		finngen_R5_I9_CARDMYO.	0.637551	0.869668	0.000545397	7.36115e-07	116263	df.c_atleast1dose_MAC10.tsv	0.2	0.05
finngen_R5_I9_CEREBVASC.	0.60021	0.849093	-0.900483	0.000180456	1	df.a_atleast1dose_MAC10.tsv	5e-08	0.05		finngen_R5_I9_CEREBVASC.	0.436893	0.734133	-1.20214	2.01358e-06	1	df.b_atleast1dose_MAC10.tsv	5e-08	0.05		finngen_R5_I9_CEREBVASC.	0.248378	0.603464	-0.596979	4.41882e-06	1	df.c_atleast1dose_MAC10.tsv	5e-08	0.05
finngen_R5_I9_CEREBVASC.	0.60021	0.849093	-0.900483	0.000180456	1	df.a_atleast1dose_MAC10.tsv	1e-07	0.05		finngen_R5_I9_CEREBVASC.	0.436893	0.734133	-1.20214	2.01358e-06	1	df.b_atleast1dose_MAC10.tsv	1e-07	0.05		finngen_R5_I9_CEREBVASC.	0.248378	0.603464	-0.596979	4.41882e-06	1	df.c_atleast1dose_MAC10.tsv	1e-07	0.05
finngen_R5_I9_CEREBVASC.	0.797492	0.929627	-0.109315	4.32584e-05	19	df.a_atleast1dose_MAC10.tsv	1e-05	0.05		finngen_R5_I9_CEREBVASC.	0.377153	0.699764	-0.342489	2.59834e-06	19	df.b_atleast1dose_MAC10.tsv	1e-05	0.05		finngen_R5_I9_CEREBVASC.	0.431504	0.734133	-0.0745771	2.05211e-06	34	df.c_atleast1dose_MAC10.tsv	1e-05	0.05
finngen_R5_I9_CEREBVASC.	0.407694	0.718042	0.11331	0.000450303	167	df.a_atleast1dose_MAC10.tsv	0.0001	0.05		finngen_R5_I9_CEREBVASC.	0.36132	0.694371	0.121181	2.77604e-06	166	df.b_atleast1dose_MAC10.tsv	0.0001	0.05		finngen_R5_I9_CEREBVASC.	0.672155	0.886341	0.0116649	5.93943e-07	327	df.c_atleast1dose_MAC10.tsv	0.0001	0.05
finngen_R5_I9_CEREBVASC.	0.0719904	0.358628	0.114084	0.00212458	1170	df.a_atleast1dose_MAC10.tsv	0.001	0.05		finngen_R5_I9_CEREBVASC.	0.321625	0.663407	0.0582779	3.2725e-06	1172	df.b_atleast1dose_MAC10.tsv	0.001	0.05		finngen_R5_I9_CEREBVASC.	0.343006	0.674952	-0.0100258	2.98201e-06	2502	df.c_atleast1dose_MAC10.tsv	0.001	0.05
finngen_R5_I9_CEREBVASC.	0.122981	0.456448	0.0389346	0.00156182	8178	df.a_atleast1dose_MAC10.tsv	0.01	0.05		finngen_R5_I9_CEREBVASC.	0.271922	0.629051	0.0255947	4.02106e-06	8154	df.b_atleast1dose_MAC10.tsv	0.01	0.05		finngen_R5_I9_CEREBVASC.	0.644542	0.869668	0.00218993	7.05905e-07	17149	df.c_atleast1dose_MAC10.tsv	0.01	0.05
finngen_R5_I9_CEREBVASC.	0.299574	0.652096	0.0160408	0.000706773	27002	df.a_atleast1dose_MAC10.tsv	0.05	0.05		finngen_R5_I9_CEREBVASC.	0.221353	0.586368	0.0173524	4.98233e-06	27047	df.b_atleast1dose_MAC10.tsv	0.05	0.05		finngen_R5_I9_CEREBVASC.	0.324933	0.664336	0.00310166	3.21358e-06	52677	df.c_atleast1dose_MAC10.tsv	0.05	0.05
finngen_R5_I9_CEREBVASC.	0.201118	0.56081	0.0169223	0.00107317	43133	df.a_atleast1dose_MAC10.tsv	0.1	0.05		finngen_R5_I9_CEREBVASC.	0.144549	0.499025	0.0177095	7.09197e-06	43248	df.b_atleast1dose_MAC10.tsv	0.1	0.05		finngen_R5_I9_CEREBVASC.	0.518926	0.791274	0.00179687	1.37973e-06	80311	df.c_atleast1dose_MAC10.tsv	0.1	0.05
finngen_R5_I9_CEREBVASC.	0.0933673	0.406901	0.0202163	0.00184805	67105	df.a_atleast1dose_MAC10.tsv	0.2	0.05		finngen_R5_I9_CEREBVASC.	0.0447418	0.266234	0.0222021	1.34199e-05	67114	df.b_atleast1dose_MAC10.tsv	0.2	0.05		finngen_R5_I9_CEREBVASC.	0.418265	0.723529	0.00208096	2.17287e-06	118230	df.c_atleast1dose_MAC10.tsv	0.2	0.05
finngen_R5_I9_PULMEMB_EXNONE.	0.22758	0.590134	0.269029	0.00095613	8	df.a_atleast1dose_MAC10.tsv	5e-08	0.05		finngen_R5_I9_PULMEMB_EXNONE.	0.290882	0.648485	0.214117	3.71626e-06	8	df.b_atleast1dose_MAC10.tsv	5e-08	0.05		finngen_R5_I9_PULMEMB_EXNONE.	0.980542	0.987684	-0.00158872	1.9728e-09	10	df.c_atleast1dose_MAC10.tsv	5e-08	0.05
finngen_R5_I9_PULMEMB_EXNONE.	0.22758	0.590134	0.269029	0.00095613	8	df.a_atleast1dose_MAC10.tsv	1e-07	0.05		finngen_R5_I9_PULMEMB_EXNONE.	0.290882	0.648485	0.214117	3.71626e-06	8	df.b_atleast1dose_MAC10.tsv	1e-07	0.05		finngen_R5_I9_PULMEMB_EXNONE.	0.980542	0.987684	-0.00158872	1.9728e-09	10	df.c_atleast1dose_MAC10.tsv	1e-07	0.05
finngen_R5_I9_PULMEMB_EXNONE.	0.48286	0.765187	0.106733	0.000323467	35	df.a_atleast1dose_MAC10.tsv	1e-05	0.05		finngen_R5_I9_PULMEMB_EXNONE.	0.49751	0.777935	0.0937142	1.53325e-06	35	df.b_atleast1dose_MAC10.tsv	1e-05	0.05		finngen_R5_I9_PULMEMB_EXNONE.	0.821788	0.938081	0.00750235	1.68262e-07	61	df.c_atleast1dose_MAC10.tsv	1e-05	0.05
finngen_R5_I9_PULMEMB_EXNONE.	0.353496	0.683224	0.0421856	0.000565455	174	df.a_atleast1dose_MAC10.tsv	0.0001	0.05		finngen_R5_I9_PULMEMB_EXNONE.	0.749441	0.925498	0.0131699	3.39806e-07	171	df.b_atleast1dose_MAC10.tsv	0.0001	0.05		finngen_R5_I9_PULMEMB_EXNONE.	0.55224	0.8166	-0.00674708	1.17176e-06	316	df.c_atleast1dose_MAC10.tsv	0.0001	0.05
finngen_R5_I9_PULMEMB_EXNONE.	0.847129	0.945064	0.00509399	2.44182e-05	1188	df.a_atleast1dose_MAC10.tsv	0.001	0.05		finngen_R5_I9_PULMEMB_EXNONE.	0.749247	0.925498	-0.00768279	3.40349e-07	1192	df.b_atleast1dose_MAC10.tsv	0.001	0.05		finngen_R5_I9_PULMEMB_EXNONE.	0.570662	0.825897	-0.00305124	1.06649e-06	2398	df.c_atleast1dose_MAC10.tsv	0.001	0.05
finngen_R5_I9_PULMEMB_EXNONE.	0.530065	0.798348	-0.00821826	0.000259011	7885	df.a_atleast1dose_MAC10.tsv	0.01	0.05		finngen_R5_I9_PULMEMB_EXNONE.	0.495039	0.776087	-0.00817838	1.55094e-06	7888	df.b_atleast1dose_MAC10.tsv	0.01	0.05		finngen_R5_I9_PULMEMB_EXNONE.	0.271723	0.629051	0.00280977	4.00633e-06	16625	df.c_atleast1dose_MAC10.tsv	0.01	0.05
finngen_R5_I9_PULMEMB_EXNONE.	0.928342	0.965567	-0.000744308	5.31384e-06	26241	df.a_atleast1dose_MAC10.tsv	0.05	0.05		finngen_R5_I9_PULMEMB_EXNONE.	0.425531	0.730486	-0.00601062	2.11539e-06	26232	df.b_atleast1dose_MAC10.tsv	0.05	0.05		finngen_R5_I9_PULMEMB_EXNONE.	0.861818	0.948921	-0.000300763	1.00477e-07	51493	df.c_atleast1dose_MAC10.tsv	0.05	0.05
finngen_R5_I9_PULMEMB_EXNONE.	0.682745	0.891268	0.00294982	0.000109752	42637	df.a_atleast1dose_MAC10.tsv	0.1	0.05		finngen_R5_I9_PULMEMB_EXNONE.	0.779813	0.927187	-0.00184461	2.60366e-07	42550	df.b_atleast1dose_MAC10.tsv	0.1	0.05		finngen_R5_I9_PULMEMB_EXNONE.	0.415763	0.720824	-0.0012553	2.19634e-06	79098	df.c_atleast1dose_MAC10.tsv	0.1	0.05
finngen_R5_I9_PULMEMB_EXNONE.	0.787085	0.927187	0.00177268	4.79311e-05	66400	df.a_atleast1dose_MAC10.tsv	0.2	0.05		finngen_R5_I9_PULMEMB_EXNONE.	0.813224	0.935034	-0.00141936	1.85968e-07	66265	df.b_atleast1dose_MAC10.tsv	0.2	0.05		finngen_R5_I9_PULMEMB_EXNONE.	0.408184	0.718042	-0.00117605	2.26871e-06	117216	df.c_atleast1dose_MAC10.tsv	0.2	0.05
finngen_R5_I9_PULMEMB.	0.227081	0.590134	0.27029	0.000958182	8	df.a_atleast1dose_MAC10.tsv	5e-08	0.05		finngen_R5_I9_PULMEMB.	0.290421	0.648485	0.2151	3.72337e-06	8	df.b_atleast1dose_MAC10.tsv	5e-08	0.05		finngen_R5_I9_PULMEMB.	0.981104	0.987684	-0.00154839	1.86043e-09	10	df.c_atleast1dose_MAC10.tsv	5e-08	0.05
finngen_R5_I9_PULMEMB.	0.227081	0.590134	0.27029	0.000958182	8	df.a_atleast1dose_MAC10.tsv	1e-07	0.05		finngen_R5_I9_PULMEMB.	0.290421	0.648485	0.2151	3.72337e-06	8	df.b_atleast1dose_MAC10.tsv	1e-07	0.05		finngen_R5_I9_PULMEMB.	0.981104	0.987684	-0.00154839	1.86043e-09	10	df.c_atleast1dose_MAC10.tsv	1e-07	0.05
finngen_R5_I9_PULMEMB.	0.45917	0.747391	0.117044	0.000359933	32	df.a_atleast1dose_MAC10.tsv	1e-05	0.05		finngen_R5_I9_PULMEMB.	0.451147	0.742951	0.108137	1.89145e-06	32	df.b_atleast1dose_MAC10.tsv	1e-05	0.05		finngen_R5_I9_PULMEMB.	0.619591	0.862463	0.0166259	8.17311e-07	58	df.c_atleast1dose_MAC10.tsv	1e-05	0.05
finngen_R5_I9_PULMEMB.	0.341285	0.674952	0.0434755	0.000594827	174	df.a_atleast1dose_MAC10.tsv	0.0001	0.05		finngen_R5_I9_PULMEMB.	0.750906	0.926088	0.01313	3.35708e-07	172	df.b_atleast1dose_MAC10.tsv	0.0001	0.05		finngen_R5_I9_PULMEMB.	0.527875	0.798332	-0.00719383	1.32153e-06	318	df.c_atleast1dose_MAC10.tsv	0.0001	0.05
finngen_R5_I9_PULMEMB.	0.916382	0.964545	0.00279173	7.24268e-06	1177	df.a_atleast1dose_MAC10.tsv	0.001	0.05		finngen_R5_I9_PULMEMB.	0.686725	0.892941	-0.00975237	5.41861e-07	1182	df.b_atleast1dose_MAC10.tsv	0.001	0.05		finngen_R5_I9_PULMEMB.	0.61201	0.857703	-0.00273994	8.5318e-07	2385	df.c_atleast1dose_MAC10.tsv	0.001	0.05
finngen_R5_I9_PULMEMB.	0.463474	0.749884	-0.00965296	0.000353087	7841	df.a_atleast1dose_MAC10.tsv	0.01	0.05		finngen_R5_I9_PULMEMB.	0.401335	0.717422	-0.010117	2.34637e-06	7850	df.b_atleast1dose_MAC10.tsv	0.01	0.05		finngen_R5_I9_PULMEMB.	0.262218	0.622595	0.0028941	4.16877e-06	16532	df.c_atleast1dose_MAC10.tsv	0.01	0.05
finngen_R5_I9_PULMEMB.	0.855171	0.948614	-0.00152359	2.1889e-05	26170	df.a_atleast1dose_MAC10.tsv	0.05	0.05		finngen_R5_I9_PULMEMB.	0.434956	0.734133	-0.00593782	2.03065e-06	26178	df.b_atleast1dose_MAC10.tsv	0.05	0.05		finngen_R5_I9_PULMEMB.	0.77423	0.927187	-0.000498746	2.72878e-07	51321	df.c_atleast1dose_MAC10.tsv	0.05	0.05
finngen_R5_I9_PULMEMB.	0.761108	0.926088	0.00221177	6.07289e-05	42520	df.a_atleast1dose_MAC10.tsv	0.1	0.05		finngen_R5_I9_PULMEMB.	0.709865	0.903414	-0.00247386	4.61102e-07	42444	df.b_atleast1dose_MAC10.tsv	0.1	0.05		finngen_R5_I9_PULMEMB.	0.44407	0.737026	-0.0011873	1.94257e-06	78882	df.c_atleast1dose_MAC10.tsv	0.1	0.05
finngen_R5_I9_PULMEMB.	0.695112	0.895231	0.00259058	0.000100919	66323	df.a_atleast1dose_MAC10.tsv	0.2	0.05		finngen_R5_I9_PULMEMB.	0.873692	0.950629	-0.00096195	8.41897e-08	66182	df.b_atleast1dose_MAC10.tsv	0.2	0.05		finngen_R5_I9_PULMEMB.	0.411929	0.719865	-0.00117281	2.2327e-06	117009	df.c_atleast1dose_MAC10.tsv	0.2	0.05
finngen_R5_J10_ASTHMA_EXMORE.	0.734941	0.915964	-0.0953942	7.53079e-05	30	df.a_atleast1dose_MAC10.tsv	5e-08	0.05		finngen_R5_J10_ASTHMA_EXMORE.	0.947649	0.971705	-0.0169392	1.43621e-08	29	df.b_atleast1dose_MAC10.tsv	5e-08	0.05		finngen_R5_J10_ASTHMA_EXMORE.	0.32951	0.666419	0.0825679	3.15333e-06	32	df.c_atleast1dose_MAC10.tsv	5e-08	0.05
finngen_R5_J10_ASTHMA_EXMORE.	0.713827	0.906373	-0.101186	8.83561e-05	32	df.a_atleast1dose_MAC10.tsv	1e-07	0.05		finngen_R5_J10_ASTHMA_EXMORE.	0.89066	0.954233	-0.034734	6.29552e-08	31	df.b_atleast1dose_MAC10.tsv	1e-07	0.05		finngen_R5_J10_ASTHMA_EXMORE.	0.335679	0.667898	0.0799049	3.07388e-06	34	df.c_atleast1dose_MAC10.tsv	1e-07	0.05
finngen_R5_J10_ASTHMA_EXMORE.	0.0645951	0.34089	-0.21343	0.00224143	116	df.a_atleast1dose_MAC10.tsv	1e-05	0.05		finngen_R5_J10_ASTHMA_EXMORE.	0.0268955	0.19186	-0.23423	1.63153e-05	116	df.b_atleast1dose_MAC10.tsv	1e-05	0.05		finngen_R5_J10_ASTHMA_EXMORE.	0.189614	0.555378	-0.040882	5.70629e-06	165	df.c_atleast1dose_MAC10.tsv	1e-05	0.05
finngen_R5_J10_ASTHMA_EXMORE.	0.0137039	0.115879	-0.201293	0.00398409	392	df.a_atleast1dose_MAC10.tsv	0.0001	0.05		finngen_R5_J10_ASTHMA_EXMORE.	0.00583815	0.0584248	-0.204575	2.53168e-05	392	df.b_atleast1dose_MAC10.tsv	0.0001	0.05		finngen_R5_J10_ASTHMA_EXMORE.	0.37748	0.699764	-0.0165047	2.58314e-06	696	df.c_atleast1dose_MAC10.tsv	0.0001	0.05
finngen_R5_J10_ASTHMA_EXMORE.	0.489603	0.770925	-0.0321328	0.000313616	1858	df.a_atleast1dose_MAC10.tsv	0.001	0.05		finngen_R5_J10_ASTHMA_EXMORE.	0.402114	0.717422	-0.0355193	2.33861e-06	1858	df.b_atleast1dose_MAC10.tsv	0.001	0.05		finngen_R5_J10_ASTHMA_EXMORE.	0.951043	0.971705	-0.00055497	1.25016e-08	3900	df.c_atleast1dose_MAC10.tsv	0.001	0.05
finngen_R5_J10_ASTHMA_EXMORE.	0.204022	0.565274	0.026158	0.00105946	10128	df.a_atleast1dose_MAC10.tsv	0.01	0.05		finngen_R5_J10_ASTHMA_EXMORE.	0.320676	0.663407	0.0187167	3.28536e-06	10141	df.b_atleast1dose_MAC10.tsv	0.01	0.05		finngen_R5_J10_ASTHMA_EXMORE.	0.313157	0.66231	-0.00426594	3.37385e-06	21233	df.c_atleast1dose_MAC10.tsv	0.01	0.05
finngen_R5_J10_ASTHMA_EXMORE.	0.0287365	0.198076	0.0315833	0.00313786	30295	df.a_atleast1dose_MAC10.tsv	0.05	0.05		finngen_R5_J10_ASTHMA_EXMORE.	0.0810581	0.380242	0.0230669	1.01392e-05	30296	df.b_atleast1dose_MAC10.tsv	0.05	0.05		finngen_R5_J10_ASTHMA_EXMORE.	0.396423	0.716905	0.00256193	2.385e-06	58483	df.c_atleast1dose_MAC10.tsv	0.05	0.05
finngen_R5_J10_ASTHMA_EXMORE.	0.0905716	0.399876	0.0219268	0.00188009	46722	df.a_atleast1dose_MAC10.tsv	0.1	0.05		finngen_R5_J10_ASTHMA_EXMORE.	0.142814	0.495993	0.0173632	7.1537e-06	46681	df.b_atleast1dose_MAC10.tsv	0.1	0.05		finngen_R5_J10_ASTHMA_EXMORE.	0.914354	0.964318	-0.000293242	3.83603e-08	86186	df.c_atleast1dose_MAC10.tsv	0.1	0.05
finngen_R5_J10_ASTHMA_EXMORE.	0.251457	0.605691	0.0136004	0.000863746	70234	df.a_atleast1dose_MAC10.tsv	0.2	0.05		finngen_R5_J10_ASTHMA_EXMORE.	0.249793	0.603704	0.0125148	4.41227e-06	70172	df.b_atleast1dose_MAC10.tsv	0.2	0.05		finngen_R5_J10_ASTHMA_EXMORE.	0.769242	0.926244	0.000745782	2.85426e-07	122800	df.c_atleast1dose_MAC10.tsv	0.2	0.05
finngen_R5_J10_ASTHMA_MAIN_EXMORE.	0.292424	0.649779	-0.324682	0.000728004	22	df.a_atleast1dose_MAC10.tsv	5e-08	0.05		finngen_R5_J10_ASTHMA_MAIN_EXMORE.	0.764781	0.926088	-0.0835612	2.98245e-07	22	df.b_atleast1dose_MAC10.tsv	5e-08	0.05		finngen_R5_J10_ASTHMA_MAIN_EXMORE.	0.0889198	0.397784	0.160789	9.59711e-06	22	df.c_atleast1dose_MAC10.tsv	5e-08	0.05
finngen_R5_J10_ASTHMA_MAIN_EXMORE.	0.362149	0.694972	-0.267928	0.000545466	26	df.a_atleast1dose_MAC10.tsv	1e-07	0.05		finngen_R5_J10_ASTHMA_MAIN_EXMORE.	0.663468	0.883099	-0.116714	6.30755e-07	25	df.b_atleast1dose_MAC10.tsv	1e-07	0.05		finngen_R5_J10_ASTHMA_MAIN_EXMORE.	0.175935	0.542667	0.120101	6.07446e-06	27	df.c_atleast1dose_MAC10.tsv	1e-07	0.05
finngen_R5_J10_ASTHMA_MAIN_EXMORE.	0.0670967	0.343223	-0.212141	0.00220037	92	df.a_atleast1dose_MAC10.tsv	1e-05	0.05		finngen_R5_J10_ASTHMA_MAIN_EXMORE.	0.0387796	0.243216	-0.217943	1.42265e-05	92	df.b_atleast1dose_MAC10.tsv	1e-05	0.05		finngen_R5_J10_ASTHMA_MAIN_EXMORE.	0.514439	0.789781	-0.0207265	1.40957e-06	131	df.c_atleast1dose_MAC10.tsv	1e-05	0.05
finngen_R5_J10_ASTHMA_MAIN_EXMORE.	0.0289697	0.198671	-0.189457	0.00312874	380	df.a_atleast1dose_MAC10.tsv	0.0001	0.05		finngen_R5_J10_ASTHMA_MAIN_EXMORE.	0.0214733	0.163092	-0.182586	1.76161e-05	378	df.b_atleast1dose_MAC10.tsv	0.0001	0.05		finngen_R5_J10_ASTHMA_MAIN_EXMORE.	0.861569	0.948921	0.00337737	1.00845e-07	644	df.c_atleast1dose_MAC10.tsv	0.0001	0.05
finngen_R5_J10_ASTHMA_MAIN_EXMORE.	0.795345	0.928743	-0.0112344	4.42013e-05	1772	df.a_atleast1dose_MAC10.tsv	0.001	0.05		finngen_R5_J10_ASTHMA_MAIN_EXMORE.	0.918138	0.964545	-0.00404777	3.51913e-08	1764	df.b_atleast1dose_MAC10.tsv	0.001	0.05		finngen_R5_J10_ASTHMA_MAIN_EXMORE.	0.335156	0.66784	0.00833908	3.08054e-06	3622	df.c_atleast1dose_MAC10.tsv	0.001	0.05
finngen_R5_J10_ASTHMA_MAIN_EXMORE.	0.299076	0.652096	0.0212522	0.000708232	9726	df.a_atleast1dose_MAC10.tsv	0.01	0.05		finngen_R5_J10_ASTHMA_MAIN_EXMORE.	0.36615	0.699673	0.0169123	2.72069e-06	9756	df.b_atleast1dose_MAC10.tsv	0.01	0.05		finngen_R5_J10_ASTHMA_MAIN_EXMORE.	0.0208607	0.16197	-0.00949889	1.77043e-05	20426	df.c_atleast1dose_MAC10.tsv	0.01	0.05
finngen_R5_J10_ASTHMA_MAIN_EXMORE.	0.243131	0.602254	0.01611	0.000894703	29544	df.a_atleast1dose_MAC10.tsv	0.05	0.05		finngen_R5_J10_ASTHMA_MAIN_EXMORE.	0.517978	0.791274	0.00819185	1.39224e-06	29539	df.b_atleast1dose_MAC10.tsv	0.05	0.05		finngen_R5_J10_ASTHMA_MAIN_EXMORE.	0.319077	0.663407	-0.00289064	3.2923e-06	57296	df.c_atleast1dose_MAC10.tsv	0.05	0.05
finngen_R5_J10_ASTHMA_MAIN_EXMORE.	0.331764	0.667652	0.0119118	0.000618731	46104	df.a_atleast1dose_MAC10.tsv	0.1	0.05		finngen_R5_J10_ASTHMA_MAIN_EXMORE.	0.455057	0.744288	0.00841376	1.85899e-06	46045	df.b_atleast1dose_MAC10.tsv	0.1	0.05		finngen_R5_J10_ASTHMA_MAIN_EXMORE.	0.144202	0.499025	-0.00383877	7.07237e-06	85191	df.c_atleast1dose_MAC10.tsv	0.1	0.05
finngen_R5_J10_ASTHMA_MAIN_EXMORE.	0.171843	0.541602	0.0154391	0.00122579	69412	df.a_atleast1dose_MAC10.tsv	0.2	0.05		finngen_R5_J10_ASTHMA_MAIN_EXMORE.	0.321172	0.663407	0.0102908	3.27863e-06	69404	df.b_atleast1dose_MAC10.tsv	0.2	0.05		finngen_R5_J10_ASTHMA_MAIN_EXMORE.	0.294641	0.652096	-0.00257099	3.6424e-06	122098	df.c_atleast1dose_MAC10.tsv	0.2	0.05
finngen_R5_J10_ASTHMA_MAIN.	0.483127	0.765187	-0.214079	0.000323073	22	df.a_atleast1dose_MAC10.tsv	5e-08	0.05		finngen_R5_J10_ASTHMA_MAIN.	0.950157	0.971705	-0.0172884	1.30174e-08	22	df.b_atleast1dose_MAC10.tsv	5e-08	0.05		finngen_R5_J10_ASTHMA_MAIN.	0.10373	0.439309	0.15223	8.77933e-06	22	df.c_atleast1dose_MAC10.tsv	5e-08	0.05
finngen_R5_J10_ASTHMA_MAIN.	0.511055	0.787943	-0.191627	0.000283735	26	df.a_atleast1dose_MAC10.tsv	1e-07	0.05		finngen_R5_J10_ASTHMA_MAIN.	0.825964	0.93862	-0.058512	1.61064e-07	25	df.b_atleast1dose_MAC10.tsv	1e-07	0.05		finngen_R5_J10_ASTHMA_MAIN.	0.175162	0.542667	0.119048	6.09626e-06	28	df.c_atleast1dose_MAC10.tsv	1e-07	0.05
finngen_R5_J10_ASTHMA_MAIN.	0.10361	0.439309	-0.192109	0.00173901	92	df.a_atleast1dose_MAC10.tsv	1e-05	0.05		finngen_R5_J10_ASTHMA_MAIN.	0.0768179	0.369327	-0.190239	1.04304e-05	92	df.b_atleast1dose_MAC10.tsv	1e-05	0.05		finngen_R5_J10_ASTHMA_MAIN.	0.836012	0.94121	-0.00664245	1.42102e-07	135	df.c_atleast1dose_MAC10.tsv	1e-05	0.05
finngen_R5_J10_ASTHMA_MAIN.	0.0706476	0.356138	-0.156078	0.00214481	390	df.a_atleast1dose_MAC10.tsv	0.0001	0.05		finngen_R5_J10_ASTHMA_MAIN.	0.0801075	0.379234	-0.138363	1.0203e-05	389	df.b_atleast1dose_MAC10.tsv	0.0001	0.05		finngen_R5_J10_ASTHMA_MAIN.	0.572042	0.826352	0.0108372	1.05886e-06	661	df.c_atleast1dose_MAC10.tsv	0.0001	0.05
finngen_R5_J10_ASTHMA_MAIN.	0.889555	0.954233	-0.00608614	1.26701e-05	1806	df.a_atleast1dose_MAC10.tsv	0.001	0.05		finngen_R5_J10_ASTHMA_MAIN.	0.893822	0.956051	0.00531965	5.93455e-08	1798	df.b_atleast1dose_MAC10.tsv	0.001	0.05		finngen_R5_J10_ASTHMA_MAIN.	0.559716	0.817817	0.00504764	1.12824e-06	3716	df.c_atleast1dose_MAC10.tsv	0.001	0.05
finngen_R5_J10_ASTHMA_MAIN.	0.198293	0.559523	0.0268249	0.00108673	9790	df.a_atleast1dose_MAC10.tsv	0.01	0.05		finngen_R5_J10_ASTHMA_MAIN.	0.224217	0.590134	0.0231798	4.92103e-06	9820	df.b_atleast1dose_MAC10.tsv	0.01	0.05		finngen_R5_J10_ASTHMA_MAIN.	0.198736	0.559523	-0.00530788	5.47753e-06	20564	df.c_atleast1dose_MAC10.tsv	0.01	0.05
finngen_R5_J10_ASTHMA_MAIN.	0.770868	0.927187	0.00409784	5.57281e-05	29731	df.a_atleast1dose_MAC10.tsv	0.05	0.05		finngen_R5_J10_ASTHMA_MAIN.	0.904772	0.961033	-0.00154297	4.7681e-08	29730	df.b_atleast1dose_MAC10.tsv	0.05	0.05		finngen_R5_J10_ASTHMA_MAIN.	0.412789	0.719865	-0.00238899	2.22451e-06	57678	df.c_atleast1dose_MAC10.tsv	0.05	0.05
finngen_R5_J10_ASTHMA_MAIN.	0.380981	0.704112	0.0108702	0.000504165	46369	df.a_atleast1dose_MAC10.tsv	0.1	0.05		finngen_R5_J10_ASTHMA_MAIN.	0.49168	0.773294	0.007818	1.57524e-06	46340	df.b_atleast1dose_MAC10.tsv	0.1	0.05		finngen_R5_J10_ASTHMA_MAIN.	0.19871	0.559523	-0.00338846	5.47816e-06	85578	df.c_atleast1dose_MAC10.tsv	0.1	0.05
finngen_R5_J10_ASTHMA_MAIN.	0.298512	0.652096	0.0118951	0.000709884	69738	df.a_atleast1dose_MAC10.tsv	0.2	0.05		finngen_R5_J10_ASTHMA_MAIN.	0.413079	0.719865	0.00856664	2.23176e-06	69722	df.b_atleast1dose_MAC10.tsv	0.2	0.05		finngen_R5_J10_ASTHMA_MAIN.	0.14828	0.499566	-0.00355121	6.93085e-06	122437	df.c_atleast1dose_MAC10.tsv	0.2	0.05
CKD-Gen_URATE_EUR.txt	0.662273	0.883099	-2.26779	0.000125336	1	df.a_atleast1dose_MAC10.tsv	5e-08	0.05		CKD-Gen_URATE_EUR.txt	0.728618	0.91532	1.64846	4.01046e-07	1	df.b_atleast1dose_MAC10.tsv	5e-08	0.05		CKD-Gen_URATE_EUR.txt	0.0744444	0.364839	2.83876	1.05535e-05	1	df.c_atleast1dose_MAC10.tsv	5e-08	0.05
CKD-Gen_URATE_EUR.txt	0.662273	0.883099	-2.26779	0.000125336	1	df.a_atleast1dose_MAC10.tsv	1e-07	0.05		CKD-Gen_URATE_EUR.txt	0.728618	0.91532	1.64846	4.01046e-07	1	df.b_atleast1dose_MAC10.tsv	1e-07	0.05		CKD-Gen_URATE_EUR.txt	0.0744444	0.364839	2.83876	1.05535e-05	1	df.c_atleast1dose_MAC10.tsv	1e-07	0.05
CKD-Gen_URATE_EUR.txt	0.708651	0.903414	-1.4272	9.17356e-05	2	df.a_atleast1dose_MAC10.tsv	1e-05	0.05		CKD-Gen_URATE_EUR.txt	0.903994	0.961033	-0.431745	4.84673e-08	2	df.b_atleast1dose_MAC10.tsv	1e-05	0.05		CKD-Gen_URATE_EUR.txt	0.556246	0.817725	0.704649	1.1483e-06	2	df.c_atleast1dose_MAC10.tsv	1e-05	0.05
CKD-Gen_URATE_EUR.txt	0.730051	0.915784	-0.998848	7.82258e-05	4	df.a_atleast1dose_MAC10.tsv	0.0001	0.05		CKD-Gen_URATE_EUR.txt	0.810216	0.934758	0.649479	1.92123e-07	4	df.b_atleast1dose_MAC10.tsv	0.0001	0.05		CKD-Gen_URATE_EUR.txt	0.208284	0.569445	1.13857	5.25093e-06	4	df.c_atleast1dose_MAC10.tsv	0.0001	0.05
CKD-Gen_URATE_EUR.txt	0.572729	0.826352	-1.44656	0.000209004	6	df.a_atleast1dose_MAC10.tsv	0.001	0.05		CKD-Gen_URATE_EUR.txt	0.917447	0.964545	-0.248182	3.57899e-08	6	df.b_atleast1dose_MAC10.tsv	0.001	0.05		CKD-Gen_URATE_EUR.txt	0.248709	0.603464	0.924013	4.41263e-06	6	df.c_atleast1dose_MAC10.tsv	0.001	0.05
CKD-Gen_URATE_EUR.txt	0.664678	0.883839	-0.832456	0.000123442	16	df.a_atleast1dose_MAC10.tsv	0.01	0.05		CKD-Gen_URATE_EUR.txt	0.864522	0.948921	0.304225	9.69808e-08	16	df.b_atleast1dose_MAC10.tsv	0.01	0.05		CKD-Gen_URATE_EUR.txt	0.137905	0.486162	0.843524	7.30004e-06	18	df.c_atleast1dose_MAC10.tsv	0.01	0.05
CKD-Gen_URATE_EUR.txt	0.342099	0.674952	-1.59299	0.000592827	27	df.a_atleast1dose_MAC10.tsv	0.05	0.05		CKD-Gen_URATE_EUR.txt	0.88898	0.954233	0.216736	6.49175e-08	27	df.b_atleast1dose_MAC10.tsv	0.05	0.05		CKD-Gen_URATE_EUR.txt	0.0115894	0.103691	1.20513	2.11341e-05	33	df.c_atleast1dose_MAC10.tsv	0.05	0.05
CKD-Gen_URATE_EUR.txt	0.131834	0.472435	-2.3138	0.00149085	40	df.a_atleast1dose_MAC10.tsv	0.1	0.05		CKD-Gen_URATE_EUR.txt	0.724852	0.914239	-0.498423	4.12728e-07	40	df.b_atleast1dose_MAC10.tsv	0.1	0.05		CKD-Gen_URATE_EUR.txt	0.0194163	0.1534	1.00708	1.81196e-05	50	df.c_atleast1dose_MAC10.tsv	0.1	0.05
CKD-Gen_URATE_EUR.txt	0.183609	0.551426	-2.00233	0.00116107	45	df.a_atleast1dose_MAC10.tsv	0.2	0.05		CKD-Gen_URATE_EUR.txt	0.919479	0.965203	-0.14035	3.40436e-08	45	df.b_atleast1dose_MAC10.tsv	0.2	0.05		CKD-Gen_URATE_EUR.txt	0.0269309	0.19186	0.921703	1.62346e-05	61	df.c_atleast1dose_MAC10.tsv	0.2	0.05
DM-DKD_T1D_ALL_DKD_EUR.txt	0.927758	0.965567	-0.0128712	5.40097e-06	19	df.a_atleast1dose_MAC10.tsv	1e-05	0.05		DM-DKD_T1D_ALL_DKD_EUR.txt	0.853208	0.947931	-0.0229262	1.14049e-07	20	df.b_atleast1dose_MAC10.tsv	1e-05	0.05		DM-DKD_T1D_ALL_DKD_EUR.txt	0.507403	0.785226	0.02647	1.4573e-06	22	df.c_atleast1dose_MAC10.tsv	1e-05	0.05
DM-DKD_T1D_ALL_DKD_EUR.txt	0.275273	0.633549	0.0551971	0.000781746	171	df.a_atleast1dose_MAC10.tsv	0.0001	0.05		DM-DKD_T1D_ALL_DKD_EUR.txt	0.431106	0.734133	0.0359584	2.06492e-06	173	df.b_atleast1dose_MAC10.tsv	0.0001	0.05		DM-DKD_T1D_ALL_DKD_EUR.txt	0.970948	0.982585	-0.000537065	4.39874e-09	192	df.c_atleast1dose_MAC10.tsv	0.0001	0.05
DM-DKD_T1D_ALL_DKD_EUR.txt	0.120048	0.453408	0.0335868	0.00158658	1165	df.a_atleast1dose_MAC10.tsv	0.001	0.05		DM-DKD_T1D_ALL_DKD_EUR.txt	0.264463	0.624911	0.0218672	4.14837e-06	1175	df.b_atleast1dose_MAC10.tsv	0.001	0.05		DM-DKD_T1D_ALL_DKD_EUR.txt	0.00974648	0.0900371	-0.0151661	2.21557e-05	1449	df.c_atleast1dose_MAC10.tsv	0.001	0.05
DM-DKD_T1D_ALL_DKD_EUR.txt	0.778373	0.927187	0.00270875	5.20411e-05	8285	df.a_atleast1dose_MAC10.tsv	0.01	0.05		DM-DKD_T1D_ALL_DKD_EUR.txt	0.781535	0.927187	0.00244391	2.56204e-07	8294	df.b_atleast1dose_MAC10.tsv	0.01	0.05		DM-DKD_T1D_ALL_DKD_EUR.txt	0.528623	0.798332	-0.00162004	1.31675e-06	10455	df.c_atleast1dose_MAC10.tsv	0.01	0.05
DM-DKD_T1D_ALL_DKD_EUR.txt	0.807414	0.933193	0.00151878	3.90403e-05	27622	df.a_atleast1dose_MAC10.tsv	0.05	0.05		DM-DKD_T1D_ALL_DKD_EUR.txt	0.713586	0.906373	0.00209737	4.48809e-07	27560	df.b_atleast1dose_MAC10.tsv	0.05	0.05		DM-DKD_T1D_ALL_DKD_EUR.txt	0.621932	0.862659	0.000802726	8.06428e-07	35908	df.c_atleast1dose_MAC10.tsv	0.05	0.05
DM-DKD_T1D_ALL_DKD_EUR.txt	0.764508	0.926088	0.00161644	5.89599e-05	44328	df.a_atleast1dose_MAC10.tsv	0.1	0.05		DM-DKD_T1D_ALL_DKD_EUR.txt	0.829576	0.939414	0.00106451	1.54345e-07	44342	df.b_atleast1dose_MAC10.tsv	0.1	0.05		DM-DKD_T1D_ALL_DKD_EUR.txt	0.333186	0.667652	0.00135155	3.10575e-06	58461	df.c_atleast1dose_MAC10.tsv	0.1	0.05
DM-DKD_T1D_ALL_DKD_EUR.txt	0.830969	0.939414	0.00103113	2.99369e-05	68531	df.a_atleast1dose_MAC10.tsv	0.2	0.05		DM-DKD_T1D_ALL_DKD_EUR.txt	0.95088	0.971705	0.000272982	1.2642e-08	68504	df.b_atleast1dose_MAC10.tsv	0.2	0.05		DM-DKD_T1D_ALL_DKD_EUR.txt	0.23743	0.601022	0.00147005	4.62902e-06	91014	df.c_atleast1dose_MAC10.tsv	0.2	0.05
DM-DKD_T1D_Early_DKD_EUR.txt	0.205996	0.566003	0.112602	0.00105026	18	df.a_atleast1dose_MAC10.tsv	1e-05	0.05		DM-DKD_T1D_Early_DKD_EUR.txt	0.155241	0.510807	0.116956	6.72931e-06	18	df.b_atleast1dose_MAC10.tsv	1e-05	0.05		DM-DKD_T1D_Early_DKD_EUR.txt	0.433268	0.734133	0.0179087	2.03645e-06	26	df.c_atleast1dose_MAC10.tsv	1e-05	0.05
DM-DKD_T1D_Early_DKD_EUR.txt	0.0388872	0.243216	0.0712802	0.00279883	147	df.a_atleast1dose_MAC10.tsv	0.0001	0.05		DM-DKD_T1D_Early_DKD_EUR.txt	0.0386454	0.243216	0.0632571	1.42462e-05	152	df.b_atleast1dose_MAC10.tsv	0.0001	0.05		DM-DKD_T1D_Early_DKD_EUR.txt	0.229979	0.592942	0.0110519	4.77894e-06	182	df.c_atleast1dose_MAC10.tsv	0.0001	0.05
DM-DKD_T1D_Early_DKD_EUR.txt	0.344838	0.67497	0.0129024	0.000586137	1238	df.a_atleast1dose_MAC10.tsv	0.001	0.05		DM-DKD_T1D_Early_DKD_EUR.txt	0.636956	0.869668	0.00585336	7.42049e-07	1240	df.b_atleast1dose_MAC10.tsv	0.001	0.05		DM-DKD_T1D_Early_DKD_EUR.txt	0.216532	0.580427	-0.00465052	5.06486e-06	1436	df.c_atleast1dose_MAC10.tsv	0.001	0.05
DM-DKD_T1D_Early_DKD_EUR.txt	0.2488	0.603464	-0.00743866	0.000873487	7996	df.a_atleast1dose_MAC10.tsv	0.01	0.05		DM-DKD_T1D_Early_DKD_EUR.txt	0.119426	0.453408	-0.00917463	8.07801e-06	8009	df.b_atleast1dose_MAC10.tsv	0.01	0.05		DM-DKD_T1D_Early_DKD_EUR.txt	0.860088	0.948921	-0.000317954	1.03037e-07	9218	df.c_atleast1dose_MAC10.tsv	0.01	0.05
DM-DKD_T1D_Early_DKD_EUR.txt	0.966713	0.981977	-0.000175288	1.14418e-06	26861	df.a_atleast1dose_MAC10.tsv	0.05	0.05		DM-DKD_T1D_Early_DKD_EUR.txt	0.886108	0.95313	-0.00054866	6.83438e-08	26963	df.b_atleast1dose_MAC10.tsv	0.05	0.05		DM-DKD_T1D_Early_DKD_EUR.txt	0.61387	0.858529	-0.00059502	8.44288e-07	31249	df.c_atleast1dose_MAC10.tsv	0.05	0.05
DM-DKD_T1D_Early_DKD_EUR.txt	0.935327	0.970343	-0.0002949	4.3262e-06	43231	df.a_atleast1dose_MAC10.tsv	0.1	0.05		DM-DKD_T1D_Early_DKD_EUR.txt	0.779583	0.927187	-0.000928097	2.60924e-07	43338	df.b_atleast1dose_MAC10.tsv	0.1	0.05		DM-DKD_T1D_Early_DKD_EUR.txt	0.579609	0.830384	-0.000566576	1.0177e-06	50309	df.c_atleast1dose_MAC10.tsv	0.1	0.05
DM-DKD_T1D_Early_DKD_EUR.txt	0.795378	0.928743	-0.000844375	4.41867e-05	66796	df.a_atleast1dose_MAC10.tsv	0.2	0.05		DM-DKD_T1D_Early_DKD_EUR.txt	0.818858	0.938081	-0.000680643	1.74722e-07	66964	df.b_atleast1dose_MAC10.tsv	0.2	0.05		DM-DKD_T1D_Early_DKD_EUR.txt	0.694341	0.895091	-0.00035986	5.12142e-07	78300	df.c_atleast1dose_MAC10.tsv	0.2	0.05
DM-DKD_T1D_eGFR_EUR.txt	0.066885	0.343223	0.0160476	0.00220378	20	df.a_atleast1dose_MAC10.tsv	1e-05	0.05		DM-DKD_T1D_eGFR_EUR.txt	0.110817	0.442918	0.0131146	8.47012e-06	18	df.b_atleast1dose_MAC10.tsv	1e-05	0.05		DM-DKD_T1D_eGFR_EUR.txt	0.684725	0.892183	0.00393828	5.46733e-07	1	df.c_atleast1dose_MAC10.tsv	1e-07	0.05
DM-DKD_T1D_eGFR_EUR.txt	0.811621	0.935034	0.000825929	3.73209e-05	157	df.a_atleast1dose_MAC10.tsv	0.0001	0.05		DM-DKD_T1D_eGFR_EUR.txt	0.784114	0.927187	0.000854873	2.50036e-07	154	df.b_atleast1dose_MAC10.tsv	0.0001	0.05		DM-DKD_T1D_eGFR_EUR.txt	0.680579	0.891268	0.000736671	5.62051e-07	32	df.c_atleast1dose_MAC10.tsv	1e-05	0.05
DM-DKD_T1D_eGFR_EUR.txt	0.376893	0.699764	-0.0012396	0.000512886	1190	df.a_atleast1dose_MAC10.tsv	0.001	0.05		DM-DKD_T1D_eGFR_EUR.txt	0.939459	0.970343	-9.73487e-05	1.92169e-08	1187	df.b_atleast1dose_MAC10.tsv	0.001	0.05		DM-DKD_T1D_eGFR_EUR.txt	0.627084	0.865749	0.000354003	7.82797e-07	266	df.c_atleast1dose_MAC10.tsv	0.0001	0.05
DM-DKD_T1D_eGFR_EUR.txt	0.787538	0.927187	0.000173013	4.77225e-05	8159	df.a_atleast1dose_MAC10.tsv	0.01	0.05		DM-DKD_T1D_eGFR_EUR.txt	0.154862	0.510807	0.000835935	6.74168e-06	8164	df.b_atleast1dose_MAC10.tsv	0.01	0.05		DM-DKD_T1D_eGFR_EUR.txt	0.155357	0.510807	0.000466514	6.69536e-06	1783	df.c_atleast1dose_MAC10.tsv	0.001	0.05
DM-DKD_T1D_eGFR_EUR.txt	0.548493	0.812516	-0.000247794	0.000236518	27661	df.a_atleast1dose_MAC10.tsv	0.05	0.05		DM-DKD_T1D_eGFR_EUR.txt	0.729004	0.91532	0.000131145	3.9986e-07	27654	df.b_atleast1dose_MAC10.tsv	0.05	0.05		DM-DKD_T1D_eGFR_EUR.txt	0.893412	0.956051	2.05632e-05	5.9539e-08	12095	df.c_atleast1dose_MAC10.tsv	0.01	0.05
DM-DKD_T1D_eGFR_EUR.txt	0.213666	0.575903	-0.000445126	0.00101552	44213	df.a_atleast1dose_MAC10.tsv	0.1	0.05		DM-DKD_T1D_eGFR_EUR.txt	0.789734	0.927187	-8.7468e-05	2.36878e-07	44221	df.b_atleast1dose_MAC10.tsv	0.1	0.05		DM-DKD_T1D_eGFR_EUR.txt	0.872548	0.950629	1.58979e-05	8.53506e-08	40931	df.c_atleast1dose_MAC10.tsv	0.05	0.05
DM-DKD_T1D_eGFR_EUR.txt	0.0571293	0.313747	-0.00061001	0.00237485	68395	df.a_atleast1dose_MAC10.tsv	0.2	0.05		DM-DKD_T1D_eGFR_EUR.txt	0.327259	0.666419	-0.000288042	3.19716e-06	68322	df.b_atleast1dose_MAC10.tsv	0.2	0.05		DM-DKD_T1D_eGFR_EUR.txt	0.524036	0.798165	-5.45212e-05	1.34628e-06	65913	df.c_atleast1dose_MAC10.tsv	0.1	0.05
																				DM-DKD_T1D_eGFR_EUR.txt	0.243945	0.602254	-8.94109e-05	4.50255e-06	101444	df.c_atleast1dose_MAC10.tsv	0.2	0.05
DM-DKD_T1D_Late_DKD_EUR.txt	0.788067	0.927187	-0.0277487	4.74791e-05	24	df.a_atleast1dose_MAC10.tsv	1e-05	0.05		DM-DKD_T1D_Late_DKD_EUR.txt	0.755353	0.926088	-0.030165	3.23435e-07	23	df.b_atleast1dose_MAC10.tsv	1e-05	0.05		DM-DKD_T1D_Late_DKD_EUR.txt	0.475169	0.75881	-0.0209639	1.69115e-06	28	df.c_atleast1dose_MAC10.tsv	1e-05	0.05
DM-DKD_T1D_Late_DKD_EUR.txt	0.152487	0.508178	0.0650612	0.00134417	153	df.a_atleast1dose_MAC10.tsv	0.0001	0.05		DM-DKD_T1D_Late_DKD_EUR.txt	0.30886	0.659194	0.0412492	3.44979e-06	153	df.b_atleast1dose_MAC10.tsv	0.0001	0.05		DM-DKD_T1D_Late_DKD_EUR.txt	0.0606876	0.325824	-0.023056	1.16688e-05	183	df.c_atleast1dose_MAC10.tsv	0.0001	0.05
DM-DKD_T1D_Late_DKD_EUR.txt	0.243317	0.602254	0.0219152	0.000893997	1200	df.a_atleast1dose_MAC10.tsv	0.001	0.05		DM-DKD_T1D_Late_DKD_EUR.txt	0.200852	0.56081	0.0217272	5.45069e-06	1206	df.b_atleast1dose_MAC10.tsv	0.001	0.05		DM-DKD_T1D_Late_DKD_EUR.txt	0.775693	0.927187	-0.00149	2.69257e-07	1386	df.c_atleast1dose_MAC10.tsv	0.001	0.05
DM-DKD_T1D_Late_DKD_EUR.txt	0.315113	0.663407	0.00863124	0.000662804	8157	df.a_atleast1dose_MAC10.tsv	0.01	0.05		DM-DKD_T1D_Late_DKD_EUR.txt	0.268003	0.626423	0.00866815	4.08739e-06	8170	df.b_atleast1dose_MAC10.tsv	0.01	0.05		DM-DKD_T1D_Late_DKD_EUR.txt	0.878857	0.950629	0.000368949	7.7045e-08	9407	df.c_atleast1dose_MAC10.tsv	0.01	0.05
DM-DKD_T1D_Late_DKD_EUR.txt	0.645009	0.869668	0.00257654	0.000139445	27058	df.a_atleast1dose_MAC10.tsv	0.05	0.05		DM-DKD_T1D_Late_DKD_EUR.txt	0.543791	0.809264	0.00310016	1.22781e-06	27113	df.b_atleast1dose_MAC10.tsv	0.05	0.05		DM-DKD_T1D_Late_DKD_EUR.txt	0.177311	0.545666	0.00213911	6.03594e-06	31105	df.c_atleast1dose_MAC10.tsv	0.05	0.05
DM-DKD_T1D_Late_DKD_EUR.txt	0.553383	0.8166	-0.00287663	0.000230783	43284	df.a_atleast1dose_MAC10.tsv	0.1	0.05		DM-DKD_T1D_Late_DKD_EUR.txt	0.690281	0.894123	-0.00176553	5.28959e-07	43371	df.b_atleast1dose_MAC10.tsv	0.1	0.05		DM-DKD_T1D_Late_DKD_EUR.txt	0.332295	0.667652	0.00133511	3.11722e-06	49749	df.c_atleast1dose_MAC10.tsv	0.1	0.05
DM-DKD_T1D_Late_DKD_EUR.txt	0.408053	0.718042	-0.00360821	0.000449614	66417	df.a_atleast1dose_MAC10.tsv	0.2	0.05		DM-DKD_T1D_Late_DKD_EUR.txt	0.732726	0.915959	-0.00135961	3.88516e-07	66572	df.b_atleast1dose_MAC10.tsv	0.2	0.05		DM-DKD_T1D_Late_DKD_EUR.txt	0.253902	0.60838	0.00141409	4.317e-06	76290	df.c_atleast1dose_MAC10.tsv	0.2	0.05
Glycaemic_HbA1c_Eur.txt	0.267915	0.626423	1.20809	0.00080611	50	df.a_atleast1dose_MAC10.tsv	5e-08	0.05		Glycaemic_HbA1c_Eur.txt	0.0390254	0.243216	2.04792	1.41908e-05	50	df.b_atleast1dose_MAC10.tsv	5e-08	0.05		Glycaemic_HbA1c_Eur.txt	0.00462625	0.0484501	0.931347	2.65976e-05	52	df.c_atleast1dose_MAC10.tsv	5e-08	0.05
Glycaemic_HbA1c_Eur.txt	0.213334	0.575903	1.34627	0.00101699	52	df.a_atleast1dose_MAC10.tsv	1e-07	0.05		Glycaemic_HbA1c_Eur.txt	0.0356373	0.233873	2.07644	1.47058e-05	51	df.b_atleast1dose_MAC10.tsv	1e-07	0.05		Glycaemic_HbA1c_Eur.txt	0.00588151	0.0584259	0.898912	2.5159e-05	54	df.c_atleast1dose_MAC10.tsv	1e-07	0.05
Glycaemic_HbA1c_Eur.txt	0.0437181	0.26472	1.84354	0.00266885	120	df.a_atleast1dose_MAC10.tsv	1e-05	0.05		Glycaemic_HbA1c_Eur.txt	0.00401493	0.04271	2.39378	2.75736e-05	120	df.b_atleast1dose_MAC10.tsv	1e-05	0.05		Glycaemic_HbA1c_Eur.txt	0.0115589	0.103691	0.695993	2.11496e-05	123	df.c_atleast1dose_MAC10.tsv	1e-05	0.05
Glycaemic_HbA1c_Eur.txt	0.167451	0.532534	1.05274	0.00125126	242	df.a_atleast1dose_MAC10.tsv	0.0001	0.05		Glycaemic_HbA1c_Eur.txt	0.00812012	0.0783592	1.83847	2.3342e-05	242	df.b_atleast1dose_MAC10.tsv	0.0001	0.05		Glycaemic_HbA1c_Eur.txt	0.00195608	0.0218402	0.704835	3.18051e-05	250	df.c_atleast1dose_MAC10.tsv	0.0001	0.05
Glycaemic_HbA1c_Eur.txt	0.0810065	0.380242	0.879775	0.00199839	847	df.a_atleast1dose_MAC10.tsv	0.001	0.05		Glycaemic_HbA1c_Eur.txt	0.0216051	0.163092	1.05416	1.75806e-05	849	df.b_atleast1dose_MAC10.tsv	0.001	0.05		Glycaemic_HbA1c_Eur.txt	0.232274	0.597717	0.177797	4.73215e-06	891	df.c_atleast1dose_MAC10.tsv	0.001	0.05
Glycaemic_HbA1c_Eur.txt	0.627652	0.865749	0.126079	0.00015456	4602	df.a_atleast1dose_MAC10.tsv	0.01	0.05		Glycaemic_HbA1c_Eur.txt	0.374926	0.699764	0.209974	2.6227e-06	4603	df.b_atleast1dose_MAC10.tsv	0.01	0.05		Glycaemic_HbA1c_Eur.txt	0.93297	0.968826	-0.00642181	2.34616e-08	4901	df.c_atleast1dose_MAC10.tsv	0.01	0.05
Glycaemic_HbA1c_Eur.txt	0.128096	0.465513	0.255414	0.00152015	15545	df.a_atleast1dose_MAC10.tsv	0.05	0.05		Glycaemic_HbA1c_Eur.txt	0.518627	0.791274	-0.0982519	1.38793e-06	15575	df.b_atleast1dose_MAC10.tsv	0.05	0.05		Glycaemic_HbA1c_Eur.txt	0.351085	0.681116	-0.0456511	2.88374e-06	16848	df.c_atleast1dose_MAC10.tsv	0.05	0.05
Glycaemic_HbA1c_Eur.txt	0.266204	0.626423	0.160121	0.000811895	25267	df.a_atleast1dose_MAC10.tsv	0.1	0.05		Glycaemic_HbA1c_Eur.txt	0.690195	0.894123	-0.0521563	5.29272e-07	25295	df.b_atleast1dose_MAC10.tsv	0.1	0.05		Glycaemic_HbA1c_Eur.txt	0.537303	0.804763	-0.025778	1.2621e-06	27707	df.c_atleast1dose_MAC10.tsv	0.1	0.05
Glycaemic_HbA1c_Eur.txt	0.718328	0.911231	0.0464546	8.54762e-05	39326	df.a_atleast1dose_MAC10.tsv	0.2	0.05		Glycaemic_HbA1c_Eur.txt	0.383565	0.705474	-0.102087	2.52933e-06	39368	df.b_atleast1dose_MAC10.tsv	0.2	0.05		Glycaemic_HbA1c_Eur.txt	0.495179	0.776087	-0.0253734	1.54298e-06	43584	df.c_atleast1dose_MAC10.tsv	0.2	0.05
HeartFailure.txt	0.303188	0.654117	0.72354	0.000696289	11	df.a_atleast1dose_MAC10.tsv	5e-08	0.05		HeartFailure.txt	0.384329	0.705474	0.561525	2.52121e-06	11	df.b_atleast1dose_MAC10.tsv	5e-08	0.05		HeartFailure.txt	0.319682	0.663407	0.205348	3.28408e-06	12	df.c_atleast1dose_MAC10.tsv	5e-08	0.05
HeartFailure.txt	0.303188	0.654117	0.72354	0.000696289	11	df.a_atleast1dose_MAC10.tsv	1e-07	0.05		HeartFailure.txt	0.384329	0.705474	0.561525	2.52121e-06	11	df.b_atleast1dose_MAC10.tsv	1e-07	0.05		HeartFailure.txt	0.319682	0.663407	0.205348	3.28408e-06	12	df.c_atleast1dose_MAC10.tsv	1e-07	0.05
HeartFailure.txt	0.333579	0.667652	0.320768	0.000614104	75	df.a_atleast1dose_MAC10.tsv	1e-05	0.05		HeartFailure.txt	0.600113	0.849093	0.160141	9.15547e-07	74	df.b_atleast1dose_MAC10.tsv	1e-05	0.05		HeartFailure.txt	0.938055	0.970343	0.00750634	2.00301e-08	84	df.c_atleast1dose_MAC10.tsv	1e-05	0.05
HeartFailure.txt	0.328995	0.666419	0.178621	0.000625855	320	df.a_atleast1dose_MAC10.tsv	0.0001	0.05		HeartFailure.txt	0.145558	0.499025	0.24344	7.05649e-06	321	df.b_atleast1dose_MAC10.tsv	0.0001	0.05		HeartFailure.txt	0.37682	0.699764	0.0454494	2.59029e-06	385	df.c_atleast1dose_MAC10.tsv	0.0001	0.05
HeartFailure.txt	0.0213893	0.163092	0.20341	0.00347279	1782	df.a_atleast1dose_MAC10.tsv	0.001	0.05		HeartFailure.txt	0.00498783	0.0514393	0.226191	2.62637e-05	1790	df.b_atleast1dose_MAC10.tsv	0.001	0.05		HeartFailure.txt	0.107118	0.442918	0.0384214	8.61017e-06	2306	df.c_atleast1dose_MAC10.tsv	0.001	0.05
HeartFailure.txt	0.0337609	0.223583	0.0960456	0.00295671	9820	df.a_atleast1dose_MAC10.tsv	0.01	0.05		HeartFailure.txt	0.00571917	0.0576612	0.114139	2.54405e-05	9834	df.b_atleast1dose_MAC10.tsv	0.01	0.05		HeartFailure.txt	0.00186933	0.0210455	0.0369186	3.20814e-05	13421	df.c_atleast1dose_MAC10.tsv	0.01	0.05
HeartFailure.txt	0.184179	0.551426	0.0410869	0.00115805	29780	df.a_atleast1dose_MAC10.tsv	0.05	0.05		HeartFailure.txt	0.0122129	0.106449	0.0709112	2.09199e-05	29735	df.b_atleast1dose_MAC10.tsv	0.05	0.05		HeartFailure.txt	0.000133432	0.00182087	0.0305883	4.83944e-05	41900	df.c_atleast1dose_MAC10.tsv	0.05	0.05
HeartFailure.txt	0.0753079	0.365975	0.0486371	0.00207627	46029	df.a_atleast1dose_MAC10.tsv	0.1	0.05		HeartFailure.txt	0.00148552	0.0171533	0.0795089	3.36347e-05	45942	df.b_atleast1dose_MAC10.tsv	0.1	0.05		HeartFailure.txt	0.000428241	0.00561702	0.0248291	4.11387e-05	65314	df.c_atleast1dose_MAC10.tsv	0.1	0.05
HeartFailure.txt	0.108246	0.442918	0.0400777	0.00169347	68793	df.a_atleast1dose_MAC10.tsv	0.2	0.05		HeartFailure.txt	0.000880197	0.0108104	0.0759395	3.68577e-05	68746	df.b_atleast1dose_MAC10.tsv	0.2	0.05		HeartFailure.txt	0.000826166	0.0103317	0.0214644	3.7082e-05	97701	df.c_atleast1dose_MAC10.tsv	0.2	0.05
Obesity.txt	0.72879	0.91532	0.094416	7.89887e-05	21	df.a_atleast1dose_MAC10.tsv	5e-08	0.05		Obesity.txt	0.186591	0.555251	0.329713	5.81102e-06	21	df.b_atleast1dose_MAC10.tsv	5e-08	0.05		Obesity.txt	0.111062	0.442918	0.133048	8.42054e-06	21	df.c_atleast1dose_MAC10.tsv	5e-08	0.05
Obesity.txt	0.834672	0.940485	0.0543082	2.86208e-05	25	df.a_atleast1dose_MAC10.tsv	1e-07	0.05		Obesity.txt	0.183613	0.551426	0.316839	5.8903e-06	25	df.b_atleast1dose_MAC10.tsv	1e-07	0.05		Obesity.txt	0.0381788	0.243216	0.1652	1.42507e-05	25	df.c_atleast1dose_MAC10.tsv	1e-07	0.05
Obesity.txt	0.682188	0.891268	0.0801958	0.000110161	68	df.a_atleast1dose_MAC10.tsv	1e-05	0.05		Obesity.txt	0.298648	0.652096	0.185729	3.59862e-06	68	df.b_atleast1dose_MAC10.tsv	1e-05	0.05		Obesity.txt	0.592007	0.846351	0.0319236	9.52548e-07	68	df.c_atleast1dose_MAC10.tsv	1e-05	0.05
Obesity.txt	0.132674	0.474186	0.215554	0.0014844	185	df.a_atleast1dose_MAC10.tsv	0.0001	0.05		Obesity.txt	0.0201924	0.1586	0.303667	1.79732e-05	185	df.b_atleast1dose_MAC10.tsv	0.0001	0.05		Obesity.txt	0.193211	0.555378	0.0566745	5.61458e-06	186	df.c_atleast1dose_MAC10.tsv	0.0001	0.05
Obesity.txt	0.320976	0.663407	0.0905503	0.000646942	650	df.a_atleast1dose_MAC10.tsv	0.001	0.05		Obesity.txt	0.164914	0.529215	0.115757	6.42479e-06	649	df.b_atleast1dose_MAC10.tsv	0.001	0.05		Obesity.txt	0.64932	0.873736	0.0126288	6.85702e-07	651	df.c_atleast1dose_MAC10.tsv	0.001	0.05
Obesity.txt	0.303346	0.654117	0.0504012	0.000695833	3353	df.a_atleast1dose_MAC10.tsv	0.01	0.05		Obesity.txt	0.155906	0.511236	0.0634849	6.70768e-06	3351	df.b_atleast1dose_MAC10.tsv	0.01	0.05		Obesity.txt	0.159939	0.52067	0.0207157	6.54926e-06	3434	df.c_atleast1dose_MAC10.tsv	0.01	0.05
Obesity.txt	0.278196	0.635896	0.034087	0.000772293	11626	df.a_atleast1dose_MAC10.tsv	0.05	0.05		Obesity.txt	0.149807	0.500964	0.0413126	6.90996e-06	11636	df.b_atleast1dose_MAC10.tsv	0.05	0.05		Obesity.txt	0.128524	0.465513	0.0142193	7.66171e-06	12110	df.c_atleast1dose_MAC10.tsv	0.05	0.05
Obesity.txt	0.213992	0.575903	0.0329663	0.00101408	19691	df.a_atleast1dose_MAC10.tsv	0.1	0.05		Obesity.txt	0.085901	0.389437	0.0415805	9.82605e-06	19700	df.b_atleast1dose_MAC10.tsv	0.1	0.05		Obesity.txt	0.116501	0.453408	0.0123359	8.17079e-06	20673	df.c_atleast1dose_MAC10.tsv	0.1	0.05
Obesity.txt	0.210428	0.570859	0.0291155	0.00103001	32128	df.a_atleast1dose_MAC10.tsv	0.2	0.05		Obesity.txt	0.153709	0.510224	0.0302557	6.7795e-06	32167	df.b_atleast1dose_MAC10.tsv	0.2	0.05		Obesity.txt	0.119174	0.453408	0.0106942	8.05274e-06	33940	df.c_atleast1dose_MAC10.tsv	0.2	0.05
BMI_GCST90029007_GWAS_format.txt	0.225014	NA	0.290395	0.00096675	1291	df.a_atleast1dose_MAC10.tsv	1e-07	0.05		BMI_GCST90029007_GWAS_format.txt	0.00572874	NA	0.605161	2.54304e-05	1290	df.b_atleast1dose_MAC10.tsv	1e-07	0.05		BMI_GCST90029007_GWAS_format.txt	0.0149189	NA	0.17485	1.9653e-05	1365	df.c_atleast1dose_MAC10.tsv	1e-07	0.05
BMI_GCST90029007_GWAS_format.txt	0.336233	NA	0.183055	0.000607399	3004	df.a_atleast1dose_MAC10.tsv	1e-05	0.05		BMI_GCST90029007_GWAS_format.txt	0.0104278	NA	0.445888	2.18546e-05	3003	df.b_atleast1dose_MAC10.tsv	1e-05	0.05		BMI_GCST90029007_GWAS_format.txt	0.0103811	NA	0.14324	2.17831e-05	3362	df.c_atleast1dose_MAC10.tsv	1e-05	0.05
BMI_GCST90029007_GWAS_format.txt	0.259372	NA	0.18537	0.000835463	5160	df.a_atleast1dose_MAC10.tsv	0.0001	0.05		BMI_GCST90029007_GWAS_format.txt	0.00281145	NA	0.449253	2.97353e-05	5147	df.b_atleast1dose_MAC10.tsv	0.0001	0.05		BMI_GCST90029007_GWAS_format.txt	0.000122007	NA	0.180096	4.8954e-05	6236	df.c_atleast1dose_MAC10.tsv	0.0001	0.05
BMI_GCST90029007_GWAS_format.txt	0.0747916	NA	0.243544	0.00208363	9999	df.a_atleast1dose_MAC10.tsv	0.001	0.05		BMI_GCST90029007_GWAS_format.txt	6.47947e-06	NA	0.564125	6.77615e-05	9985	df.b_atleast1dose_MAC10.tsv	0.001	0.05		BMI_GCST90029007_GWAS_format.txt	5.06831e-10	NA	0.230301	0.000128174	13968	df.c_atleast1dose_MAC10.tsv	0.001	0.05
BMI_GCST90029007_GWAS_format.txt	0.0527319	NA	0.209153	0.0024624	22450	df.a_atleast1dose_MAC10.tsv	0.01	0.05		BMI_GCST90029007_GWAS_format.txt	2.86159e-06	NA	0.462218	7.29785e-05	22456	df.b_atleast1dose_MAC10.tsv	0.01	0.05		BMI_GCST90029007_GWAS_format.txt	2.02906e-11	NA	0.185059	0.000149038	36772	df.c_atleast1dose_MAC10.tsv	0.01	0.05
BMI_GCST90029007_GWAS_format.txt	0.000623289	NA	0.313897	0.00766111	43395	df.a_atleast1dose_MAC10.tsv	0.05	0.05		BMI_GCST90029007_GWAS_format.txt	8.56112e-09	NA	0.483512	0.000110407	43338	df.b_atleast1dose_MAC10.tsv	0.05	0.05		BMI_GCST90029007_GWAS_format.txt	1.20287e-11	NA	0.155719	0.000152433	74606	df.c_atleast1dose_MAC10.tsv	0.05	0.05
BMI_GCST90029007_GWAS_format.txt	2.33914e-05	NA	0.366172	0.0116862	58616	df.a_atleast1dose_MAC10.tsv	0.1	0.05		BMI_GCST90029007_GWAS_format.txt	1.43944e-11	NA	0.535146	0.000151949	58526	df.b_atleast1dose_MAC10.tsv	0.1	0.05		BMI_GCST90029007_GWAS_format.txt	3.21318e-12	NA	0.150602	0.000161013	100391	df.c_atleast1dose_MAC10.tsv	0.1	0.05
BMI_GCST90029007_GWAS_format.txt	9.39765e-06	NA	0.366884	0.0128148	78330	df.a_atleast1dose_MAC10.tsv	0.2	0.05		BMI_GCST90029007_GWAS_format.txt	4.4778e-12	NA	0.524427	0.000159571	78229	df.b_atleast1dose_MAC10.tsv	0.2	0.05		BMI_GCST90029007_GWAS_format.txt	2.47966e-11	NA	0.137844	0.000147735	132464	df.c_atleast1dose_MAC10.tsv	0.2	0.05

## Sheet: Table S21
Table S21 Hoeffding's D Independence test of BI (participants with at least one dose of vaccine) with related traits via summary statistics
Exposure	Outcome	pthres	method	n	Dn	scaled	p.value	p.adj_pthres_separate	p.adj_pthres&traitB_separate
Abnormal findings on diagnostic imaging of lung	df.a_atleast1dose	0.1	Hoeffding's D Independence Test	102776	1.28778e-06	4.76464	0.000205149	0.0240024	0.0080008
Schizophrenia, schizotypal and delusional disorders	df.b_atleast1dose	1e-05	Hoeffding's D Independence Test	43	0.00309255	4.67594	0.000233139	0.0272773	0.00909243
Type 1 diabetes, wide definition	df.b_atleast1dose	0.2	Hoeffding's D Independence Test	179971	6.58719e-07	4.26779	0.000420703	0.0492223	0.0164074
Asthma (only as main-diagnosis)	df.c_atleast1dose	0.05	Hoeffding's D Independence Test	68429	1.55032e-06	3.81906	0.000808076	0.0805845	0.0268615
Schizophrenia or delusion (more controls excluded)	df.a_atleast1dose	0.01	Hoeffding's D Independence Test	15032	6.42531e-06	3.47684	0.00133354	0.156024	0.0520081
Asthma (only as main-diagnosis) (more controls excluded)	df.c_atleast1dose	0.05	Hoeffding's D Independence Test	67883	1.4137e-06	3.45474	0.00137751	0.0805845	0.0268615
Cardiomyopathy	df.c_atleast1dose	0.1	Hoeffding's D Independence Test	103175	9.17566e-07	3.40808	0.00147528	0.086304	0.057536
Pulmonary embolism	df.b_atleast1dose	0.05	Hoeffding's D Independence Test	58577	1.4558e-06	3.06991	0.00242965	0.0924941	0.0616628
Pulmonary embolism (no controls excluded)	df.b_atleast1dose	0.05	Hoeffding's D Independence Test	58765	1.3672e-06	2.89231	0.00316219	0.0924941	0.0616628
Cirrhosis, broad definition used in the article https://doi.org/10.1101/594523	df.a_atleast1dose	0.0001	Hoeffding's D Independence Test	202	0.000392115	2.83734	0.00343173	0.240143	0.120071
Abnormal findings on diagnostic imaging of lung	df.b_atleast1dose	0.1	Hoeffding's D Independence Test	102787	7.18792e-07	2.65974	0.00447351	0.174467	0.174467
Type 1 diabetes, wide definition	df.b_atleast1dose	0.3	Hoeffding's D Independence Test	248310	2.96496e-07	2.65041	0.00453641	0.526799	0.17692
Type 1 diabetes, wide definition	df.b_atleast1dose	0.4	Hoeffding's D Independence Test	308836	2.36497e-07	2.62938	0.00468152	0.547738	0.182579
Asthma (only as main-diagnosis)	df.a_atleast1dose	0.5	Hoeffding's D Independence Test	372099	1.94228e-07	2.60178	0.0048792	0.187348	0.14284
Type 1 diabetes, wide definition	df.b_atleast1dose	0.5	Hoeffding's D Independence Test	362056	1.90506e-07	2.48305	0.00583159	0.187348	0.0832658
Type 1 diabetes, wide definition	df.b_atleast1dose	0.001	Hoeffding's D Independence Test	2493	2.76648e-05	2.48187	0.00584198	0.488257	0.227837
Type 1 diabetes, strict definition	df.b_atleast1dose	0.0001	Hoeffding's D Independence Test	728	9.43187e-05	2.46851	0.0059606	0.240143	0.232463
Type 1 diabetes, strict definition	df.a_atleast1dose	0.0001	Hoeffding's D Independence Test	728	9.3494e-05	2.44693	0.00615751	0.240143	0.120071
Cardiomyopathy (excluding other)	df.b_atleast1dose	0.5	Hoeffding's D Independence Test	363183	1.86939e-07	2.44414	0.00618337	0.187348	0.0832658
Schizophrenia or delusion	df.c_atleast1dose	1e-05	Hoeffding's D Independence Test	35	0.00199647	2.44367	0.00618774	0.361983	0.241322
Asthma (only as main-diagnosis)	df.b_atleast1dose	0.5	Hoeffding's D Independence Test	372141	1.80694e-07	2.42077	0.00640506	0.187348	0.0832658
Cardiomyopathy (no controls excluded)	df.a_atleast1dose	0.01	Hoeffding's D Independence Test	14204	4.43581e-06	2.26806	0.00806825	0.471992	0.157331
Alcoholic liver disease	df.a_atleast1dose	0.001	Hoeffding's D Independence Test	1690	3.69338e-05	2.24572	0.00834627	0.488257	0.276682
Asthma, hospital admissions , main diagnosis only	df.a_atleast1dose	0.3	Hoeffding's D Independence Test	263404	2.31552e-07	2.1957	0.00900512	0.526799	0.307793
Asthma, hospital admissions , main diagnosis only	df.a_atleast1dose	0.5	Hoeffding's D Independence Test	371828	1.63443e-07	2.18782	0.00911364	0.213259	0.14284
Diabetes mellitus	df.c_atleast1dose	0.1	Hoeffding's D Independence Test	129409	4.66296e-07	2.17233	0.00933092	0.242019	0.181953
Pulmonary embolism (no controls excluded)	df.b_atleast1dose	0.1	Hoeffding's D Independence Test	104818	5.57787e-07	2.10476	0.0103427	0.242019	0.183026
Asthma (only as main-diagnosis) (more controls excluded)	df.a_atleast1dose	0.5	Hoeffding's D Independence Test	371651	1.54353e-07	2.06515	0.0109877	0.214259	0.14284
Cardiomyopathy (no controls excluded)	df.b_atleast1dose	0.01	Hoeffding's D Independence Test	14205	3.84072e-06	1.96393	0.0128306	0.500392	0.500392
Pulmonary embolism	df.b_atleast1dose	0.1	Hoeffding's D Independence Test	104550	5.05756e-07	1.90354	0.0140789	0.274539	0.183026
Interstitial lung disease	df.a_atleast1dose	0.3	Hoeffding's D Independence Test	248253	2.02334e-07	1.80828	0.0163094	0.636066	0.307793
Asthma (only as main-diagnosis) (more controls excluded)	df.b_atleast1dose	0.5	Hoeffding's D Independence Test	371692	1.35126e-07	1.80811	0.0163136	0.272671	0.159058
Any dementia	df.b_atleast1dose	1e-05	Hoeffding's D Independence Test	109	0.000462266	1.79729	0.0165892	0.46105	0.256139
Alcoholic liver disease	df.a_atleast1dose	0.001	Hoeffding's D Independence Test	1684	2.94007e-05	1.78133	0.0170044	0.66203	0.276682
Type 1 diabetes, wide definition	df.a_atleast1dose	0.2	Hoeffding's D Independence Test	179950	2.71727e-07	1.76029	0.0175684	0.583632	0.541698
Asthma (only as main-diagnosis) (more controls excluded)	df.c_atleast1dose	0.1	Hoeffding's D Independence Test	116499	4.12804e-07	1.73127	0.0183782	0.307179	0.238917
Obesity related asthma	df.a_atleast1dose	0.01	Hoeffding's D Independence Test	15347	3.12373e-06	1.72572	0.0185374	0.542218	0.240986
Alcoholic liver disease	df.a_atleast1dose	0.0001	Hoeffding's D Independence Test	202	0.000231853	1.67769	0.0199768	0.522655	0.217773
Schizophrenia, schizotypal and delusional disorders	df.a_atleast1dose	1e-05	Hoeffding's D Independence Test	43	0.00110936	1.67735	0.0199874	0.46105	0.591574
Pulmonary embolism (no controls excluded)	df.b_atleast1dose	0.2	Hoeffding's D Independence Test	184482	2.50554e-07	1.66401	0.0204078	0.583632	0.329849
Type 1 diabetes, strict (exclude DM2)	df.a_atleast1dose	0.0001	Hoeffding's D Independence Test	708	6.31095e-05	1.60626	0.0223357	0.522655	0.217773
Depression	df.a_atleast1dose	0.1	Hoeffding's D Independence Test	113559	3.82915e-07	1.56539	0.0238142	0.328784	0.464377
Cardiomyopathy	df.c_atleast1dose	1e-05	Hoeffding's D Independence Test	30	0.00149304	1.55873	0.0240647	0.46105	0.469261
Type 1 diabetes, strict definition	df.b_atleast1dose	1e-05	Hoeffding's D Independence Test	515	8.37854e-05	1.55036	0.0243831	0.46105	0.256139
Type 1 diabetes, wide definition	df.a_atleast1dose	0.3	Hoeffding's D Independence Test	248284	1.72631e-07	1.543	0.024667	0.721509	0.307793
Obesity	df.b_atleast1dose	0.4	Hoeffding's D Independence Test	319934	1.33527e-07	1.53791	0.0248656	0.723517	0.395183
Asthma (only as main-diagnosis)	df.c_atleast1dose	0.1	Hoeffding's D Independence Test	117119	3.622e-07	1.52713	0.0252911	0.328784	0.246588
Pulmonary embolism	df.b_atleast1dose	0.2	Hoeffding's D Independence Test	184155	2.30042e-07	1.52507	0.025373	0.583632	0.329849
Type 1 diabetes, wide definition	df.a_atleast1dose	0.001	Hoeffding's D Independence Test	2493	1.64192e-05	1.473	0.0275456	0.66203	0.276682
Any dementia (more controls excluded)	df.a_atleast1dose	0.001	Hoeffding's D Independence Test	1858	2.17523e-05	1.45419	0.0283776	0.66203	0.276682
Tuberculosis	df.a_atleast1dose	0.01	Hoeffding's D Independence Test	13123	3.07586e-06	1.45301	0.0284304	0.583714	0.277197
Type 1 diabetes, strict definition	df.b_atleast1dose	0.01	Hoeffding's D Independence Test	12054	3.27373e-06	1.4205	0.0299341	0.583714	0.581822
Cardiomyopathy (excluding other)	df.b_atleast1dose	0.4	Hoeffding's D Independence Test	310639	1.26156e-07	1.41079	0.0303987	0.723517	0.395183
Type 1 diabetes, wide definition	df.c_atleast1dose	0.05	Hoeffding's D Independence Test	56637	6.89308e-07	1.40543	0.0306589	0.683663	0.398566
Obesity	df.b_atleast1dose	0.5	Hoeffding's D Independence Test	370565	1.04333e-07	1.39184	0.0313284	0.432899	0.244362
Abnormal findings on diagnostic imaging of lung	df.a_atleast1dose	0.3	Hoeffding's D Independence Test	250251	1.53962e-07	1.38704	0.0315685	0.738702	0.307793
Asthma (only as main-diagnosis)	df.a_atleast1dose	1e-05	Hoeffding's D Independence Test	153	0.000251424	1.37579	0.0321388	0.46105	0.591574
Type 1 diabetes, wide definition	df.b_atleast1dose	0.1	Hoeffding's D Independence Test	101357	3.71749e-07	1.35644	0.0331457	0.358607	0.32317
Schizophrenia or delusion	df.b_atleast1dose	1e-05	Hoeffding's D Independence Test	35	0.00110125	1.34793	0.0335992	0.46105	0.256139
Schizophrenia, schizotypal and delusional disorders	df.c_atleast1dose	0.1	Hoeffding's D Independence Test	104778	3.56781e-07	1.34577	0.0337152	0.358607	0.262979
Asthma (more controls excluded)	df.c_atleast1dose	0.2	Hoeffding's D Independence Test	198894	1.87384e-07	1.3417	0.0339349	0.583632	0.664506
Type 1 diabetes, strict definition	df.c_atleast1dose	0.5	Hoeffding's D Independence Test	356252	1.02937e-07	1.32017	0.0351231	0.432899	0.475093
Cardiomyopathy (no controls excluded)	df.a_atleast1dose	0.5	Hoeffding's D Independence Test	363949	9.82809e-08	1.28769	0.0369999	0.432899	0.360749
COPD/asthma related infections	df.b_atleast1dose	1e-05	Hoeffding's D Independence Test	44	0.000824181	1.27583	0.0377111	0.46105	0.256139
Dementia	df.a_atleast1dose	0.001	Hoeffding's D Independence Test	2033	1.74397e-05	1.27575	0.0377159	0.66203	0.294184
COPD/asthma related pneumonia or pneumonia derived septichaemia	df.a_atleast1dose	0.01	Hoeffding's D Independence Test	15042	2.34525e-06	1.2699	0.0380725	0.636355	0.296966
Obesity	df.b_atleast1dose	1e-05	Hoeffding's D Independence Test	82	0.000428155	1.2485	0.039406	0.46105	0.256139
Type 1 diabetes, strict (exclude DM2)	df.b_atleast1dose	0.001	Hoeffding's D Independence Test	1901	1.82064e-05	1.24532	0.0396086	0.66203	0.772368
Abnormal findings on diagnostic imaging of lung	df.a_atleast1dose	0.2	Hoeffding's D Independence Test	182089	1.88789e-07	1.23754	0.0401081	0.583632	0.541698
Cirrhosis, broad definition used in the article https://doi.org/10.1101/594523	df.c_atleast1dose	0.3	Hoeffding's D Independence Test	248811	1.36346e-07	1.22127	0.0411749	0.754745	0.656741
Interstitial lung disease	df.a_atleast1dose	0.2	Hoeffding's D Independence Test	179824	1.87513e-07	1.21389	0.0416691	0.583632	0.541698
Nonalcoholic fatty liver disease	df.b_atleast1dose	0.2	Hoeffding's D Independence Test	178801	1.82304e-07	1.17345	0.0444886	0.583632	0.433764
Obesity related asthma	df.b_atleast1dose	0.01	Hoeffding's D Independence Test	15350	2.11698e-06	1.16977	0.0447555	0.65455	0.581822
Interstitial lung disease endpoints	df.c_atleast1dose	0.2	Hoeffding's D Independence Test	190993	1.69852e-07	1.16785	0.0448948	0.583632	0.664506
Diabetes mellitus	df.a_atleast1dose	0.3	Hoeffding's D Independence Test	275918	1.17214e-07	1.16429	0.0451557	0.754745	0.352214
Cardiomyopathy	df.a_atleast1dose	0.1	Hoeffding's D Independence Test	103168	3.06145e-07	1.13703	0.0472026	0.460226	0.52383
Asthma, hospital admissions , main diagnosis only	df.a_atleast1dose	0.4	Hoeffding's D Independence Test	321435	9.73233e-08	1.12619	0.0480439	0.723517	0.592551
Cardiomyopathy (no controls excluded)	df.a_atleast1dose	0.4	Hoeffding's D Independence Test	311180	9.8254e-08	1.10069	0.0500869	0.723517	0.592551
Pulmonary embolism	df.a_atleast1dose	0.05	Hoeffding's D Independence Test	58569	5.11726e-07	1.07895	0.0519017	0.683663	0.640377
Schizophrenia, schizotypal and delusional disorders	df.c_atleast1dose	0.001	Hoeffding's D Independence Test	1989	1.49809e-05	1.07215	0.0524832	0.729177	0.967597
Dementia	df.c_atleast1dose	0.4	Hoeffding's D Independence Test	311188	9.53766e-08	1.06848	0.0528006	0.723517	0.740695
Diabetes mellitus	df.b_atleast1dose	0.3	Hoeffding's D Independence Test	275948	1.07345e-07	1.06637	0.0529833	0.774881	0.894832
Alcoholic liver disease	df.a_atleast1dose	0.0001	Hoeffding's D Independence Test	197	0.000150201	1.05982	0.0535568	0.763646	0.365903
Nonalcoholic fatty liver disease	df.c_atleast1dose	0.5	Hoeffding's D Independence Test	362080	8.11167e-08	1.05734	0.0537751	0.47584	0.475093
Nonalcoholic fatty liver disease	df.c_atleast1dose	0.4	Hoeffding's D Independence Test	308968	9.41199e-08	1.04688	0.0547086	0.723517	0.740695
Diabetes, insuline treatment (Kela reimbursement)	df.b_atleast1dose	0.05	Hoeffding's D Independence Test	76989	3.77585e-07	1.0465	0.0547424	0.683663	0.551647
Type 1 diabetes, strict definition	df.c_atleast1dose	0.1	Hoeffding's D Independence Test	94091	3.04196e-07	1.03038	0.0562151	0.48156	0.266055
Type 1 diabetes, wide definition	df.a_atleast1dose	0.0001	Hoeffding's D Independence Test	865	3.31002e-05	1.02955	0.0562928	0.763646	0.365903
Cardiomyopathy (excluding other)	df.b_atleast1dose	0.05	Hoeffding's D Independence Test	57306	4.97567e-07	1.02647	0.0565792	0.683663	0.551647
Dementia	df.c_atleast1dose	0.5	Hoeffding's D Independence Test	363708	7.80639e-08	1.02213	0.0569862	0.47584	0.475093
Type 1 diabetes, strict (exclude DM2)	df.c_atleast1dose	0.1	Hoeffding's D Independence Test	93608	3.01319e-07	1.0154	0.0576226	0.48156	0.266055
Type 1 diabetes, wide definition	df.b_atleast1dose	0.0001	Hoeffding's D Independence Test	865	3.24971e-05	1.01079	0.058063	0.763646	0.611441
Obesity related asthma	df.c_atleast1dose	0.0001	Hoeffding's D Independence Test	241	0.000116176	1.00376	0.058742	0.763646	0.68635
Diabetes mellitus in pregnancy	df.c_atleast1dose	0.5	Hoeffding's D Independence Test	364585	7.62752e-08	1.00111	0.0589997	0.47584	0.475093
Any dementia	df.a_atleast1dose	1e-05	Hoeffding's D Independence Test	109	0.000256219	0.99618	0.0594835	0.484389	0.591574
Schizophrenia	df.a_atleast1dose	0.01	Hoeffding's D Independence Test	13385	2.05987e-06	0.992495	0.0598476	0.778018	0.389009
Cardiomyopathy (excluding other)	df.a_atleast1dose	0.5	Hoeffding's D Independence Test	363146	7.58526e-08	0.991638	0.0599327	0.47584	0.467475
Asthma (more controls excluded)	df.c_atleast1dose	1e-05	Hoeffding's D Independence Test	193	0.000143182	0.989672	0.0601282	0.484389	0.514454
Diabetes mellitus	df.b_atleast1dose	0.2	Hoeffding's D Independence Test	210391	1.29586e-07	0.981489	0.0609495	0.713109	0.475406
Asthma, hospital admissions , main diagnosis only	df.b_atleast1dose	0.5	Hoeffding's D Independence Test	371870	7.12017e-08	0.953198	0.0638836	0.47584	0.392582
COPD/asthma related pneumonia or pneumonia derived septichaemia	df.c_atleast1dose	0.4	Hoeffding's D Independence Test	313146	8.42537e-08	0.949811	0.0642449	0.723517	0.740695
Schizophrenia or delusion	df.c_atleast1dose	0.001	Hoeffding's D Independence Test	1987	1.32819e-05	0.9496	0.0642675	0.729177	0.967597
Obesity related asthma	df.a_atleast1dose	0.001	Hoeffding's D Independence Test	2054	1.28273e-05	0.94804	0.0644347	0.729177	0.418826
COPD/asthma related pneumonia or pneumonia derived septichaemia	df.c_atleast1dose	0.5	Hoeffding's D Independence Test	365490	7.16038e-08	0.942135	0.0650721	0.47584	0.475093
Type 1 diabetes, strict definition	df.a_atleast1dose	1e-05	Hoeffding's D Independence Test	515	5.07427e-05	0.938943	0.0654194	0.484389	0.591574
Pulmonary embolism (no controls excluded)	df.a_atleast1dose	0.05	Hoeffding's D Independence Test	58758	4.31289e-07	0.912284	0.0683999	0.683663	0.640377
Type 1 diabetes, wide definition	df.b_atleast1dose	1e-05	Hoeffding's D Independence Test	566	4.47307e-05	0.909822	0.0686824	0.484389	0.30826
Cardiomyopathy	df.b_atleast1dose	0.0001	Hoeffding's D Independence Test	251	9.98066e-05	0.898259	0.0700266	0.771613	0.611441
Tuberculosis	df.c_atleast1dose	0.1	Hoeffding's D Independence Test	99413	2.50039e-07	0.894848	0.0704286	0.499351	0.266055
Pulmonary embolism (no controls excluded)	df.b_atleast1dose	1e-05	Hoeffding's D Independence Test	66	0.000381145	0.89188	0.0707805	0.484389	0.30826
Cardiomyopathy	df.b_atleast1dose	1e-05	Hoeffding's D Independence Test	30	0.000851426	0.888889	0.0711369	0.484389	0.30826
Schizophrenia or delusion (more controls excluded)	df.c_atleast1dose	0.0001	Hoeffding's D Independence Test	259	9.43737e-05	0.876543	0.072629	0.771613	0.68635
Alcoholic liver disease	df.b_atleast1dose	0.5	Hoeffding's D Independence Test	362269	6.71683e-08	0.875986	0.0726971	0.477119	0.392582
Tuberculosis	df.c_atleast1dose	0.5	Hoeffding's D Independence Test	361039	6.69556e-08	0.870247	0.0734029	0.477119	0.475093
Schizophrenia or delusion	df.c_atleast1dose	0.1	Hoeffding's D Independence Test	105030	2.27082e-07	0.858605	0.0748577	0.499351	0.266055
Asthma (only as main-diagnosis) (more controls excluded)	df.b_atleast1dose	0.4	Hoeffding's D Independence Test	321032	7.4246e-08	0.858069	0.0749255	0.723517	0.586527
Asthma, hospital admissions , main diagnosis only	df.c_atleast1dose	0.1	Hoeffding's D Independence Test	116596	2.01767e-07	0.846903	0.0763519	0.499351	0.266055
Schizophrenia or delusion (more controls excluded)	df.b_atleast1dose	0.01	Hoeffding's D Independence Test	15033	1.5471e-06	0.837215	0.0776134	0.791444	0.711724
Tuberculosis	df.a_atleast1dose	0.4	Hoeffding's D Independence Test	308111	7.51866e-08	0.833967	0.0780413	0.723517	0.592551
Dementia	df.b_atleast1dose	0.001	Hoeffding's D Independence Test	2033	1.12171e-05	0.820553	0.0798365	0.729177	0.786752
Human immunodeficiency virus [HIV] disease	df.c_atleast1dose	0.1	Hoeffding's D Independence Test	98080	2.31315e-07	0.816739	0.0803551	0.499351	0.266055
Asthma (only as main-diagnosis)	df.a_atleast1dose	0.4	Hoeffding's D Independence Test	321745	7.02021e-08	0.813136	0.0808483	0.723517	0.592551
Human immunodeficiency virus [HIV] disease	df.b_atleast1dose	0.1	Hoeffding's D Independence Test	98080	2.29487e-07	0.810283	0.0812412	0.499351	0.633682
Interstitial lung disease	df.c_atleast1dose	1e-05	Hoeffding's D Independence Test	69	0.00032811	0.803213	0.0822241	0.484389	0.514454
Cardiomyopathy (no controls excluded)	df.b_atleast1dose	0.5	Hoeffding's D Independence Test	363989	6.0698e-08	0.79536	0.0833309	0.498848	0.392582
Diabetes, insuline treatment (Kela reimbursement) (more controls excluded)	df.c_atleast1dose	1e-05	Hoeffding's D Independence Test	603	3.60987e-05	0.782332	0.0852035	0.484389	0.514454
Cardiomyopathy	df.c_atleast1dose	0.5	Hoeffding's D Independence Test	363388	5.97659e-08	0.781853	0.0852731	0.498848	0.475093
Interstitial lung disease endpoints	df.b_atleast1dose	0.0001	Hoeffding's D Independence Test	722	3.00747e-05	0.780619	0.085453	0.771613	0.611441
Type 1 diabetes, strict definition	df.a_atleast1dose	0.01	Hoeffding's D Independence Test	12054	1.7976e-06	0.779992	0.0855446	0.791444	0.476606
Schizophrenia or delusion (more controls excluded)	df.b_atleast1dose	0.0001	Hoeffding's D Independence Test	259	8.38385e-05	0.778692	0.0857348	0.771613	0.611441
Cardiomyopathy (excluding other)	df.a_atleast1dose	0.4	Hoeffding's D Independence Test	310605	6.93934e-08	0.775939	0.0861391	0.723517	0.592551
Any dementia (more controls excluded)	df.a_atleast1dose	1e-05	Hoeffding's D Independence Test	116	0.000187413	0.775888	0.0861466	0.484389	0.591574
Interstitial lung disease endpoints	df.c_atleast1dose	0.1	Hoeffding's D Independence Test	111329	1.93352e-07	0.774918	0.0862895	0.499351	0.266055
Any dementia (more controls excluded)	df.b_atleast1dose	1e-05	Hoeffding's D Independence Test	116	0.000185429	0.767675	0.0873652	0.484389	0.318166
Cardiomyopathy (excluding other)	df.b_atleast1dose	1e-05	Hoeffding's D Independence Test	32	0.000673864	0.752032	0.0897391	0.484389	0.318166
Alcoholic liver disease	df.b_atleast1dose	0.5	Hoeffding's D Independence Test	362237	5.72446e-08	0.746498	0.0905959	0.504748	0.392582
Type 1 diabetes, wide definition	df.a_atleast1dose	0.4	Hoeffding's D Independence Test	308804	6.68238e-08	0.742874	0.0911617	0.723517	0.592551
Depression medications	df.c_atleast1dose	0.01	Hoeffding's D Independence Test	19551	1.05288e-06	0.741016	0.0914534	0.791444	0.787941
Diabetes mellitus in pregnancy	df.b_atleast1dose	0.05	Hoeffding's D Independence Test	59241	3.47038e-07	0.740107	0.0915964	0.683663	0.662946
Pulmonary embolism (no controls excluded)	df.c_atleast1dose	0.1	Hoeffding's D Independence Test	104818	1.94292e-07	0.733143	0.0927004	0.499351	0.266055
COPD/asthma related infections	df.c_atleast1dose	1e-05	Hoeffding's D Independence Test	44	0.000472495	0.731422	0.0929755	0.484389	0.514454
Abnormal findings on diagnostic imaging of lung	df.c_atleast1dose	0.3	Hoeffding's D Independence Test	250288	7.99666e-08	0.720526	0.0947384	0.802684	0.656741
Type 1 diabetes, wide definition	df.a_atleast1dose	1e-05	Hoeffding's D Independence Test	566	3.52791e-05	0.717577	0.0952217	0.484389	0.591574
Any dementia (more controls excluded)	df.c_atleast1dose	0.1	Hoeffding's D Independence Test	102546	1.93911e-07	0.715845	0.0955069	0.499351	0.266055
Any dementia (more controls excluded)	df.c_atleast1dose	0.3	Hoeffding's D Independence Test	249655	7.927e-08	0.712443	0.0960698	0.802684	0.656741
Asthma (only as main-diagnosis) (more controls excluded)	df.a_atleast1dose	0.3	Hoeffding's D Independence Test	263190	7.50028e-08	0.710637	0.0963701	0.802684	0.626405
COPD/asthma related infections	df.b_atleast1dose	0.4	Hoeffding's D Independence Test	317775	6.19737e-08	0.708971	0.096648	0.723517	0.586527
Pulmonary embolism (no controls excluded)	df.b_atleast1dose	0.3	Hoeffding's D Independence Test	252665	7.71239e-08	0.701512	0.0979033	0.802684	0.894832
Asthma (only as main-diagnosis)	df.b_atleast1dose	0.4	Hoeffding's D Independence Test	321780	6.0513e-08	0.700985	0.0979926	0.723517	0.586527
Dementia	df.c_atleast1dose	0.3	Hoeffding's D Independence Test	251165	7.57994e-08	0.685371	0.100682	0.802684	0.656741
Any dementia	df.a_atleast1dose	0.1	Hoeffding's D Independence Test	102743	1.85133e-07	0.684752	0.10079	0.499351	0.52383
Asthma (more controls excluded)	df.c_atleast1dose	0.01	Hoeffding's D Independence Test	19843	9.53768e-07	0.681288	0.101398	0.791444	0.787941
Depression medications	df.c_atleast1dose	0.05	Hoeffding's D Independence Test	69452	2.68173e-07	0.670496	0.103319	0.683663	0.633072
Asthma (more controls excluded)	df.c_atleast1dose	0.1	Hoeffding's D Independence Test	118631	1.56282e-07	0.66743	0.103873	0.499351	0.270069
Alcoholic liver disease	df.b_atleast1dose	0.0001	Hoeffding's D Independence Test	202	9.17318e-05	0.663771	0.104537	0.797052	0.611441
Type 1 diabetes, strict (exclude DM2)	df.c_atleast1dose	0.2	Hoeffding's D Independence Test	171158	1.07136e-07	0.660135	0.105202	0.865089	0.664506
Type 1 diabetes, strict definition	df.b_atleast1dose	0.001	Hoeffding's D Independence Test	1946	9.34161e-06	0.6541	0.106316	0.729177	0.786752
Dementia	df.c_atleast1dose	1e-05	Hoeffding's D Independence Test	153	0.000119286	0.652731	0.10657	0.516911	0.514454
Diabetes mellitus in pregnancy	df.c_atleast1dose	0.4	Hoeffding's D Independence Test	312360	5.74021e-08	0.645483	0.107929	0.723517	0.740695
Type 1 diabetes, strict (exclude DM2)	df.b_atleast1dose	0.0001	Hoeffding's D Independence Test	708	2.49861e-05	0.635947	0.109746	0.797052	0.611441
COPD/asthma related pneumonia or pneumonia derived septichaemia	df.a_atleast1dose	0.001	Hoeffding's D Independence Test	2038	8.64789e-06	0.634167	0.110089	0.729177	0.469376
COPD/asthma related pneumonia or pneumonia derived septichaemia	df.c_atleast1dose	0.01	Hoeffding's D Independence Test	15044	1.17101e-06	0.634157	0.110091	0.791444	0.787941
Asthma, hospital admissions , main diagnosis only	df.c_atleast1dose	0.05	Hoeffding's D Independence Test	67926	2.57445e-07	0.62953	0.110988	0.683663	0.633072
Obesity	df.a_atleast1dose	0.001	Hoeffding's D Independence Test	2799	6.22912e-06	0.627447	0.111394	0.729177	0.469376
Cerebrovascular diseases	df.a_atleast1dose	0.05	Hoeffding's D Independence Test	60163	2.89438e-07	0.626873	0.111506	0.683663	0.640377
Human immunodeficiency virus [HIV] disease	df.b_atleast1dose	0.2	Hoeffding's D Independence Test	177438	9.81091e-08	0.626695	0.111541	0.865089	0.653735
Diabetes, insuline treatment (Kela reimbursement)	df.c_atleast1dose	1e-05	Hoeffding's D Independence Test	560	3.11321e-05	0.626502	0.111579	0.516911	0.514454
Dementia	df.c_atleast1dose	0.0001	Hoeffding's D Independence Test	379	4.56694e-05	0.621469	0.11257	0.797052	0.68635
Interstitial lung disease endpoints	df.c_atleast1dose	0.001	Hoeffding's D Independence Test	2866	6.0018e-06	0.619026	0.113054	0.729177	0.967597
COPD/asthma related pneumonia or pneumonia derived septichaemia	df.c_atleast1dose	0.1	Hoeffding's D Independence Test	106186	1.61585e-07	0.617684	0.113321	0.499351	0.27622
Obesity related asthma	df.c_atleast1dose	0.05	Hoeffding's D Independence Test	60214	2.84247e-07	0.616152	0.113627	0.683663	0.633072
Diabetes mellitus	df.c_atleast1dose	0.05	Hoeffding's D Independence Test	79117	2.1633e-07	0.616145	0.113628	0.683663	0.633072
Tuberculosis	df.a_atleast1dose	0.05	Hoeffding's D Independence Test	54598	3.11632e-07	0.61251	0.114357	0.683663	0.640377
COPD/asthma related pneumonia or pneumonia derived septichaemia	df.a_atleast1dose	1e-05	Hoeffding's D Independence Test	32	0.000546573	0.609975	0.114869	0.516911	0.591574
Asthma (only as main-diagnosis)	df.c_atleast1dose	0.3	Hoeffding's D Independence Test	263884	6.35192e-08	0.603419	0.116204	0.802684	0.656741
Human immunodeficiency virus [HIV] disease	df.a_atleast1dose	0.4	Hoeffding's D Independence Test	308384	5.3879e-08	0.598153	0.117289	0.723517	0.623092
Cirrhosis, broad definition used in the article https://doi.org/10.1101/594523	df.b_atleast1dose	0.5	Hoeffding's D Independence Test	362310	4.55105e-08	0.5936	0.118236	0.628799	0.461119
Depression medications	df.a_atleast1dose	0.001	Hoeffding's D Independence Test	3199	5.08476e-06	0.585398	0.119963	0.729177	0.469376
Cardiomyopathy (no controls excluded)	df.b_atleast1dose	0.4	Hoeffding's D Independence Test	311215	5.21913e-08	0.584735	0.120104	0.723517	0.586527
Schizophrenia or delusion	df.b_atleast1dose	0.4	Hoeffding's D Independence Test	311867	5.19945e-08	0.583751	0.120313	0.723517	0.586527
Pulmonary embolism (no controls excluded)	df.a_atleast1dose	0.1	Hoeffding's D Independence Test	104807	1.53729e-07	0.580022	0.12111	0.499351	0.52383
Abnormal findings on diagnostic imaging of lung	df.c_atleast1dose	0.001	Hoeffding's D Independence Test	1723	9.22417e-06	0.571824	0.122884	0.729177	0.967597
Interstitial lung disease	df.b_atleast1dose	0.2	Hoeffding's D Independence Test	179844	8.63389e-08	0.558988	0.125719	0.865089	0.653735
Tuberculosis	df.a_atleast1dose	0.3	Hoeffding's D Independence Test	247708	6.25961e-08	0.558198	0.125896	0.802684	0.701421
Diabetes mellitus	df.a_atleast1dose	0.2	Hoeffding's D Independence Test	210367	7.26644e-08	0.5503	0.12768	0.865089	0.782699
Abnormal findings on diagnostic imaging of lung	df.a_atleast1dose	0.4	Hoeffding's D Independence Test	310161	4.92319e-08	0.549711	0.127814	0.723517	0.623092
Pulmonary embolism	df.a_atleast1dose	0.1	Hoeffding's D Independence Test	104539	1.46062e-07	0.549686	0.12782	0.499351	0.52383
Asthma (only as main-diagnosis) (more controls excluded)	df.a_atleast1dose	1e-05	Hoeffding's D Independence Test	149	0.000102604	0.546677	0.128507	0.532194	0.591574
Diabetes mellitus	df.c_atleast1dose	1e-05	Hoeffding's D Independence Test	613	2.4664e-05	0.543397	0.129262	0.532194	0.514454
Asthma (more controls excluded)	df.a_atleast1dose	0.2	Hoeffding's D Independence Test	198873	7.55729e-08	0.541056	0.129803	0.865089	0.782699
Cerebrovascular diseases	df.c_atleast1dose	0.4	Hoeffding's D Independence Test	313688	4.78894e-08	0.540802	0.129862	0.723517	0.740695
Asthma (only as main-diagnosis)	df.c_atleast1dose	0.0001	Hoeffding's D Independence Test	621	2.41533e-05	0.539102	0.130257	0.797052	0.68635
Diabetes, insuline treatment (Kela reimbursement) (more controls excluded)	df.b_atleast1dose	0.001	Hoeffding's D Independence Test	5065	2.94356e-06	0.536623	0.130836	0.729177	0.786752
Tuberculosis	df.a_atleast1dose	0.2	Hoeffding's D Independence Test	178705	8.32562e-08	0.535616	0.131071	0.865089	0.782699
Diabetes, insuline treatment (Kela reimbursement) (more controls excluded)	df.c_atleast1dose	0.3	Hoeffding's D Independence Test	274034	5.42586e-08	0.535272	0.131152	0.802684	0.656741
Cardiomyopathy	df.a_atleast1dose	0.05	Hoeffding's D Independence Test	57423	2.58267e-07	0.533888	0.131477	0.683663	0.640377
Depression	df.a_atleast1dose	0.001	Hoeffding's D Independence Test	2605	5.68474e-06	0.532911	0.131707	0.729177	0.469376
Obesity	df.c_atleast1dose	1e-05	Hoeffding's D Independence Test	82	0.000182457	0.532045	0.131911	0.532194	0.514454
Type 1 diabetes, strict (exclude DM2)	df.a_atleast1dose	0.001	Hoeffding's D Independence Test	1901	7.74895e-06	0.530028	0.132388	0.729177	0.469376
Type 1 diabetes, wide definition	df.a_atleast1dose	0.5	Hoeffding's D Independence Test	362015	4.0183e-08	0.523685	0.133901	0.662129	0.739541
Asthma (more controls excluded)	df.b_atleast1dose	0.2	Hoeffding's D Independence Test	198894	7.30235e-08	0.522859	0.1341	0.865089	0.653735
COPD/asthma related pneumonia or pneumonia derived septichaemia	df.c_atleast1dose	0.3	Hoeffding's D Independence Test	253847	5.71894e-08	0.522623	0.134156	0.802684	0.656741
Cerebrovascular diseases	df.c_atleast1dose	0.5	Hoeffding's D Independence Test	366162	3.91259e-08	0.51575	0.135821	0.662129	0.662129
Asthma (more controls excluded)	df.a_atleast1dose	1e-05	Hoeffding's D Independence Test	192	7.45935e-05	0.512905	0.136517	0.532417	0.591574
Cardiomyopathy	df.c_atleast1dose	0.01	Hoeffding's D Independence Test	14110	1.00585e-06	0.510895	0.137011	0.791444	0.787941
Dementia	df.c_atleast1dose	0.2	Hoeffding's D Independence Test	183127	7.72616e-08	0.50935	0.137392	0.865089	0.664506
Asthma (only as main-diagnosis) (more controls excluded)	df.c_atleast1dose	0.3	Hoeffding's D Independence Test	263218	5.31286e-08	0.503436	0.138862	0.802684	0.656741
Schizophrenia	df.a_atleast1dose	0.1	Hoeffding's D Independence Test	100347	1.38545e-07	0.500489	0.139601	0.499351	0.52383
Pulmonary embolism	df.b_atleast1dose	0.3	Hoeffding's D Independence Test	252350	5.48444e-08	0.498237	0.140169	0.802684	0.894832
Pulmonary embolism (no controls excluded)	df.b_atleast1dose	0.001	Hoeffding's D Independence Test	1939	7.13708e-06	0.49794	0.140244	0.729177	0.786752
Asthma (only as main-diagnosis)	df.a_atleast1dose	0.2	Hoeffding's D Independence Test	196930	7.01028e-08	0.49699	0.140484	0.865089	0.782699
Tuberculosis	df.a_atleast1dose	0.1	Hoeffding's D Independence Test	99406	1.38476e-07	0.495547	0.140851	0.499351	0.52383
Pulmonary embolism	df.b_atleast1dose	0.001	Hoeffding's D Independence Test	1927	7.12655e-06	0.494127	0.141212	0.729177	0.786752
Pulmonary embolism	df.c_atleast1dose	0.1	Hoeffding's D Independence Test	104550	1.30451e-07	0.490986	0.142015	0.499351	0.323557
Any dementia	df.a_atleast1dose	0.05	Hoeffding's D Independence Test	57254	2.38193e-07	0.490941	0.142026	0.683663	0.640377
Human immunodeficiency virus [HIV] disease	df.c_atleast1dose	0.001	Hoeffding's D Independence Test	1492	9.05123e-06	0.485834	0.143343	0.729177	0.967597
Obesity	df.b_atleast1dose	0.1	Hoeffding's D Independence Test	114627	1.17523e-07	0.484961	0.143569	0.499351	0.750016
COPD/asthma related infections	df.b_atleast1dose	0.01	Hoeffding's D Independence Test	16548	8.03839e-07	0.478841	0.145167	0.791444	0.711724
Any dementia (more controls excluded)	df.c_atleast1dose	0.01	Hoeffding's D Independence Test	14201	9.35975e-07	0.47847	0.145265	0.791444	0.787941
Pulmonary embolism (no controls excluded)	df.c_atleast1dose	0.4	Hoeffding's D Independence Test	312706	4.23825e-08	0.477116	0.145621	0.741688	0.740695
Depression medications	df.b_atleast1dose	1e-05	Hoeffding's D Independence Test	110	0.000120986	0.474747	0.146248	0.544439	0.423452
Diabetes, insuline treatment (Kela reimbursement)	df.a_atleast1dose	0.05	Hoeffding's D Independence Test	76977	1.68937e-07	0.468147	0.148008	0.683663	0.640377
Alcoholic liver disease	df.b_atleast1dose	0.05	Hoeffding's D Independence Test	55600	2.33383e-07	0.467131	0.148282	0.683663	0.662946
Schizophrenia or delusion	df.a_atleast1dose	0.4	Hoeffding's D Independence Test	311830	4.15395e-08	0.466316	0.148501	0.741688	0.643505
Cardiomyopathy (no controls excluded)	df.a_atleast1dose	0.1	Hoeffding's D Independence Test	103757	1.23458e-07	0.461141	0.149904	0.499351	0.52383
Pulmonary embolism	df.b_atleast1dose	1e-05	Hoeffding's D Independence Test	64	0.000202544	0.45937	0.150387	0.544439	0.423452
Asthma (more controls excluded)	df.b_atleast1dose	0.05	Hoeffding's D Independence Test	69658	1.82791e-07	0.458377	0.150659	0.683663	0.662946
Asthma, hospital admissions , main diagnosis only	df.b_atleast1dose	0.3	Hoeffding's D Independence Test	263434	4.79492e-08	0.454731	0.151662	0.802684	0.894832
Cardiomyopathy (excluding other)	df.b_atleast1dose	0.01	Hoeffding's D Independence Test	14152	8.87754e-07	0.452254	0.152347	0.791444	0.711724
Depression medications	df.c_atleast1dose	0.0001	Hoeffding's D Independence Test	529	2.33797e-05	0.444401	0.154544	0.797052	0.68635
COPD/asthma related infections	df.b_atleast1dose	0.05	Hoeffding's D Independence Test	63178	1.93583e-07	0.440279	0.155711	0.683663	0.662946
Depression medications	df.c_atleast1dose	0.1	Hoeffding's D Independence Test	118297	1.02857e-07	0.438032	0.156351	0.499351	0.323557
Cardiomyopathy (no controls excluded)	df.c_atleast1dose	0.4	Hoeffding's D Independence Test	311215	3.8973e-08	0.436641	0.156749	0.741688	0.740695
Human immunodeficiency virus [HIV] disease	df.a_atleast1dose	0.1	Hoeffding's D Independence Test	98068	1.23121e-07	0.434669	0.157315	0.499351	0.52383
Schizophrenia	df.c_atleast1dose	0.1	Hoeffding's D Independence Test	100356	1.20011e-07	0.433574	0.15763	0.499351	0.323557
Abnormal findings on diagnostic imaging of lung	df.c_atleast1dose	1e-05	Hoeffding's D Independence Test	34	0.000364772	0.433349	0.157695	0.544439	0.559102
Type 1 diabetes, strict definition	df.c_atleast1dose	0.4	Hoeffding's D Independence Test	301521	3.96727e-08	0.430636	0.15848	0.741688	0.740695
Obesity related asthma	df.a_atleast1dose	0.0001	Hoeffding's D Independence Test	241	4.93973e-05	0.426792	0.159599	0.797052	0.889197
Obesity	df.a_atleast1dose	0.1	Hoeffding's D Independence Test	114613	1.03396e-07	0.426616	0.159651	0.499351	0.52383
COPD/asthma related pneumonia or pneumonia derived septichaemia	df.b_atleast1dose	1e-05	Hoeffding's D Independence Test	32	0.00038088	0.425062	0.160106	0.544439	0.423452
Asthma (more controls excluded)	df.b_atleast1dose	0.3	Hoeffding's D Independence Test	265732	4.41381e-08	0.422239	0.160937	0.802684	0.894832
Type 1 diabetes, wide definition	df.a_atleast1dose	0.1	Hoeffding's D Independence Test	101347	1.15507e-07	0.421421	0.161179	0.499351	0.52383
Cardiomyopathy (no controls excluded)	df.b_atleast1dose	0.3	Hoeffding's D Independence Test	251034	4.63001e-08	0.418422	0.162068	0.802684	0.894832
Alcoholic liver disease	df.b_atleast1dose	0.1	Hoeffding's D Independence Test	101048	1.14918e-07	0.418037	0.162182	0.499351	0.750016
Tuberculosis	df.b_atleast1dose	1e-05	Hoeffding's D Independence Test	21	0.000577424	0.415745	0.162866	0.544439	0.423452
Any dementia (more controls excluded)	df.c_atleast1dose	0.2	Hoeffding's D Independence Test	181687	6.31895e-08	0.413304	0.163598	0.88679	0.664506
Alcoholic liver disease	df.c_atleast1dose	0.001	Hoeffding's D Independence Test	1690	6.79236e-06	0.413003	0.163689	0.737434	0.967597
Diabetes mellitus in pregnancy	df.c_atleast1dose	0.05	Hoeffding's D Independence Test	59241	1.92225e-07	0.409946	0.164611	0.683663	0.675893
Diabetes mellitus	df.b_atleast1dose	0.0001	Hoeffding's D Independence Test	1462	7.77245e-06	0.4088	0.164959	0.797052	0.701318
Asthma (only as main-diagnosis)	df.c_atleast1dose	0.2	Hoeffding's D Independence Test	196948	5.71117e-08	0.404927	0.166138	0.88679	0.664506
Diabetes, insuline treatment (Kela reimbursement) (more controls excluded)	df.c_atleast1dose	0.01	Hoeffding's D Independence Test	24381	4.59585e-07	0.403368	0.166616	0.791444	0.787941
Diabetes, insuline treatment (Kela reimbursement) (more controls excluded)	df.b_atleast1dose	0.0001	Hoeffding's D Independence Test	1419	7.83616e-06	0.400021	0.167647	0.797052	0.701318
Schizophrenia or delusion	df.c_atleast1dose	0.0001	Hoeffding's D Independence Test	270	4.12174e-05	0.399149	0.167917	0.797052	0.68635
Type 1 diabetes, strict definition	df.a_atleast1dose	0.001	Hoeffding's D Independence Test	1946	5.64806e-06	0.395477	0.169058	0.737434	0.510531
Diabetes mellitus	df.b_atleast1dose	0.001	Hoeffding's D Independence Test	5312	2.05409e-06	0.392733	0.169916	0.737434	0.798042
Interstitial lung disease	df.a_atleast1dose	0.5	Hoeffding's D Independence Test	362027	3.01202e-08	0.392555	0.169972	0.778371	0.739541
Diabetes mellitus	df.c_atleast1dose	0.01	Hoeffding's D Independence Test	25093	4.34187e-07	0.392207	0.170082	0.791444	0.787941
Asthma (only as main-diagnosis) (more controls excluded)	df.a_atleast1dose	0.001	Hoeffding's D Independence Test	3042	3.5798e-06	0.391903	0.170177	0.737434	0.510531
Abnormal findings on diagnostic imaging of lung	df.c_atleast1dose	0.01	Hoeffding's D Independence Test	13860	7.70712e-07	0.384527	0.172513	0.791444	0.787941
Schizophrenia or delusion	df.c_atleast1dose	0.05	Hoeffding's D Independence Test	58756	1.8111e-07	0.383081	0.172975	0.683663	0.675893
Cirrhosis, broad definition used in the article https://doi.org/10.1101/594523	df.c_atleast1dose	0.05	Hoeffding's D Independence Test	55818	1.9013e-07	0.382049	0.173306	0.683663	0.675893
Diabetes, insuline treatment (Kela reimbursement) (more controls excluded)	df.c_atleast1dose	0.0001	Hoeffding's D Independence Test	1419	7.32823e-06	0.374092	0.17588	0.797052	0.68635
Schizophrenia	df.b_atleast1dose	0.2	Hoeffding's D Independence Test	178574	5.74814e-08	0.369527	0.177376	0.88679	0.76863
Diabetes mellitus in pregnancy	df.c_atleast1dose	0.3	Hoeffding's D Independence Test	252483	4.05782e-08	0.368829	0.177606	0.802684	0.656741
COPD/asthma related pneumonia or pneumonia derived septichaemia	df.c_atleast1dose	0.0001	Hoeffding's D Independence Test	267	3.84621e-05	0.368313	0.177776	0.797052	0.68635
Type 1 diabetes, wide definition	df.b_atleast1dose	0.05	Hoeffding's D Independence Test	56637	1.80411e-07	0.36784	0.177933	0.683663	0.662946
Asthma (only as main-diagnosis)	df.a_atleast1dose	0.3	Hoeffding's D Independence Test	263857	3.81385e-08	0.36227	0.179784	0.802684	0.842255
Schizophrenia, schizotypal and delusional disorders	df.b_atleast1dose	0.0001	Hoeffding's D Independence Test	261	3.8691e-05	0.362148	0.179825	0.797052	0.701318
Tuberculosis	df.c_atleast1dose	0.4	Hoeffding's D Independence Test	308139	3.25518e-08	0.361096	0.180177	0.750967	0.740695
Cardiomyopathy (no controls excluded)	df.c_atleast1dose	0.1	Hoeffding's D Independence Test	103765	9.6372e-08	0.359998	0.180546	0.541638	0.352065
Cirrhosis, broad definition used in the article https://doi.org/10.1101/594523	df.b_atleast1dose	0.05	Hoeffding's D Independence Test	55818	1.77887e-07	0.357448	0.181405	0.683663	0.662946
Asthma (more controls excluded)	df.a_atleast1dose	0.05	Hoeffding's D Independence Test	69651	1.42212e-07	0.356583	0.181697	0.683663	0.640377
Any dementia (more controls excluded)	df.c_atleast1dose	0.0001	Hoeffding's D Independence Test	322	3.08384e-05	0.356369	0.18177	0.797052	0.68635
COPD/asthma related infections	df.a_atleast1dose	0.5	Hoeffding's D Independence Test	368927	2.67807e-08	0.355683	0.182002	0.778371	0.739541
Cardiomyopathy	df.a_atleast1dose	0.01	Hoeffding's D Independence Test	14110	6.96876e-07	0.35396	0.182587	0.791444	0.805821
Asthma (more controls excluded)	df.c_atleast1dose	0.3	Hoeffding's D Independence Test	265732	3.68473e-08	0.352493	0.183087	0.802684	0.656741
Abnormal findings on diagnostic imaging of lung	df.a_atleast1dose	0.05	Hoeffding's D Independence Test	56577	1.72623e-07	0.351588	0.183397	0.683663	0.640377
Interstitial lung disease	df.b_atleast1dose	0.3	Hoeffding's D Independence Test	248278	3.92845e-08	0.351124	0.183555	0.802684	0.894832
Dementia	df.a_atleast1dose	0.05	Hoeffding's D Independence Test	58158	1.66482e-07	0.348555	0.184437	0.683663	0.640377
Asthma (only as main-diagnosis) (more controls excluded)	df.a_atleast1dose	0.05	Hoeffding's D Independence Test	67874	1.42501e-07	0.348192	0.184562	0.683663	0.640377
Nonalcoholic fatty liver disease	df.c_atleast1dose	0.3	Hoeffding's D Independence Test	248280	3.87381e-08	0.346243	0.185235	0.802684	0.656741
Alcoholic liver disease	df.b_atleast1dose	0.05	Hoeffding's D Independence Test	55620	1.7041e-07	0.34121	0.186985	0.683663	0.662946
Alcoholic liver disease	df.b_atleast1dose	0.01	Hoeffding's D Independence Test	13417	6.8548e-07	0.33107	0.190567	0.791444	0.711724
Diabetes mellitus in pregnancy	df.a_atleast1dose	0.01	Hoeffding's D Independence Test	14856	6.18737e-07	0.330888	0.190632	0.791444	0.805821
Interstitial lung disease endpoints	df.a_atleast1dose	1e-05	Hoeffding's D Independence Test	352	2.54615e-05	0.321732	0.193935	0.630289	0.703962
Cirrhosis, broad definition used in the article https://doi.org/10.1101/594523	df.c_atleast1dose	0.5	Hoeffding's D Independence Test	362310	2.45804e-08	0.320605	0.194346	0.778371	0.743785
Diabetes mellitus	df.b_atleast1dose	0.5	Hoeffding's D Independence Test	380229	2.32092e-08	0.317692	0.195413	0.778371	0.692827
Asthma (more controls excluded)	df.a_atleast1dose	0.3	Hoeffding's D Independence Test	265701	3.26365e-08	0.312175	0.197452	0.825065	0.842255
Schizophrenia	df.a_atleast1dose	0.0001	Hoeffding's D Independence Test	188	4.53909e-05	0.305571	0.199923	0.797052	0.952795
Diabetes, insuline treatment (Kela reimbursement) (more controls excluded)	df.a_atleast1dose	0.001	Hoeffding's D Independence Test	5065	1.67569e-06	0.305485	0.199956	0.779997	0.533682
Asthma (more controls excluded)	df.c_atleast1dose	0.4	Hoeffding's D Independence Test	323273	2.61447e-08	0.304267	0.200416	0.750967	0.740695
Tuberculosis	df.b_atleast1dose	0.01	Hoeffding's D Independence Test	13124	6.22858e-07	0.294256	0.204241	0.791444	0.711724
Cirrhosis, broad definition used in the article https://doi.org/10.1101/594523	df.a_atleast1dose	0.5	Hoeffding's D Independence Test	362269	2.22743e-08	0.290493	0.2057	0.778371	0.739541
Asthma, hospital admissions , main diagnosis only	df.a_atleast1dose	0.2	Hoeffding's D Independence Test	196314	4.10763e-08	0.290297	0.205776	0.88679	0.794319
Any dementia (more controls excluded)	df.a_atleast1dose	0.1	Hoeffding's D Independence Test	102537	7.86426e-08	0.290293	0.205778	0.588602	0.617333
Cardiomyopathy	df.b_atleast1dose	0.01	Hoeffding's D Independence Test	14110	5.71416e-07	0.290236	0.2058	0.791444	0.711724
Schizophrenia	df.c_atleast1dose	0.05	Hoeffding's D Independence Test	55296	1.45652e-07	0.289938	0.205916	0.713563	0.721986
Alcoholic liver disease	df.b_atleast1dose	0.1	Hoeffding's D Independence Test	101021	7.94812e-08	0.289051	0.206262	0.588602	0.750016
Nonalcoholic fatty liver disease	df.b_atleast1dose	0.0001	Hoeffding's D Independence Test	207	3.8041e-05	0.282112	0.208992	0.797052	0.740971
Asthma (more controls excluded)	df.a_atleast1dose	0.4	Hoeffding's D Independence Test	323236	2.41912e-08	0.281499	0.209235	0.750967	0.65775
Depression medications	df.b_atleast1dose	0.001	Hoeffding's D Independence Test	3199	2.44432e-06	0.281409	0.209271	0.779997	0.798042
Interstitial lung disease	df.a_atleast1dose	0.4	Hoeffding's D Independence Test	308741	2.53062e-08	0.281269	0.209326	0.750967	0.65775
Asthma (only as main-diagnosis) (more controls excluded)	df.c_atleast1dose	0.0001	Hoeffding's D Independence Test	605	1.2917e-05	0.280867	0.209486	0.797052	0.68635
Alcoholic liver disease	df.c_atleast1dose	0.0001	Hoeffding's D Independence Test	197	3.97993e-05	0.280824	0.209503	0.797052	0.68635
COPD/asthma related infections	df.c_atleast1dose	0.5	Hoeffding's D Independence Test	368973	2.1109e-08	0.280391	0.209675	0.778371	0.743785
Obesity	df.a_atleast1dose	0.4	Hoeffding's D Independence Test	319902	2.43447e-08	0.280364	0.209686	0.750967	0.65775
Cerebrovascular diseases	df.b_atleast1dose	0.01	Hoeffding's D Independence Test	15186	5.11154e-07	0.279428	0.210059	0.791444	0.711724
Depression medications	df.a_atleast1dose	1e-05	Hoeffding's D Independence Test	110	7.10686e-05	0.278873	0.21028	0.656383	0.703962
Type 1 diabetes, wide definition	df.a_atleast1dose	0.05	Hoeffding's D Independence Test	56635	1.36248e-07	0.277786	0.210714	0.713563	0.640377
Alcoholic liver disease	df.c_atleast1dose	0.0001	Hoeffding's D Independence Test	202	3.82272e-05	0.276612	0.211185	0.797052	0.68635
Depression	df.a_atleast1dose	0.01	Hoeffding's D Independence Test	17803	4.28221e-07	0.274435	0.21206	0.791444	0.805821
Cardiomyopathy	df.c_atleast1dose	0.2	Hoeffding's D Independence Test	182523	4.17323e-08	0.274214	0.212149	0.88679	0.664506
Depression medications	df.a_atleast1dose	0.05	Hoeffding's D Independence Test	69442	1.08395e-07	0.270975	0.213459	0.713563	0.640377
Interstitial lung disease endpoints	df.c_atleast1dose	0.01	Hoeffding's D Independence Test	17300	4.33536e-07	0.269991	0.213859	0.791444	0.787941
Alcoholic liver disease	df.c_atleast1dose	0.001	Hoeffding's D Independence Test	1684	4.37711e-06	0.2652	0.215817	0.779997	0.967597
Alcoholic liver disease	df.b_atleast1dose	0.01	Hoeffding's D Independence Test	13431	5.46643e-07	0.264291	0.216192	0.791444	0.711724
Type 1 diabetes, strict definition	df.c_atleast1dose	0.2	Hoeffding's D Independence Test	171376	4.22482e-08	0.26065	0.217697	0.88679	0.664506
Asthma (more controls excluded)	df.b_atleast1dose	1e-05	Hoeffding's D Independence Test	193	3.73862e-05	0.258413	0.218627	0.656383	0.532903
Cirrhosis, broad definition used in the article https://doi.org/10.1101/594523	df.a_atleast1dose	0.001	Hoeffding's D Independence Test	1700	4.21669e-06	0.25791	0.218837	0.779997	0.533682
Cirrhosis, broad definition used in the article https://doi.org/10.1101/594523	df.b_atleast1dose	0.01	Hoeffding's D Independence Test	13585	5.26638e-07	0.257539	0.218992	0.791444	0.711724
Any dementia (more controls excluded)	df.c_atleast1dose	0.4	Hoeffding's D Independence Test	309784	2.29917e-08	0.256408	0.219465	0.750967	0.740695
Abnormal findings on diagnostic imaging of lung	df.b_atleast1dose	0.4	Hoeffding's D Independence Test	310204	2.1931e-08	0.24491	0.224341	0.750967	0.792244
Schizophrenia, schizotypal and delusional disorders	df.c_atleast1dose	0.05	Hoeffding's D Independence Test	58640	1.1526e-07	0.243313	0.225027	0.731339	0.721986
Diabetes mellitus	df.c_atleast1dose	0.2	Hoeffding's D Independence Test	210391	3.17503e-08	0.240478	0.226253	0.88679	0.664506
Schizophrenia or delusion (more controls excluded)	df.c_atleast1dose	0.3	Hoeffding's D Independence Test	253483	2.61795e-08	0.238897	0.226939	0.863839	0.694987
Interstitial lung disease endpoints	df.c_atleast1dose	1e-05	Hoeffding's D Independence Test	352	1.88636e-05	0.238361	0.227172	0.656383	0.696823
Cardiomyopathy (excluding other)	df.b_atleast1dose	0.001	Hoeffding's D Independence Test	1793	3.63598e-06	0.234564	0.228832	0.779997	0.798042
Cardiomyopathy	df.a_atleast1dose	0.0001	Hoeffding's D Independence Test	251	2.60559e-05	0.234503	0.228859	0.836765	0.952795
Obesity	df.c_atleast1dose	0.01	Hoeffding's D Independence Test	18139	3.57982e-07	0.233751	0.22919	0.791444	0.787941
Depression	df.c_atleast1dose	0.001	Hoeffding's D Independence Test	2606	2.47499e-06	0.232105	0.229915	0.779997	0.967597
Pulmonary embolism (no controls excluded)	df.b_atleast1dose	0.4	Hoeffding's D Independence Test	312706	2.05687e-08	0.231549	0.23016	0.750967	0.792244
Cardiomyopathy (excluding other)	df.a_atleast1dose	0.001	Hoeffding's D Independence Test	1793	3.58495e-06	0.231273	0.230282	0.779997	0.533682
Tuberculosis	df.b_atleast1dose	0.4	Hoeffding's D Independence Test	308139	2.07068e-08	0.2297	0.230979	0.750967	0.792244
Cardiomyopathy (excluding other)	df.c_atleast1dose	0.3	Hoeffding's D Independence Test	250517	2.52991e-08	0.228162	0.231662	0.863839	0.694987
Obesity related asthma	df.a_atleast1dose	0.4	Hoeffding's D Independence Test	313758	2.00538e-08	0.226513	0.232398	0.750967	0.65775
Schizophrenia or delusion (more controls excluded)	df.b_atleast1dose	0.05	Hoeffding's D Independence Test	59196	1.05475e-07	0.22477	0.233178	0.737346	0.757828
COPD/asthma related infections	df.c_atleast1dose	0.01	Hoeffding's D Independence Test	16548	3.72841e-07	0.222098	0.234379	0.791444	0.787941
Cardiomyopathy (excluding other)	df.a_atleast1dose	0.01	Hoeffding's D Independence Test	14150	4.34551e-07	0.221345	0.234719	0.791444	0.805821
Type 1 diabetes, strict definition	df.c_atleast1dose	0.001	Hoeffding's D Independence Test	1946	3.1251e-06	0.218819	0.235863	0.779997	0.967597
Asthma (only as main-diagnosis) (more controls excluded)	df.a_atleast1dose	0.4	Hoeffding's D Independence Test	320999	1.88877e-08	0.218265	0.236115	0.750967	0.65775
Cardiomyopathy	df.c_atleast1dose	0.4	Hoeffding's D Independence Test	310553	1.92545e-08	0.215262	0.237485	0.750967	0.740695
Any dementia (more controls excluded)	df.b_atleast1dose	0.0001	Hoeffding's D Independence Test	322	1.86031e-05	0.214977	0.237616	0.842457	0.772252
Pulmonary embolism (no controls excluded)	df.a_atleast1dose	1e-05	Hoeffding's D Independence Test	66	8.98333e-05	0.21021	0.239811	0.656383	0.703962
Pulmonary embolism (no controls excluded)	df.a_atleast1dose	0.2	Hoeffding's D Independence Test	184465	3.10929e-08	0.206479	0.241545	0.88679	0.794319
Depression	df.a_atleast1dose	0.05	Hoeffding's D Independence Test	65793	8.53285e-08	0.202101	0.243596	0.746231	0.671893
Asthma (only as main-diagnosis) (more controls excluded)	df.c_atleast1dose	0.2	Hoeffding's D Independence Test	196345	2.83494e-08	0.200384	0.244407	0.88679	0.664506
COPD/asthma related infections	df.a_atleast1dose	1e-05	Hoeffding's D Independence Test	44	0.000126764	0.196231	0.246379	0.656383	0.703962
Cardiomyopathy (no controls excluded)	df.c_atleast1dose	0.01	Hoeffding's D Independence Test	14205	3.82182e-07	0.195426	0.246763	0.791444	0.787941
Diabetes, insuline treatment (Kela reimbursement)	df.b_atleast1dose	0.001	Hoeffding's D Independence Test	4950	1.05696e-06	0.188313	0.250189	0.779997	0.798042
Depression medications	df.b_atleast1dose	0.01	Hoeffding's D Independence Test	19551	2.66053e-07	0.187248	0.250706	0.791444	0.748278
Pulmonary embolism (no controls excluded)	df.c_atleast1dose	1e-05	Hoeffding's D Independence Test	66	7.86288e-05	0.183991	0.252296	0.656383	0.696823
Cardiomyopathy (no controls excluded)	df.a_atleast1dose	1e-05	Hoeffding's D Independence Test	34	0.000154175	0.183159	0.252704	0.656383	0.703962
Interstitial lung disease	df.c_atleast1dose	0.5	Hoeffding's D Independence Test	362064	1.38029e-08	0.17991	0.254305	0.778371	0.743785
Type 1 diabetes, wide definition	df.c_atleast1dose	0.1	Hoeffding's D Independence Test	101357	4.88722e-08	0.178326	0.255089	0.710606	0.473737
Pulmonary embolism	df.b_atleast1dose	0.4	Hoeffding's D Independence Test	312524	1.56216e-08	0.175756	0.256368	0.778894	0.792244
Tuberculosis	df.a_atleast1dose	0.001	Hoeffding's D Independence Test	1561	3.10806e-06	0.174549	0.25697	0.779997	0.533682
Diabetes mellitus in pregnancy	df.a_atleast1dose	0.001	Hoeffding's D Independence Test	2135	2.2078e-06	0.169612	0.259453	0.779997	0.533682
Abnormal findings on diagnostic imaging of lung	df.c_atleast1dose	0.05	Hoeffding's D Independence Test	56584	8.30164e-08	0.169103	0.25971	0.746231	0.721986
Abnormal findings on diagnostic imaging of lung	df.a_atleast1dose	0.5	Hoeffding's D Independence Test	362791	1.29462e-08	0.169083	0.25972	0.778371	0.739541
Asthma (only as main-diagnosis)	df.a_atleast1dose	0.001	Hoeffding's D Independence Test	3101	1.51015e-06	0.168532	0.259999	0.779997	0.533682
Abnormal findings on diagnostic imaging of lung	df.c_atleast1dose	0.4	Hoeffding's D Independence Test	310204	1.49859e-08	0.167352	0.260598	0.778894	0.740695
Cardiomyopathy (no controls excluded)	df.a_atleast1dose	0.3	Hoeffding's D Independence Test	251005	1.79865e-08	0.162529	0.263061	0.863839	0.842255
Cirrhosis, broad definition used in the article https://doi.org/10.1101/594523	df.b_atleast1dose	1e-05	Hoeffding's D Independence Test	41	0.000112668	0.162242	0.263208	0.656383	0.546986
COPD/asthma related pneumonia or pneumonia derived septichaemia	df.b_atleast1dose	0.5	Hoeffding's D Independence Test	365490	1.23213e-08	0.162119	0.263272	0.778371	0.749635
Obesity related asthma	df.c_atleast1dose	1e-05	Hoeffding's D Independence Test	36	0.000125378	0.157977	0.26541	0.656383	0.696823
Alcoholic liver disease	df.a_atleast1dose	0.05	Hoeffding's D Independence Test	55594	7.87674e-08	0.157641	0.265584	0.746231	0.671893
Human immunodeficiency virus [HIV] disease	df.a_atleast1dose	0.5	Hoeffding's D Independence Test	362510	1.20529e-08	0.157294	0.265764	0.778371	0.739541
Cirrhosis, broad definition used in the article https://doi.org/10.1101/594523	df.a_atleast1dose	0.01	Hoeffding's D Independence Test	13583	3.21677e-07	0.157285	0.265769	0.791444	0.805821
Schizophrenia or delusion (more controls excluded)	df.b_atleast1dose	0.2	Hoeffding's D Independence Test	185080	2.34583e-08	0.156299	0.266281	0.88679	0.933354
Pulmonary embolism	df.c_atleast1dose	0.4	Hoeffding's D Independence Test	312524	1.3891e-08	0.156285	0.266289	0.778894	0.740695
COPD/asthma related pneumonia or pneumonia derived septichaemia	df.c_atleast1dose	0.05	Hoeffding's D Independence Test	59563	7.28112e-08	0.156124	0.266372	0.746231	0.721986
Abnormal findings on diagnostic imaging of lung	df.c_atleast1dose	0.5	Hoeffding's D Independence Test	362840	1.17476e-08	0.15345	0.267769	0.778371	0.743785
Interstitial lung disease endpoints	df.b_atleast1dose	0.05	Hoeffding's D Independence Test	63852	6.66663e-08	0.153241	0.267878	0.746231	0.803634
Schizophrenia	df.c_atleast1dose	1e-05	Hoeffding's D Independence Test	23	0.000193171	0.152991	0.268009	0.656383	0.696823
COPD/asthma related pneumonia or pneumonia derived septichaemia	df.b_atleast1dose	0.001	Hoeffding's D Independence Test	2039	2.08491e-06	0.152966	0.268022	0.783965	0.798042
Schizophrenia or delusion	df.a_atleast1dose	0.01	Hoeffding's D Independence Test	14893	2.83246e-07	0.151852	0.268607	0.791444	0.805821
Abnormal findings on diagnostic imaging of lung	df.b_atleast1dose	0.01	Hoeffding's D Independence Test	13860	3.04337e-07	0.151841	0.268613	0.791444	0.748278
COPD/asthma related pneumonia or pneumonia derived septichaemia	df.a_atleast1dose	0.2	Hoeffding's D Independence Test	185633	2.24012e-08	0.149702	0.26974	0.88679	0.794319
Diabetes mellitus	df.c_atleast1dose	0.0001	Hoeffding's D Independence Test	1462	2.81984e-06	0.148312	0.270474	0.85861	0.75679
Schizophrenia or delusion (more controls excluded)	df.c_atleast1dose	0.01	Hoeffding's D Independence Test	15033	2.73701e-07	0.148114	0.270579	0.791444	0.787941
Schizophrenia, schizotypal and delusional disorders	df.c_atleast1dose	0.0001	Hoeffding's D Independence Test	261	1.5605e-05	0.146063	0.271668	0.85861	0.75679
Schizophrenia or delusion (more controls excluded)	df.b_atleast1dose	1e-05	Hoeffding's D Independence Test	34	0.000122429	0.145446	0.271997	0.656383	0.546986
Type 1 diabetes, strict (exclude DM2)	df.b_atleast1dose	1e-05	Hoeffding's D Independence Test	504	7.93684e-06	0.14372	0.272918	0.656383	0.546986
Asthma (only as main-diagnosis)	df.a_atleast1dose	0.1	Hoeffding's D Independence Test	117108	3.3885e-08	0.142854	0.273382	0.725516	0.761564
Diabetes, insuline treatment (Kela reimbursement) (more controls excluded)	df.a_atleast1dose	0.05	Hoeffding's D Independence Test	77321	4.9809e-08	0.138644	0.275648	0.75002	0.671893
Abnormal findings on diagnostic imaging of lung	df.a_atleast1dose	1e-05	Hoeffding's D Independence Test	34	0.000115481	0.137192	0.276436	0.656383	0.718732
Interstitial lung disease endpoints	df.a_atleast1dose	0.001	Hoeffding's D Independence Test	2866	1.30488e-06	0.134585	0.277854	0.787588	0.5406
Diabetes mellitus	df.b_atleast1dose	0.4	Hoeffding's D Independence Test	332015	1.11902e-08	0.133751	0.278309	0.792244	0.792244
Cardiomyopathy (excluding other)	df.c_atleast1dose	0.1	Hoeffding's D Independence Test	102765	3.58152e-08	0.132498	0.278995	0.725516	0.494582
Asthma, hospital admissions , main diagnosis only	df.b_atleast1dose	0.1	Hoeffding's D Independence Test	116596	3.15452e-08	0.132408	0.279045	0.725516	0.750016
COPD/asthma related infections	df.b_atleast1dose	0.5	Hoeffding's D Independence Test	368973	9.81669e-09	0.130395	0.280151	0.778371	0.749635
Interstitial lung disease endpoints	df.b_atleast1dose	1e-05	Hoeffding's D Independence Test	352	1.02684e-05	0.129751	0.280506	0.656383	0.546986
COPD/asthma related pneumonia or pneumonia derived septichaemia	df.a_atleast1dose	0.3	Hoeffding's D Independence Test	253817	1.39342e-08	0.127322	0.281849	0.863839	0.842255
Asthma (only as main-diagnosis) (more controls excluded)	df.c_atleast1dose	0.01	Hoeffding's D Independence Test	19010	1.83421e-07	0.125519	0.28285	0.807159	0.787941
Cerebrovascular diseases	df.c_atleast1dose	0.3	Hoeffding's D Independence Test	254564	1.35591e-08	0.124259	0.283553	0.863839	0.713476
Schizophrenia, schizotypal and delusional disorders	df.b_atleast1dose	0.4	Hoeffding's D Independence Test	312097	1.09254e-08	0.122752	0.284395	0.792244	0.792244
Schizophrenia or delusion (more controls excluded)	df.c_atleast1dose	0.5	Hoeffding's D Independence Test	365560	9.29112e-09	0.122272	0.284664	0.778371	0.743785
Human immunodeficiency virus [HIV] disease	df.c_atleast1dose	0.3	Hoeffding's D Independence Test	247174	1.31962e-08	0.117423	0.287397	0.863839	0.713476
Asthma (only as main-diagnosis) (more controls excluded)	df.b_atleast1dose	0.3	Hoeffding's D Independence Test	263218	1.23845e-08	0.117353	0.287437	0.863839	0.964724
Schizophrenia or delusion (more controls excluded)	df.a_atleast1dose	0.001	Hoeffding's D Independence Test	2005	1.53785e-06	0.110947	0.291092	0.787588	0.5406
Human immunodeficiency virus [HIV] disease	df.a_atleast1dose	0.2	Hoeffding's D Independence Test	177421	1.73279e-08	0.110676	0.291248	0.88679	0.794319
Cardiomyopathy (no controls excluded)	df.c_atleast1dose	1e-05	Hoeffding's D Independence Test	34	9.24808e-05	0.109867	0.291713	0.669225	0.711052
Alcoholic liver disease	df.b_atleast1dose	0.001	Hoeffding's D Independence Test	1690	1.80084e-06	0.109499	0.291926	0.787588	0.798042
Tuberculosis	df.c_atleast1dose	0.3	Hoeffding's D Independence Test	247728	1.21262e-08	0.108144	0.292708	0.863839	0.713476
Asthma (only as main-diagnosis) (more controls excluded)	df.a_atleast1dose	0.2	Hoeffding's D Independence Test	196322	1.48343e-08	0.104842	0.294624	0.88679	0.794319
Schizophrenia	df.a_atleast1dose	0.2	Hoeffding's D Independence Test	178562	1.62847e-08	0.104681	0.294718	0.88679	0.794319
Schizophrenia, schizotypal and delusional disorders	df.a_atleast1dose	0.01	Hoeffding's D Independence Test	14938	1.90131e-07	0.10224	0.296144	0.824972	0.812338
Obesity	df.b_atleast1dose	0.001	Hoeffding's D Independence Test	2801	1.01355e-06	0.102166	0.296187	0.787588	0.798042
Type 1 diabetes, strict (exclude DM2)	df.c_atleast1dose	0.4	Hoeffding's D Independence Test	301481	9.4014e-09	0.102036	0.296263	0.806111	0.740695
Diabetes, insuline treatment (Kela reimbursement)	df.c_atleast1dose	0.05	Hoeffding's D Independence Test	76989	3.61476e-08	0.100186	0.297349	0.790679	0.721986
Interstitial lung disease endpoints	df.a_atleast1dose	0.3	Hoeffding's D Independence Test	258293	1.07626e-08	0.100076	0.297414	0.863839	0.842255
Interstitial lung disease	df.a_atleast1dose	0.0001	Hoeffding's D Independence Test	263	1.05803e-05	0.0997938	0.29758	0.85861	0.952795
Tuberculosis	df.b_atleast1dose	0.1	Hoeffding's D Independence Test	99413	2.78282e-08	0.0995924	0.297699	0.75719	0.750016
Obesity related asthma	df.a_atleast1dose	0.2	Hoeffding's D Independence Test	186049	1.42753e-08	0.0956123	0.300054	0.88679	0.794319
Schizophrenia, schizotypal and delusional disorders	df.b_atleast1dose	0.5	Hoeffding's D Independence Test	364282	7.25771e-09	0.0951784	0.300311	0.778371	0.749635
Depression	df.a_atleast1dose	0.0001	Hoeffding's D Independence Test	397	6.65959e-06	0.0949391	0.300454	0.85861	0.952795
Diabetes, insuline treatment (Kela reimbursement)	df.c_atleast1dose	0.2	Hoeffding's D Independence Test	207693	1.23883e-08	0.0926265	0.301834	0.88679	0.664506
Alcoholic liver disease	df.b_atleast1dose	0.0001	Hoeffding's D Independence Test	197	1.26664e-05	0.0893738	0.303786	0.85861	0.800574
Human immunodeficiency virus [HIV] disease	df.c_atleast1dose	0.2	Hoeffding's D Independence Test	177438	1.37504e-08	0.087834	0.304715	0.88679	0.664506
Any dementia	df.c_atleast1dose	0.2	Hoeffding's D Independence Test	181728	1.32898e-08	0.0869439	0.305254	0.88679	0.664506
Pulmonary embolism	df.a_atleast1dose	0.2	Hoeffding's D Independence Test	184138	1.30526e-08	0.0865249	0.305507	0.88679	0.794319
Schizophrenia or delusion	df.c_atleast1dose	0.2	Hoeffding's D Independence Test	184174	1.29417e-08	0.0858064	0.305943	0.88679	0.664506
Asthma (only as main-diagnosis)	df.b_atleast1dose	0.3	Hoeffding's D Independence Test	263884	8.86226e-09	0.0841896	0.306927	0.863839	0.964724
Alcoholic liver disease	df.c_atleast1dose	0.2	Hoeffding's D Independence Test	179817	1.29901e-08	0.0840896	0.306988	0.88679	0.664506
Diabetes, insuline treatment (Kela reimbursement)	df.a_atleast1dose	0.5	Hoeffding's D Independence Test	378898	6.04687e-09	0.082481	0.307969	0.778371	0.739541
Cardiomyopathy	df.a_atleast1dose	0.3	Hoeffding's D Independence Test	250512	9.06103e-09	0.0817159	0.308438	0.863839	0.842255
Abnormal findings on diagnostic imaging of lung	df.a_atleast1dose	0.0001	Hoeffding's D Independence Test	220	1.02981e-05	0.08119	0.30876	0.85861	0.952795
Cardiomyopathy	df.c_atleast1dose	0.05	Hoeffding's D Independence Test	57426	3.87526e-08	0.0801133	0.309421	0.799665	0.721986
Alcoholic liver disease	df.b_atleast1dose	0.001	Hoeffding's D Independence Test	1684	1.31903e-06	0.0799173	0.309542	0.789248	0.798042
Diabetes mellitus in pregnancy	df.c_atleast1dose	0.001	Hoeffding's D Independence Test	2135	1.02418e-06	0.0786815	0.310303	0.789248	0.967597
Pulmonary embolism	df.c_atleast1dose	0.0001	Hoeffding's D Independence Test	284	7.49832e-06	0.0763928	0.311717	0.85861	0.75812
Diabetes, insuline treatment (Kela reimbursement)	df.b_atleast1dose	0.0001	Hoeffding's D Independence Test	1378	1.53857e-06	0.0762701	0.311793	0.85861	0.800574
Interstitial lung disease endpoints	df.a_atleast1dose	0.01	Hoeffding's D Independence Test	17300	1.20803e-07	0.075232	0.312438	0.850121	0.812338
Obesity related asthma	df.a_atleast1dose	0.3	Hoeffding's D Independence Test	254300	7.91854e-09	0.0724924	0.314145	0.863839	0.842255
Cerebrovascular diseases	df.b_atleast1dose	0.05	Hoeffding's D Independence Test	60168	3.32809e-08	0.0720869	0.314398	0.799665	0.861937
Diabetes mellitus in pregnancy	df.b_atleast1dose	0.1	Hoeffding's D Independence Test	105133	1.87268e-08	0.0708764	0.315156	0.775444	0.750016
Depression medications	df.c_atleast1dose	0.2	Hoeffding's D Independence Test	198278	9.89753e-09	0.0706483	0.3153	0.88679	0.664506
Pulmonary embolism (no controls excluded)	df.c_atleast1dose	0.3	Hoeffding's D Independence Test	252665	7.48287e-09	0.0680635	0.316926	0.863839	0.727066
Nonalcoholic fatty liver disease	df.b_atleast1dose	0.3	Hoeffding's D Independence Test	248280	7.50978e-09	0.0671228	0.31752	0.863839	0.964724
Asthma (more controls excluded)	df.b_atleast1dose	0.1	Hoeffding's D Independence Test	118631	1.54914e-08	0.0661587	0.318131	0.775444	0.750016
Nonalcoholic fatty liver disease	df.b_atleast1dose	0.5	Hoeffding's D Independence Test	362080	4.87715e-09	0.0635729	0.319774	0.778371	0.749635
Pulmonary embolism	df.a_atleast1dose	0.5	Hoeffding's D Independence Test	364583	4.65543e-09	0.0611023	0.321352	0.778371	0.739541
Type 1 diabetes, wide definition	df.c_atleast1dose	1e-05	Hoeffding's D Independence Test	566	2.79604e-06	0.0568715	0.324076	0.716884	0.740619
Asthma (more controls excluded)	df.b_atleast1dose	0.4	Hoeffding's D Independence Test	323273	4.85295e-09	0.0564776	0.324331	0.835334	0.843259
Human immunodeficiency virus [HIV] disease	df.a_atleast1dose	1e-05	Hoeffding's D Independence Test	14	0.00011655	0.0545455	0.325584	0.716884	0.79361
Schizophrenia, schizotypal and delusional disorders	df.b_atleast1dose	0.3	Hoeffding's D Independence Test	252400	5.96357e-09	0.0541872	0.325817	0.863839	0.964724
COPD/asthma related infections	df.a_atleast1dose	0.4	Hoeffding's D Independence Test	317734	4.72578e-09	0.0540553	0.325902	0.835334	0.847346
Cardiomyopathy (no controls excluded)	df.b_atleast1dose	0.1	Hoeffding's D Independence Test	103765	1.43794e-08	0.0537145	0.326124	0.778705	0.750016
COPD/asthma related infections	df.c_atleast1dose	0.2	Hoeffding's D Independence Test	190955	7.53879e-09	0.0518243	0.327357	0.88679	0.664506
Diabetes, insuline treatment (Kela reimbursement) (more controls excluded)	df.c_atleast1dose	0.4	Hoeffding's D Independence Test	330686	4.21672e-09	0.0501986	0.328422	0.835334	0.740695
Pulmonary embolism (no controls excluded)	df.a_atleast1dose	0.3	Hoeffding's D Independence Test	252642	5.36524e-09	0.0487973	0.329343	0.863839	0.842255
Schizophrenia or delusion	df.b_atleast1dose	0.01	Hoeffding's D Independence Test	14894	8.8613e-08	0.0475097	0.330191	0.878009	0.858497
Diabetes mellitus in pregnancy	df.b_atleast1dose	1e-05	Hoeffding's D Independence Test	112	1.16324e-05	0.0464832	0.330869	0.716884	0.614472
Interstitial lung disease	df.b_atleast1dose	0.05	Hoeffding's D Independence Test	55784	2.2662e-08	0.0455095	0.331514	0.802101	0.861937
Interstitial lung disease endpoints	df.a_atleast1dose	0.0001	Hoeffding's D Independence Test	722	1.61233e-06	0.0418497	0.33395	0.85861	0.952795
Schizophrenia	df.b_atleast1dose	0.0001	Hoeffding's D Independence Test	188	5.79627e-06	0.0390205	0.335845	0.85861	0.800574
Cardiomyopathy	df.c_atleast1dose	0.3	Hoeffding's D Independence Test	250539	4.29856e-09	0.0387703	0.336014	0.863839	0.72803
Alcoholic liver disease	df.c_atleast1dose	0.2	Hoeffding's D Independence Test	179761	5.8924e-09	0.0381318	0.336443	0.88679	0.664506
Depression medications	df.c_atleast1dose	0.5	Hoeffding's D Independence Test	373097	2.8296e-09	0.0380056	0.336528	0.778371	0.743785
Depression	df.c_atleast1dose	0.2	Hoeffding's D Independence Test	193719	5.3305e-09	0.0371741	0.337089	0.88679	0.664506
Cirrhosis, broad definition used in the article https://doi.org/10.1101/594523	df.a_atleast1dose	0.05	Hoeffding's D Independence Test	55811	1.78767e-08	0.0359172	0.337938	0.802101	0.742117
Schizophrenia or delusion	df.c_atleast1dose	0.4	Hoeffding's D Independence Test	311867	2.98363e-09	0.0334977	0.33958	0.845338	0.740695
Cardiomyopathy (excluding other)	df.c_atleast1dose	0.2	Hoeffding's D Independence Test	181943	4.77998e-09	0.0313085	0.341073	0.88679	0.664506
Cerebrovascular diseases	df.b_atleast1dose	0.5	Hoeffding's D Independence Test	366162	2.35993e-09	0.0311081	0.34121	0.778371	0.749635
Schizophrenia, schizotypal and delusional disorders	df.c_atleast1dose	1e-05	Hoeffding's D Independence Test	43	1.99806e-05	0.0302107	0.341824	0.727153	0.740619
Type 1 diabetes, strict definition	df.b_atleast1dose	0.3	Hoeffding's D Independence Test	240433	3.44712e-09	0.0298367	0.34208	0.863839	0.964724
Cirrhosis, broad definition used in the article https://doi.org/10.1101/594523	df.b_atleast1dose	0.1	Hoeffding's D Independence Test	100945	7.76922e-09	0.0282332	0.343182	0.783122	0.750016
Schizophrenia, schizotypal and delusional disorders	df.c_atleast1dose	0.5	Hoeffding's D Independence Test	364282	2.10954e-09	0.0276648	0.343573	0.778371	0.743785
Obesity	df.b_atleast1dose	0.0001	Hoeffding's D Independence Test	455	1.43375e-06	0.0234332	0.346502	0.85861	0.800574
Diabetes, insuline treatment (Kela reimbursement)	df.a_atleast1dose	0.3	Hoeffding's D Independence Test	273815	2.30285e-09	0.0226999	0.347012	0.863839	0.842255
Any dementia	df.b_atleast1dose	0.0001	Hoeffding's D Independence Test	328	1.69042e-06	0.0198997	0.348968	0.85861	0.800574
Tuberculosis	df.a_atleast1dose	0.5	Hoeffding's D Independence Test	361004	1.51196e-09	0.0196496	0.349143	0.778371	0.739541
Schizophrenia or delusion	df.c_atleast1dose	0.5	Hoeffding's D Independence Test	364308	1.49676e-09	0.0196301	0.349157	0.778371	0.743785
Cerebrovascular diseases	df.a_atleast1dose	0.5	Hoeffding's D Independence Test	366123	1.33254e-09	0.0175634	0.350609	0.778371	0.739541
Depression medications	df.a_atleast1dose	0.0001	Hoeffding's D Independence Test	529	6.79011e-07	0.0129066	0.353904	0.85861	0.952795
Diabetes mellitus in pregnancy	df.c_atleast1dose	0.1	Hoeffding's D Independence Test	105133	3.07476e-09	0.0116372	0.354808	0.783122	0.601631
Nonalcoholic fatty liver disease	df.c_atleast1dose	0.05	Hoeffding's D Independence Test	54827	4.62125e-09	0.00912113	0.356607	0.802101	0.721986
Dementia	df.b_atleast1dose	0.4	Hoeffding's D Independence Test	311188	7.7997e-10	0.00873779	0.356882	0.858532	0.869901
Asthma (only as main-diagnosis) (more controls excluded)	df.b_atleast1dose	0.001	Hoeffding's D Independence Test	3044	6.44766e-08	0.00706328	0.358086	0.872899	0.798042
Interstitial lung disease endpoints	df.b_atleast1dose	0.001	Hoeffding's D Independence Test	2866	6.813e-08	0.00702692	0.358112	0.872899	0.798042
Cerebrovascular diseases	df.a_atleast1dose	0.01	Hoeffding's D Independence Test	15185	1.25082e-08	0.0068373	0.358249	0.931448	0.873232
Depression	df.b_atleast1dose	0.1	Hoeffding's D Independence Test	113569	1.29041e-09	0.00527578	0.359376	0.783122	0.750016
Human immunodeficiency virus [HIV] disease	df.c_atleast1dose	0.4	Hoeffding's D Independence Test	308415	4.5275e-10	0.00502684	0.359556	0.858532	0.740695
Pulmonary embolism (no controls excluded)	df.a_atleast1dose	0.5	Hoeffding's D Independence Test	364707	3.75429e-10	0.00492917	0.359627	0.778371	0.739541
Type 1 diabetes, strict definition	df.b_atleast1dose	0.5	Hoeffding's D Independence Test	356252	2.37554e-10	0.00304663	0.360992	0.778371	0.749635
Human immunodeficiency virus [HIV] disease	df.a_atleast1dose	0.05	Hoeffding's D Independence Test	54037	1.19792e-09	0.00233032	0.361512	0.802101	0.742117
Cardiomyopathy	df.b_atleast1dose	0.5	Hoeffding's D Independence Test	363388	1.10205e-10	0.00144169	0.362159	0.778371	0.749635
Abnormal findings on diagnostic imaging of lung	df.b_atleast1dose	1e-05	Hoeffding's D Independence Test	34	1.19794e-06	0.00142315	0.362173	0.756683	0.637824
Schizophrenia or delusion	df.b_atleast1dose	0.3	Hoeffding's D Independence Test	252397	4.49183e-11	0.000408139	0.362914	0.872558	0.964724
Type 1 diabetes, wide definition	df.c_atleast1dose	0.0001	Hoeffding's D Independence Test	865	-1.68305e-08	-0.000523496	0.363595	0.85861	0.75812
Asthma (more controls excluded)	df.c_atleast1dose	0.0001	Hoeffding's D Independence Test	675	-2.5394e-08	-0.000616159	0.363663	0.85861	0.75812
Alcoholic liver disease	df.a_atleast1dose	0.05	Hoeffding's D Independence Test	55614	-5.76516e-10	-0.00115422	0.364057	0.802101	0.742117
Cardiomyopathy (no controls excluded)	df.b_atleast1dose	0.2	Hoeffding's D Independence Test	182741	-5.77732e-10	-0.00380069	0.366002	0.913696	0.933354
Type 1 diabetes, strict (exclude DM2)	df.a_atleast1dose	0.3	Hoeffding's D Independence Test	240014	-6.17687e-10	-0.00533711	0.367137	0.872558	0.842255
Pulmonary embolism (no controls excluded)	df.a_atleast1dose	0.4	Hoeffding's D Independence Test	312679	-5.52857e-10	-0.00622318	0.367793	0.860635	0.884681
Depression	df.c_atleast1dose	0.05	Hoeffding's D Independence Test	65799	-2.92758e-09	-0.00693463	0.36832	0.802101	0.721986
Schizophrenia, schizotypal and delusional disorders	df.c_atleast1dose	0.2	Hoeffding's D Independence Test	184219	-1.81568e-09	-0.0120413	0.372131	0.913696	0.664506
Asthma (more controls excluded)	df.c_atleast1dose	0.5	Hoeffding's D Independence Test	373362	-9.30031e-10	-0.0125005	0.372476	0.778371	0.743785
Schizophrenia, schizotypal and delusional disorders	df.c_atleast1dose	0.3	Hoeffding's D Independence Test	252400	-1.43615e-09	-0.0130494	0.372888	0.872558	0.737929
Abnormal findings on diagnostic imaging of lung	df.b_atleast1dose	0.0001	Hoeffding's D Independence Test	220	-1.69994e-06	-0.0134024	0.373154	0.85861	0.808499
Alcoholic liver disease	df.c_atleast1dose	0.05	Hoeffding's D Independence Test	55620	-7.64668e-09	-0.0153108	0.374592	0.802101	0.721986
Asthma, hospital admissions , main diagnosis only	df.c_atleast1dose	0.2	Hoeffding's D Independence Test	196334	-2.21438e-09	-0.0156512	0.37485	0.913696	0.664506
Depression	df.b_atleast1dose	0.05	Hoeffding's D Independence Test	65799	-6.69274e-09	-0.0158533	0.375003	0.802101	0.865011
Interstitial lung disease	df.b_atleast1dose	1e-05	Hoeffding's D Independence Test	69	-7.09613e-06	-0.0173713	0.376153	0.772103	0.637824
Cardiomyopathy (no controls excluded)	df.c_atleast1dose	0.001	Hoeffding's D Independence Test	1861	-2.60433e-07	-0.0174386	0.376204	0.887051	0.967597
Type 1 diabetes, strict definition	df.c_atleast1dose	0.01	Hoeffding's D Independence Test	12054	-4.2675e-08	-0.018517	0.377023	0.955519	0.913698
Asthma (only as main-diagnosis) (more controls excluded)	df.b_atleast1dose	0.05	Hoeffding's D Independence Test	67883	-7.59499e-09	-0.0185603	0.377056	0.802101	0.865011
Schizophrenia or delusion	df.b_atleast1dose	0.1	Hoeffding's D Independence Test	105030	-5.38518e-09	-0.0203616	0.378429	0.783122	0.750016
Schizophrenia, schizotypal and delusional disorders	df.b_atleast1dose	0.001	Hoeffding's D Independence Test	1989	-2.96438e-07	-0.0212155	0.379082	0.887051	0.798042
Asthma, hospital admissions , main diagnosis only	df.c_atleast1dose	0.0001	Hoeffding's D Independence Test	573	-1.13904e-06	-0.0234552	0.380799	0.85861	0.75812
Type 1 diabetes, strict definition	df.a_atleast1dose	0.1	Hoeffding's D Independence Test	94083	-7.44451e-09	-0.0252142	0.382154	0.783122	0.844583
Asthma, hospital admissions , main diagnosis only	df.a_atleast1dose	0.0001	Hoeffding's D Independence Test	572	-1.22856e-06	-0.0252544	0.382185	0.85861	0.952795
Diabetes mellitus	df.c_atleast1dose	0.4	Hoeffding's D Independence Test	332015	-2.22786e-09	-0.0266285	0.383246	0.879213	0.740695
Asthma (more controls excluded)	df.c_atleast1dose	0.05	Hoeffding's D Independence Test	69658	-1.12049e-08	-0.028098	0.384385	0.802946	0.721986
Alcoholic liver disease	df.a_atleast1dose	0.5	Hoeffding's D Independence Test	362192	-2.24696e-09	-0.0292979	0.385318	0.778371	0.739541
Interstitial lung disease endpoints	df.b_atleast1dose	0.3	Hoeffding's D Independence Test	258315	-3.43303e-09	-0.0319247	0.387368	0.875662	0.964724
Pulmonary embolism	df.b_atleast1dose	0.01	Hoeffding's D Independence Test	14765	-6.20589e-08	-0.0329846	0.388198	0.955519	0.920534
Type 1 diabetes, strict (exclude DM2)	df.c_atleast1dose	0.3	Hoeffding's D Independence Test	240041	-4.0832e-09	-0.0352847	0.390007	0.875662	0.737929
Depression	df.a_atleast1dose	0.2	Hoeffding's D Independence Test	193701	-5.2656e-09	-0.0367181	0.391138	0.933942	0.938321
Pulmonary embolism	df.b_atleast1dose	0.5	Hoeffding's D Independence Test	364615	-2.99045e-09	-0.039253	0.393147	0.778371	0.749635
Diabetes, insuline treatment (Kela reimbursement) (more controls excluded)	df.c_atleast1dose	0.05	Hoeffding's D Independence Test	77332	-1.43655e-08	-0.0399925	0.393736	0.802946	0.721986
Schizophrenia or delusion (more controls excluded)	df.a_atleast1dose	0.0001	Hoeffding's D Independence Test	259	-4.5068e-06	-0.0418591	0.395224	0.85861	0.952795
Diabetes mellitus	df.b_atleast1dose	0.1	Hoeffding's D Independence Test	129409	-9.04978e-09	-0.0421601	0.395465	0.783122	0.750016
COPD/asthma related pneumonia or pneumonia derived septichaemia	df.b_atleast1dose	0.3	Hoeffding's D Independence Test	253847	-4.77782e-09	-0.0436619	0.396668	0.875662	0.964724
Obesity related asthma	df.b_atleast1dose	0.001	Hoeffding's D Independence Test	2054	-5.94256e-07	-0.0439203	0.396875	0.908117	0.798042
COPD/asthma related pneumonia or pneumonia derived septichaemia	df.c_atleast1dose	1e-05	Hoeffding's D Independence Test	32	-4.08854e-05	-0.0456281	0.398248	0.794894	0.817456
Pulmonary embolism (no controls excluded)	df.b_atleast1dose	0.5	Hoeffding's D Independence Test	364739	-3.58563e-09	-0.0470814	0.39942	0.778371	0.749635
Dementia	df.b_atleast1dose	1e-05	Hoeffding's D Independence Test	153	-8.92552e-06	-0.0488404	0.400844	0.794894	0.651371
Obesity	df.a_atleast1dose	0.5	Hoeffding's D Independence Test	370529	-3.85229e-09	-0.0513858	0.402913	0.778371	0.739541
Diabetes, insuline treatment (Kela reimbursement)	df.c_atleast1dose	0.0001	Hoeffding's D Independence Test	1378	-1.04383e-06	-0.0517448	0.403206	0.85861	0.75812
Tuberculosis	df.b_atleast1dose	0.5	Hoeffding's D Independence Test	361039	-4.02301e-09	-0.0522885	0.40365	0.778371	0.749635
Type 1 diabetes, wide definition	df.c_atleast1dose	0.3	Hoeffding's D Independence Test	248310	-5.98053e-09	-0.0534607	0.404608	0.876651	0.737929
Any dementia	df.c_atleast1dose	0.1	Hoeffding's D Independence Test	102755	-1.47446e-08	-0.0545423	0.405495	0.783122	0.652313
Pulmonary embolism (no controls excluded)	df.c_atleast1dose	0.0001	Hoeffding's D Independence Test	282	-5.46925e-06	-0.0553269	0.406139	0.85861	0.75812
COPD/asthma related infections	df.c_atleast1dose	0.05	Hoeffding's D Independence Test	63178	-2.49326e-08	-0.0567059	0.407274	0.802946	0.721986
Interstitial lung disease endpoints	df.a_atleast1dose	0.05	Hoeffding's D Independence Test	63849	-2.54498e-08	-0.058497	0.408753	0.802946	0.742117
Cardiomyopathy (no controls excluded)	df.a_atleast1dose	0.001	Hoeffding's D Independence Test	1861	-8.83243e-07	-0.059142	0.409287	0.908117	0.725554
Schizophrenia, schizotypal and delusional disorders	df.b_atleast1dose	0.1	Hoeffding's D Independence Test	104778	-1.6408e-08	-0.0618907	0.411571	0.783122	0.750016
Cardiomyopathy (no controls excluded)	df.c_atleast1dose	0.5	Hoeffding's D Independence Test	363989	-4.74751e-09	-0.0622094	0.411836	0.778371	0.743785
Cardiomyopathy	df.a_atleast1dose	0.5	Hoeffding's D Independence Test	363350	-4.77974e-09	-0.0625216	0.412097	0.778371	0.739541
Alcoholic liver disease	df.a_atleast1dose	0.1	Hoeffding's D Independence Test	101012	-1.75105e-08	-0.063675	0.41306	0.783122	0.844583
Human immunodeficiency virus [HIV] disease	df.c_atleast1dose	0.0001	Hoeffding's D Independence Test	139	-1.28665e-05	-0.063921	0.413266	0.85861	0.75812
Asthma (only as main-diagnosis)	df.a_atleast1dose	0.0001	Hoeffding's D Independence Test	620	-2.97844e-06	-0.0663717	0.415321	0.85861	0.952795
Cardiomyopathy	df.a_atleast1dose	0.4	Hoeffding's D Independence Test	310520	-6.03935e-09	-0.067512	0.416281	0.900043	0.884681
Asthma, hospital admissions , main diagnosis only	df.c_atleast1dose	0.001	Hoeffding's D Independence Test	3011	-6.3021e-07	-0.0682895	0.416937	0.908117	0.967597
Diabetes, insuline treatment (Kela reimbursement) (more controls excluded)	df.b_atleast1dose	0.1	Hoeffding's D Independence Test	127354	-1.49666e-08	-0.0686174	0.417214	0.783122	0.750016
Schizophrenia, schizotypal and delusional disorders	df.a_atleast1dose	0.05	Hoeffding's D Independence Test	58637	-3.26484e-08	-0.0689173	0.417467	0.802946	0.742117
Obesity	df.c_atleast1dose	0.1	Hoeffding's D Independence Test	114627	-1.68963e-08	-0.0697233	0.418149	0.783122	0.652313
COPD/asthma related infections	df.b_atleast1dose	0.1	Hoeffding's D Independence Test	110879	-1.75202e-08	-0.0699339	0.418327	0.783122	0.750016
Depression	df.c_atleast1dose	0.4	Hoeffding's D Independence Test	319011	-6.09958e-09	-0.0700498	0.418426	0.900043	0.740695
Cardiomyopathy (no controls excluded)	df.a_atleast1dose	0.05	Hoeffding's D Independence Test	57811	-3.37749e-08	-0.070291	0.41863	0.802946	0.742117
Diabetes mellitus	df.a_atleast1dose	1e-05	Hoeffding's D Independence Test	613	-3.25856e-06	-0.0717925	0.419905	0.818814	0.963311
Pulmonary embolism	df.c_atleast1dose	0.3	Hoeffding's D Independence Test	252350	-8.0216e-09	-0.0728727	0.420824	0.883123	0.737929
Diabetes, insuline treatment (Kela reimbursement) (more controls excluded)	df.a_atleast1dose	0.1	Hoeffding's D Independence Test	127336	-1.59294e-08	-0.0730213	0.420951	0.783122	0.844583
Dementia	df.b_atleast1dose	0.1	Hoeffding's D Independence Test	104294	-1.96767e-08	-0.073877	0.421681	0.783122	0.750016
Obesity related asthma	df.b_atleast1dose	0.0001	Hoeffding's D Independence Test	241	-8.58644e-06	-0.0741868	0.421946	0.85861	0.835864
Diabetes, insuline treatment (Kela reimbursement)	df.c_atleast1dose	0.001	Hoeffding's D Independence Test	4950	-4.23469e-07	-0.0754469	0.423024	0.908117	0.967597
Pulmonary embolism	df.a_atleast1dose	0.3	Hoeffding's D Independence Test	252327	-8.33613e-09	-0.0757232	0.42326	0.883123	0.859571
Depression	df.c_atleast1dose	0.5	Hoeffding's D Independence Test	369846	-5.75849e-09	-0.0766709	0.424074	0.778371	0.743785
Interstitial lung disease endpoints	df.a_atleast1dose	0.5	Hoeffding's D Independence Test	368111	-5.91662e-09	-0.0784068	0.425567	0.778371	0.739541
Asthma (more controls excluded)	df.b_atleast1dose	0.5	Hoeffding's D Independence Test	373362	-5.92075e-09	-0.0795808	0.42658	0.778371	0.75621
Pulmonary embolism (no controls excluded)	df.c_atleast1dose	0.5	Hoeffding's D Independence Test	364739	-6.06304e-09	-0.0796111	0.426606	0.778371	0.743785
Human immunodeficiency virus [HIV] disease	df.c_atleast1dose	0.5	Hoeffding's D Independence Test	362547	-6.12917e-09	-0.0799958	0.426939	0.778371	0.743785
Schizophrenia	df.c_atleast1dose	0.0001	Hoeffding's D Independence Test	188	-1.20063e-05	-0.0808263	0.427657	0.85861	0.75812
COPD/asthma related infections	df.c_atleast1dose	0.4	Hoeffding's D Independence Test	317775	-7.11183e-09	-0.0813583	0.428118	0.900043	0.740695
Cerebrovascular diseases	df.c_atleast1dose	0.05	Hoeffding's D Independence Test	60168	-3.79778e-08	-0.0822603	0.428901	0.809378	0.727267
Dementia	df.b_atleast1dose	0.3	Hoeffding's D Independence Test	251165	-9.26782e-09	-0.0837987	0.43024	0.883123	0.964724
Schizophrenia or delusion (more controls excluded)	df.b_atleast1dose	0.1	Hoeffding's D Independence Test	105803	-2.2018e-08	-0.0838639	0.430296	0.786636	0.750016
COPD/asthma related infections	df.b_atleast1dose	0.001	Hoeffding's D Independence Test	2339	-1.00462e-06	-0.084557	0.430901	0.908117	0.798042
Asthma (only as main-diagnosis)	df.c_atleast1dose	0.4	Hoeffding's D Independence Test	321780	-7.40349e-09	-0.0857624	0.431954	0.900043	0.740695
Cirrhosis, broad definition used in the article https://doi.org/10.1101/594523	df.b_atleast1dose	0.0001	Hoeffding's D Independence Test	202	-1.20132e-05	-0.0869273	0.432974	0.85861	0.835864
Asthma (more controls excluded)	df.a_atleast1dose	0.5	Hoeffding's D Independence Test	373318	-6.62372e-09	-0.0890189	0.434812	0.778371	0.739541
Any dementia (more controls excluded)	df.b_atleast1dose	0.001	Hoeffding's D Independence Test	1858	-1.34188e-06	-0.0897074	0.435419	0.908117	0.798042
Cirrhosis, broad definition used in the article https://doi.org/10.1101/594523	df.c_atleast1dose	0.4	Hoeffding's D Independence Test	309042	-8.20581e-09	-0.0912935	0.43682	0.900043	0.740695
Human immunodeficiency virus [HIV] disease	df.c_atleast1dose	0.01	Hoeffding's D Independence Test	13032	-1.95631e-07	-0.0917739	0.437245	0.955519	0.913698
Depression medications	df.a_atleast1dose	0.5	Hoeffding's D Independence Test	373050	-6.95201e-09	-0.0933639	0.438655	0.778371	0.739541
Diabetes mellitus in pregnancy	df.a_atleast1dose	0.5	Hoeffding's D Independence Test	364526	-7.1511e-09	-0.0938432	0.439081	0.778371	0.739541
Diabetes, insuline treatment (Kela reimbursement) (more controls excluded)	df.a_atleast1dose	0.2	Hoeffding's D Independence Test	208036	-1.26704e-08	-0.0948921	0.440015	0.953133	0.938321
Pulmonary embolism	df.c_atleast1dose	1e-05	Hoeffding's D Independence Test	64	-4.21623e-05	-0.095624	0.440668	0.845215	0.859302
Schizophrenia	df.b_atleast1dose	0.1	Hoeffding's D Independence Test	100356	-2.6979e-08	-0.0974693	0.442317	0.796171	0.750016
Type 1 diabetes, strict definition	df.b_atleast1dose	0.4	Hoeffding's D Independence Test	301521	-9.3338e-09	-0.101316	0.445776	0.900043	0.911405
Asthma (more controls excluded)	df.a_atleast1dose	0.001	Hoeffding's D Independence Test	3295	-8.55619e-07	-0.101463	0.445908	0.908117	0.756106
Depression	df.c_atleast1dose	0.3	Hoeffding's D Independence Test	261042	-1.0949e-08	-0.102893	0.447202	0.886088	0.737929
Dementia	df.b_atleast1dose	0.2	Hoeffding's D Independence Test	183127	-1.5972e-08	-0.105296	0.449382	0.953133	0.933354
Asthma (only as main-diagnosis)	df.c_atleast1dose	0.01	Hoeffding's D Independence Test	19269	-1.51836e-07	-0.105321	0.449405	0.955519	0.913698
Nonalcoholic fatty liver disease	df.b_atleast1dose	0.01	Hoeffding's D Independence Test	13295	-2.20397e-07	-0.105479	0.449548	0.955519	0.920534
Depression	df.b_atleast1dose	0.0001	Hoeffding's D Independence Test	397	-7.4399e-06	-0.106063	0.450081	0.863455	0.835864
Schizophrenia, schizotypal and delusional disorders	df.a_atleast1dose	0.0001	Hoeffding's D Independence Test	261	-1.13429e-05	-0.106169	0.450178	0.863455	0.974394
Asthma (only as main-diagnosis)	df.b_atleast1dose	0.001	Hoeffding's D Independence Test	3102	-9.51033e-07	-0.10617	0.450178	0.908117	0.798042
Asthma (only as main-diagnosis)	df.b_atleast1dose	0.2	Hoeffding's D Independence Test	196948	-1.50695e-08	-0.106844	0.450793	0.953133	0.933354
Dementia	df.c_atleast1dose	0.1	Hoeffding's D Independence Test	104294	-2.86115e-08	-0.107423	0.451322	0.797892	0.676982
Alcoholic liver disease	df.c_atleast1dose	0.01	Hoeffding's D Independence Test	13431	-2.24082e-07	-0.108339	0.452159	0.955519	0.913698
Diabetes mellitus	df.c_atleast1dose	0.3	Hoeffding's D Independence Test	275948	-1.11199e-08	-0.110466	0.45411	0.886088	0.737929
Alcoholic liver disease	df.a_atleast1dose	0.5	Hoeffding's D Independence Test	362223	-8.55407e-09	-0.111545	0.455102	0.794731	0.739541
Cardiomyopathy (excluding other)	df.c_atleast1dose	0.05	Hoeffding's D Independence Test	57306	-5.50631e-08	-0.113594	0.456993	0.831436	0.73855
Schizophrenia	df.b_atleast1dose	1e-05	Hoeffding's D Independence Test	23	-0.000145621	-0.115332	0.458603	0.865428	0.715421
Pulmonary embolism	df.c_atleast1dose	0.5	Hoeffding's D Independence Test	364615	-9.28643e-09	-0.121895	0.464732	0.794977	0.743785
Asthma, hospital admissions , main diagnosis only	df.b_atleast1dose	0.4	Hoeffding's D Independence Test	321470	-1.07231e-08	-0.124097	0.466806	0.900043	0.911405
Diabetes mellitus	df.a_atleast1dose	0.4	Hoeffding's D Independence Test	331978	-1.05498e-08	-0.126082	0.468683	0.900043	0.884681
Diabetes mellitus	df.c_atleast1dose	0.5	Hoeffding's D Independence Test	380229	-9.22255e-09	-0.12624	0.468833	0.794977	0.743785
Asthma (only as main-diagnosis) (more controls excluded)	df.a_atleast1dose	0.1	Hoeffding's D Independence Test	116488	-3.02915e-08	-0.127028	0.46958	0.797892	0.844583
Cerebrovascular diseases	df.a_atleast1dose	0.1	Hoeffding's D Independence Test	106716	-3.34137e-08	-0.128367	0.470852	0.797892	0.844583
Obesity related asthma	df.a_atleast1dose	0.1	Hoeffding's D Independence Test	106669	-3.37418e-08	-0.12957	0.471999	0.797892	0.844583
Diabetes mellitus in pregnancy	df.a_atleast1dose	0.05	Hoeffding's D Independence Test	59231	-6.21911e-08	-0.132609	0.474905	0.831436	0.752962
COPD/asthma related infections	df.a_atleast1dose	0.0001	Hoeffding's D Independence Test	328	-1.13491e-05	-0.133601	0.475858	0.89799	0.974394
Type 1 diabetes, strict definition	df.c_atleast1dose	0.3	Hoeffding's D Independence Test	240433	-1.56283e-08	-0.135272	0.477466	0.886088	0.744847
Cirrhosis, broad definition used in the article https://doi.org/10.1101/594523	df.c_atleast1dose	0.001	Hoeffding's D Independence Test	1701	-2.27091e-06	-0.13898	0.481055	0.941305	0.967597
COPD/asthma related infections	df.b_atleast1dose	0.3	Hoeffding's D Independence Test	258646	-1.49297e-08	-0.139014	0.481088	0.886088	0.964724
COPD/asthma related pneumonia or pneumonia derived septichaemia	df.a_atleast1dose	0.4	Hoeffding's D Independence Test	313111	-1.24423e-08	-0.140249	0.482289	0.900043	0.884681
Schizophrenia or delusion	df.a_atleast1dose	0.001	Hoeffding's D Independence Test	1987	-1.97604e-06	-0.141279	0.483292	0.941305	0.781203
Pulmonary embolism (no controls excluded)	df.c_atleast1dose	0.2	Hoeffding's D Independence Test	184482	-2.13179e-08	-0.141579	0.483584	0.953133	0.78335
Schizophrenia	df.c_atleast1dose	0.01	Hoeffding's D Independence Test	13385	-2.97832e-07	-0.143503	0.485465	0.955519	0.913698
Type 1 diabetes, strict definition	df.c_atleast1dose	0.05	Hoeffding's D Independence Test	50750	-7.85634e-08	-0.143532	0.485494	0.831436	0.73855
Diabetes, insuline treatment (Kela reimbursement)	df.b_atleast1dose	0.1	Hoeffding's D Independence Test	127015	-3.14033e-08	-0.143592	0.485552	0.797892	0.753296
Cardiomyopathy	df.a_atleast1dose	0.2	Hoeffding's D Independence Test	182506	-2.22953e-08	-0.146484	0.488393	0.953133	0.938321
Nonalcoholic fatty liver disease	df.b_atleast1dose	0.4	Hoeffding's D Independence Test	308968	-1.31733e-08	-0.146524	0.488432	0.900043	0.911405
Type 1 diabetes, strict (exclude DM2)	df.c_atleast1dose	0.01	Hoeffding's D Independence Test	11958	-3.41506e-07	-0.147002	0.488903	0.955519	0.913698
Cardiomyopathy	df.b_atleast1dose	0.1	Hoeffding's D Independence Test	103175	-3.95972e-08	-0.147074	0.488975	0.797892	0.753296
Depression medications	df.b_atleast1dose	0.5	Hoeffding's D Independence Test	373097	-1.09703e-08	-0.147346	0.489243	0.796998	0.795554
COPD/asthma related pneumonia or pneumonia derived septichaemia	df.b_atleast1dose	0.01	Hoeffding's D Independence Test	15044	-2.72378e-07	-0.147506	0.4894	0.955519	0.920534
Interstitial lung disease endpoints	df.b_atleast1dose	0.5	Hoeffding's D Independence Test	368147	-1.11429e-08	-0.147679	0.489571	0.796998	0.795554
Asthma (only as main-diagnosis)	df.a_atleast1dose	0.05	Hoeffding's D Independence Test	68422	-6.03167e-08	-0.148569	0.490451	0.831436	0.752962
COPD/asthma related infections	df.a_atleast1dose	0.1	Hoeffding's D Independence Test	110866	-3.73667e-08	-0.149136	0.491011	0.797892	0.844583
Human immunodeficiency virus [HIV] disease	df.c_atleast1dose	0.05	Hoeffding's D Independence Test	54043	-7.73598e-08	-0.150504	0.492367	0.831436	0.73855
Asthma, hospital admissions , main diagnosis only	df.a_atleast1dose	0.05	Hoeffding's D Independence Test	67916	-6.17781e-08	-0.151044	0.492902	0.831436	0.752962
Obesity	df.c_atleast1dose	0.4	Hoeffding's D Independence Test	319934	-1.31497e-08	-0.151453	0.493309	0.900043	0.771658
Any dementia (more controls excluded)	df.a_atleast1dose	0.5	Hoeffding's D Independence Test	362597	-1.17414e-08	-0.153266	0.495113	0.796998	0.772377
COPD/asthma related infections	df.a_atleast1dose	0.3	Hoeffding's D Independence Test	258612	-1.68893e-08	-0.157239	0.49909	0.886088	0.859571
Schizophrenia or delusion	df.b_atleast1dose	0.0001	Hoeffding's D Independence Test	270	-1.62962e-05	-0.157813	0.499667	0.915935	0.862837
Alcoholic liver disease	df.a_atleast1dose	0.01	Hoeffding's D Independence Test	13429	-3.27102e-07	-0.158124	0.49998	0.955519	0.940698
Alcoholic liver disease	df.c_atleast1dose	0.5	Hoeffding's D Independence Test	362237	-1.21576e-08	-0.158541	0.500399	0.796998	0.743785
Depression medications	df.b_atleast1dose	0.3	Hoeffding's D Independence Test	264927	-1.66319e-08	-0.158624	0.500483	0.886088	0.964724
Abnormal findings on diagnostic imaging of lung	df.a_atleast1dose	0.001	Hoeffding's D Independence Test	1723	-2.56339e-06	-0.15891	0.500771	0.941305	0.781203
Interstitial lung disease	df.a_atleast1dose	0.1	Hoeffding's D Independence Test	101055	-4.41178e-08	-0.160498	0.502374	0.805168	0.844583
Schizophrenia, schizotypal and delusional disorders	df.c_atleast1dose	0.4	Hoeffding's D Independence Test	312097	-1.42924e-08	-0.160582	0.502458	0.900043	0.771658
Type 1 diabetes, strict definition	df.a_atleast1dose	0.2	Hoeffding's D Independence Test	171359	-2.61954e-08	-0.161596	0.503484	0.953133	0.938321
Interstitial lung disease endpoints	df.c_atleast1dose	0.3	Hoeffding's D Independence Test	258315	-1.74554e-08	-0.162323	0.504221	0.886088	0.755708
COPD/asthma related pneumonia or pneumonia derived septichaemia	df.c_atleast1dose	0.2	Hoeffding's D Independence Test	185654	-2.44537e-08	-0.163436	0.50535	0.953133	0.78335
Diabetes mellitus in pregnancy	df.a_atleast1dose	0.3	Hoeffding's D Independence Test	252440	-1.79975e-08	-0.163558	0.505474	0.886088	0.859571
Pulmonary embolism (no controls excluded)	df.b_atleast1dose	0.01	Hoeffding's D Independence Test	14853	-3.07995e-07	-0.164676	0.506611	0.955519	0.920534
Any dementia (more controls excluded)	df.c_atleast1dose	0.5	Hoeffding's D Independence Test	362638	-1.2661e-08	-0.165289	0.507236	0.796998	0.743785
Tuberculosis	df.a_atleast1dose	0.0001	Hoeffding's D Independence Test	151	-3.08319e-05	-0.166492	0.508464	0.915935	0.974394
Cardiomyopathy (excluding other)	df.b_atleast1dose	0.0001	Hoeffding's D Independence Test	231	-2.01538e-05	-0.166873	0.508853	0.915935	0.862837
Tuberculosis	df.c_atleast1dose	0.001	Hoeffding's D Independence Test	1561	-2.99722e-06	-0.168324	0.510338	0.941305	0.967597
Diabetes mellitus	df.b_atleast1dose	1e-05	Hoeffding's D Independence Test	613	-7.74959e-06	-0.170739	0.512818	0.937881	0.769227
Diabetes mellitus	df.a_atleast1dose	0.1	Hoeffding's D Independence Test	129392	-3.66688e-08	-0.170806	0.512887	0.805168	0.844583
Any dementia	df.c_atleast1dose	1e-05	Hoeffding's D Independence Test	109	-4.39671e-05	-0.170944	0.513029	0.937881	0.952768
Cardiomyopathy (excluding other)	df.a_atleast1dose	0.05	Hoeffding's D Independence Test	57297	-8.31755e-08	-0.171562	0.513666	0.831436	0.752962
Human immunodeficiency virus [HIV] disease	df.b_atleast1dose	0.5	Hoeffding's D Independence Test	362547	-1.31653e-08	-0.171829	0.51394	0.796998	0.801747
Asthma (only as main-diagnosis) (more controls excluded)	df.c_atleast1dose	0.4	Hoeffding's D Independence Test	321032	-1.49096e-08	-0.172312	0.514439	0.900043	0.771658
Diabetes mellitus	df.a_atleast1dose	0.01	Hoeffding's D Independence Test	25088	-1.91155e-07	-0.172638	0.514775	0.955519	0.940698
Schizophrenia	df.b_atleast1dose	0.3	Hoeffding's D Independence Test	246880	-1.96493e-08	-0.174636	0.516842	0.886088	0.964724
Obesity related asthma	df.b_atleast1dose	0.2	Hoeffding's D Independence Test	186070	-2.63191e-08	-0.176298	0.518568	0.953133	0.933354
Cardiomyopathy (excluding other)	df.b_atleast1dose	0.3	Hoeffding's D Independence Test	250517	-1.96442e-08	-0.177163	0.519467	0.886088	0.964724
Diabetes, insuline treatment (Kela reimbursement) (more controls excluded)	df.c_atleast1dose	0.5	Hoeffding's D Independence Test	379236	-1.30629e-08	-0.178341	0.520694	0.796998	0.743785
Type 1 diabetes, strict (exclude DM2)	df.a_atleast1dose	0.05	Hoeffding's D Independence Test	50464	-9.84789e-08	-0.178903	0.521281	0.831436	0.752962
Obesity related asthma	df.b_atleast1dose	0.1	Hoeffding's D Independence Test	106681	-4.68096e-08	-0.179771	0.522188	0.805168	0.753296
Tuberculosis	df.c_atleast1dose	0.01	Hoeffding's D Independence Test	13124	-3.81513e-07	-0.180237	0.522676	0.955519	0.913698
Type 1 diabetes, wide definition	df.c_atleast1dose	0.2	Hoeffding's D Independence Test	179971	-2.78281e-08	-0.180296	0.522737	0.953133	0.78335
Schizophrenia or delusion	df.a_atleast1dose	0.3	Hoeffding's D Independence Test	252366	-1.99823e-08	-0.181542	0.524043	0.886088	0.859571
Schizophrenia	df.c_atleast1dose	0.5	Hoeffding's D Independence Test	360380	-1.40282e-08	-0.181997	0.52452	0.796998	0.743785
Any dementia (more controls excluded)	df.a_atleast1dose	0.01	Hoeffding's D Independence Test	14201	-3.57904e-07	-0.182961	0.525532	0.955519	0.940698
Abnormal findings on diagnostic imaging of lung	df.c_atleast1dose	0.1	Hoeffding's D Independence Test	102787	-4.9487e-08	-0.183117	0.525696	0.805168	0.759339
Cerebrovascular diseases	df.c_atleast1dose	0.2	Hoeffding's D Independence Test	186605	-2.74647e-08	-0.184501	0.527154	0.953133	0.78335
Any dementia	df.a_atleast1dose	0.4	Hoeffding's D Independence Test	309977	-1.65653e-08	-0.184854	0.527527	0.900043	0.884681
Cardiomyopathy (excluding other)	df.c_atleast1dose	0.01	Hoeffding's D Independence Test	14152	-3.65003e-07	-0.185946	0.528679	0.955519	0.913698
Any dementia	df.b_atleast1dose	0.1	Hoeffding's D Independence Test	102755	-5.05785e-08	-0.187097	0.529897	0.805168	0.753296
Nonalcoholic fatty liver disease	df.c_atleast1dose	0.0001	Hoeffding's D Independence Test	207	-2.53441e-05	-0.187952	0.530803	0.94018	0.87489
Obesity	df.b_atleast1dose	0.05	Hoeffding's D Independence Test	66508	-7.86589e-08	-0.188329	0.531203	0.831436	0.937464
COPD/asthma related infections	df.c_atleast1dose	0.3	Hoeffding's D Independence Test	258646	-2.03159e-08	-0.189165	0.532091	0.886088	0.755708
Diabetes, insuline treatment (Kela reimbursement)	df.a_atleast1dose	0.001	Hoeffding's D Independence Test	4950	-1.06972e-06	-0.190585	0.533601	0.941305	0.788911
Diabetes, insuline treatment (Kela reimbursement)	df.c_atleast1dose	0.5	Hoeffding's D Independence Test	378940	-1.40065e-08	-0.191074	0.534122	0.801183	0.743785
Cerebrovascular diseases	df.a_atleast1dose	0.3	Hoeffding's D Independence Test	254544	-2.09514e-08	-0.191989	0.535098	0.886088	0.859571
Asthma (only as main-diagnosis)	df.b_atleast1dose	0.01	Hoeffding's D Independence Test	19269	-2.78477e-07	-0.193165	0.536356	0.955519	0.920534
Cirrhosis, broad definition used in the article https://doi.org/10.1101/594523	df.b_atleast1dose	0.001	Hoeffding's D Independence Test	1701	-3.15645e-06	-0.193175	0.536366	0.941305	0.90949
Alcoholic liver disease	df.a_atleast1dose	0.01	Hoeffding's D Independence Test	13415	-4.01107e-07	-0.193696	0.536924	0.955519	0.940698
Obesity	df.a_atleast1dose	1e-05	Hoeffding's D Independence Test	82	-6.66524e-05	-0.194358	0.537633	0.959686	1
Tuberculosis	df.c_atleast1dose	0.0001	Hoeffding's D Independence Test	151	-3.61236e-05	-0.195067	0.538394	0.94018	0.87489
Diabetes, insuline treatment (Kela reimbursement)	df.b_atleast1dose	0.01	Hoeffding's D Independence Test	24114	-2.25907e-07	-0.196103	0.539506	0.955519	0.920534
Asthma (more controls excluded)	df.a_atleast1dose	0.1	Hoeffding's D Independence Test	118617	-4.59719e-08	-0.196308	0.539727	0.805647	0.844583
Tuberculosis	df.b_atleast1dose	0.05	Hoeffding's D Independence Test	54602	-1.00106e-07	-0.196773	0.540227	0.831436	0.937464
Pulmonary embolism	df.a_atleast1dose	0.4	Hoeffding's D Independence Test	312496	-1.75015e-08	-0.196889	0.540352	0.900043	0.884681
Any dementia (more controls excluded)	df.c_atleast1dose	1e-05	Hoeffding's D Independence Test	116	-4.77841e-05	-0.197826	0.541361	0.959686	0.959686
Schizophrenia, schizotypal and delusional disorders	df.b_atleast1dose	0.01	Hoeffding's D Independence Test	14939	-3.69414e-07	-0.198659	0.54226	0.955519	0.920534
Nonalcoholic fatty liver disease	df.c_atleast1dose	0.2	Hoeffding's D Independence Test	178801	-3.08715e-08	-0.198714	0.542319	0.953133	0.78335
Diabetes, insuline treatment (Kela reimbursement)	df.c_atleast1dose	0.3	Hoeffding's D Independence Test	273847	-2.01793e-08	-0.198937	0.54256	0.886088	0.755708
Abnormal findings on diagnostic imaging of lung	df.b_atleast1dose	0.05	Hoeffding's D Independence Test	56584	-9.82562e-08	-0.200147	0.543868	0.831436	0.937464
Alcoholic liver disease	df.a_atleast1dose	0.1	Hoeffding's D Independence Test	101039	-5.50546e-08	-0.200254	0.543984	0.805647	0.844583
Diabetes, insuline treatment (Kela reimbursement)	df.c_atleast1dose	0.01	Hoeffding's D Independence Test	24114	-2.31311e-07	-0.200794	0.544568	0.955519	0.913698
Depression medications	df.b_atleast1dose	0.4	Hoeffding's D Independence Test	322722	-1.75245e-08	-0.203599	0.547614	0.900043	0.911405
Type 1 diabetes, strict (exclude DM2)	df.a_atleast1dose	0.01	Hoeffding's D Independence Test	11958	-4.73368e-07	-0.203762	0.547793	0.955519	0.940698
COPD/asthma related pneumonia or pneumonia derived septichaemia	df.b_atleast1dose	0.2	Hoeffding's D Independence Test	185654	-3.06566e-08	-0.204894	0.549025	0.953133	0.933354
Interstitial lung disease endpoints	df.b_atleast1dose	0.01	Hoeffding's D Independence Test	17300	-3.2972e-07	-0.205337	0.549509	0.955519	0.920534
Type 1 diabetes, strict (exclude DM2)	df.b_atleast1dose	0.3	Hoeffding's D Independence Test	240041	-2.39443e-08	-0.206914	0.551232	0.886088	0.977184
Diabetes mellitus in pregnancy	df.b_atleast1dose	0.2	Hoeffding's D Independence Test	184542	-3.12252e-08	-0.207444	0.551813	0.953133	0.933354
Cardiomyopathy (excluding other)	df.b_atleast1dose	0.1	Hoeffding's D Independence Test	102765	-5.63182e-08	-0.208349	0.552805	0.8082	0.753296
Schizophrenia	df.a_atleast1dose	0.001	Hoeffding's D Independence Test	1643	-3.58687e-06	-0.212027	0.55685	0.941305	0.788911
Interstitial lung disease	df.c_atleast1dose	0.05	Hoeffding's D Independence Test	55784	-1.06391e-07	-0.213652	0.558645	0.831436	0.765873
Tuberculosis	df.a_atleast1dose	1e-05	Hoeffding's D Independence Test	21	-0.000299769	-0.215834	0.561062	0.973984	1
Cirrhosis, broad definition used in the article https://doi.org/10.1101/594523	df.c_atleast1dose	0.01	Hoeffding's D Independence Test	13585	-4.43591e-07	-0.216927	0.562276	0.955519	0.913698
Obesity related asthma	df.b_atleast1dose	0.05	Hoeffding's D Independence Test	60214	-1.00212e-07	-0.217227	0.56261	0.831436	0.937464
Obesity related asthma	df.c_atleast1dose	0.5	Hoeffding's D Independence Test	366060	-1.67164e-08	-0.220291	0.566025	0.836759	0.743785
Cirrhosis, broad definition used in the article https://doi.org/10.1101/594523	df.a_atleast1dose	1e-05	Hoeffding's D Independence Test	41	-0.000153012	-0.220337	0.566076	0.973984	1
COPD/asthma related infections	df.a_atleast1dose	0.2	Hoeffding's D Independence Test	190929	-3.23454e-08	-0.222323	0.568299	0.953133	0.938321
Diabetes mellitus	df.a_atleast1dose	0.001	Hoeffding's D Independence Test	5312	-1.16556e-06	-0.222851	0.568891	0.941305	0.788911
Schizophrenia or delusion	df.a_atleast1dose	0.05	Hoeffding's D Independence Test	58750	-1.05755e-07	-0.223667	0.569807	0.831436	0.754827
Cardiomyopathy (no controls excluded)	df.b_atleast1dose	0.05	Hoeffding's D Independence Test	57813	-1.07778e-07	-0.224311	0.570531	0.831436	0.937464
Diabetes mellitus in pregnancy	df.b_atleast1dose	0.01	Hoeffding's D Independence Test	14858	-4.20129e-07	-0.224707	0.570976	0.955519	0.920534
Schizophrenia, schizotypal and delusional disorders	df.a_atleast1dose	0.3	Hoeffding's D Independence Test	252370	-2.48169e-08	-0.225469	0.571833	0.886088	0.859571
Type 1 diabetes, strict (exclude DM2)	df.c_atleast1dose	0.5	Hoeffding's D Independence Test	356582	-1.75855e-08	-0.225743	0.572143	0.836759	0.743785
Cardiomyopathy	df.b_atleast1dose	0.4	Hoeffding's D Independence Test	310553	-2.02341e-08	-0.226214	0.572673	0.900043	0.911405
Pulmonary embolism	df.c_atleast1dose	0.05	Hoeffding's D Independence Test	58577	-1.07283e-07	-0.226232	0.572693	0.831436	0.765873
Diabetes mellitus in pregnancy	df.c_atleast1dose	0.2	Hoeffding's D Independence Test	184542	-3.41704e-08	-0.22701	0.573571	0.953133	0.784438
Type 1 diabetes, strict (exclude DM2)	df.a_atleast1dose	0.4	Hoeffding's D Independence Test	301448	-2.10807e-08	-0.22877	0.57556	0.900043	0.884681
Interstitial lung disease	df.a_atleast1dose	0.05	Hoeffding's D Independence Test	55778	-1.1399e-07	-0.228888	0.575694	0.831436	0.754827
Human immunodeficiency virus [HIV] disease	df.a_atleast1dose	0.3	Hoeffding's D Independence Test	247145	-2.57887e-08	-0.229447	0.576327	0.886088	0.859571
Cirrhosis, broad definition used in the article https://doi.org/10.1101/594523	df.c_atleast1dose	0.0001	Hoeffding's D Independence Test	202	-3.17128e-05	-0.229474	0.576357	0.972984	0.899117
Depression	df.b_atleast1dose	1e-05	Hoeffding's D Independence Test	49	-0.000132966	-0.229765	0.576687	0.97786	0.831709
Abnormal findings on diagnostic imaging of lung	df.b_atleast1dose	0.2	Hoeffding's D Independence Test	182113	-3.50765e-08	-0.229963	0.576911	0.953133	0.933354
Any dementia	df.a_atleast1dose	0.2	Hoeffding's D Independence Test	181711	-3.5166e-08	-0.23004	0.576999	0.953133	0.938321
Diabetes mellitus	df.c_atleast1dose	0.001	Hoeffding's D Independence Test	5312	-1.21044e-06	-0.231432	0.578578	0.941305	0.967597
Schizophrenia	df.a_atleast1dose	0.3	Hoeffding's D Independence Test	246861	-2.61109e-08	-0.232047	0.579277	0.886088	0.859571
Diabetes, insuline treatment (Kela reimbursement)	df.c_atleast1dose	0.4	Hoeffding's D Independence Test	330152	-1.95865e-08	-0.232794	0.580128	0.900043	0.811919
Type 1 diabetes, strict definition	df.b_atleast1dose	0.1	Hoeffding's D Independence Test	94091	-6.88235e-08	-0.233122	0.580501	0.8082	0.753296
Schizophrenia, schizotypal and delusional disorders	df.b_atleast1dose	0.2	Hoeffding's D Independence Test	184219	-3.51798e-08	-0.233307	0.580712	0.953133	0.933354
Abnormal findings on diagnostic imaging of lung	df.b_atleast1dose	0.5	Hoeffding's D Independence Test	362840	-1.78751e-08	-0.233488	0.580918	0.839103	0.871377
Schizophrenia, schizotypal and delusional disorders	df.a_atleast1dose	0.1	Hoeffding's D Independence Test	104768	-6.19734e-08	-0.23374	0.581205	0.8082	0.844583
Asthma (more controls excluded)	df.b_atleast1dose	0.001	Hoeffding's D Independence Test	3297	-1.97375e-06	-0.234197	0.581727	0.941305	0.913497
Any dementia (more controls excluded)	df.a_atleast1dose	0.0001	Hoeffding's D Independence Test	322	-2.02824e-05	-0.234384	0.581939	0.972984	0.974394
COPD/asthma related pneumonia or pneumonia derived septichaemia	df.a_atleast1dose	0.0001	Hoeffding's D Independence Test	266	-2.45858e-05	-0.234548	0.582127	0.972984	0.974394
Any dementia (more controls excluded)	df.c_atleast1dose	0.05	Hoeffding's D Independence Test	57154	-1.14207e-07	-0.234982	0.582623	0.831436	0.765873
COPD/asthma related infections	df.a_atleast1dose	0.05	Hoeffding's D Independence Test	63171	-1.03396e-07	-0.235136	0.582798	0.831436	0.754827
Diabetes, insuline treatment (Kela reimbursement) (more controls excluded)	df.c_atleast1dose	0.2	Hoeffding's D Independence Test	208061	-3.14783e-08	-0.235777	0.583531	0.953133	0.784438
Nonalcoholic fatty liver disease	df.a_atleast1dose	0.1	Hoeffding's D Independence Test	99751	-6.5945e-08	-0.236809	0.584711	0.8082	0.844583
Cerebrovascular diseases	df.a_atleast1dose	0.2	Hoeffding's D Independence Test	186590	-3.52792e-08	-0.236978	0.584905	0.953133	0.938321
Cardiomyopathy	df.a_atleast1dose	0.001	Hoeffding's D Independence Test	1814	-3.65385e-06	-0.238479	0.586626	0.941305	0.788911
Depression medications	df.b_atleast1dose	0.05	Hoeffding's D Independence Test	69452	-9.57221e-08	-0.239328	0.587601	0.831436	0.937464
Depression	df.a_atleast1dose	0.3	Hoeffding's D Independence Test	261017	-2.55089e-08	-0.239696	0.588024	0.886088	0.859571
Type 1 diabetes, strict (exclude DM2)	df.b_atleast1dose	0.01	Hoeffding's D Independence Test	11958	-5.61008e-07	-0.241487	0.590086	0.955519	0.920534
Diabetes mellitus in pregnancy	df.b_atleast1dose	0.001	Hoeffding's D Independence Test	2135	-3.16983e-06	-0.243519	0.59243	0.941305	0.913497
Tuberculosis	df.c_atleast1dose	0.05	Hoeffding's D Independence Test	54602	-1.24311e-07	-0.24435	0.593392	0.831436	0.765873
Diabetes, insuline treatment (Kela reimbursement) (more controls excluded)	df.b_atleast1dose	0.2	Hoeffding's D Independence Test	208061	-3.265e-08	-0.244553	0.593627	0.953133	0.933354
Interstitial lung disease endpoints	df.b_atleast1dose	0.2	Hoeffding's D Independence Test	190993	-3.57105e-08	-0.245535	0.594764	0.953133	0.933354
Interstitial lung disease endpoints	df.a_atleast1dose	0.2	Hoeffding's D Independence Test	190978	-3.57192e-08	-0.245575	0.594811	0.953133	0.938321
COPD/asthma related infections	df.b_atleast1dose	0.0001	Hoeffding's D Independence Test	328	-2.08861e-05	-0.245871	0.595154	0.980746	0.967125
Pulmonary embolism	df.a_atleast1dose	0.01	Hoeffding's D Independence Test	14763	-4.62879e-07	-0.245989	0.59529	0.955519	0.940698
Pulmonary embolism	df.c_atleast1dose	0.001	Hoeffding's D Independence Test	1927	-3.55012e-06	-0.246151	0.595479	0.941305	0.967597
Human immunodeficiency virus [HIV] disease	df.a_atleast1dose	0.01	Hoeffding's D Independence Test	13031	-5.25502e-07	-0.246502	0.595886	0.955519	0.940698
Nonalcoholic fatty liver disease	df.b_atleast1dose	1e-05	Hoeffding's D Independence Test	29	-0.000245604	-0.247569	0.597124	0.993162	0.831709
Obesity	df.a_atleast1dose	0.3	Hoeffding's D Independence Test	261874	-2.64092e-08	-0.248971	0.598756	0.886088	0.859571
Obesity related asthma	df.a_atleast1dose	0.5	Hoeffding's D Independence Test	366015	-1.89108e-08	-0.249178	0.598997	0.843654	0.853698
Diabetes mellitus	df.a_atleast1dose	0.05	Hoeffding's D Independence Test	79106	-8.77985e-08	-0.250031	0.599991	0.831436	0.754827
Interstitial lung disease	df.c_atleast1dose	0.3	Hoeffding's D Independence Test	248278	-2.80535e-08	-0.250742	0.60082	0.886088	0.756867
Cardiomyopathy (no controls excluded)	df.c_atleast1dose	0.3	Hoeffding's D Independence Test	251034	-2.77653e-08	-0.250921	0.601029	0.886088	0.756867
COPD/asthma related infections	df.c_atleast1dose	0.1	Hoeffding's D Independence Test	110879	-6.29124e-08	-0.251122	0.601264	0.8082	0.779684
Nonalcoholic fatty liver disease	df.c_atleast1dose	0.001	Hoeffding's D Independence Test	1598	-4.37229e-06	-0.251372	0.601556	0.941305	0.967597
Type 1 diabetes, strict (exclude DM2)	df.a_atleast1dose	1e-05	Hoeffding's D Independence Test	504	-1.39353e-05	-0.25234	0.602688	0.993162	1
Cerebrovascular diseases	df.b_atleast1dose	0.1	Hoeffding's D Independence Test	106723	-6.56976e-08	-0.25241	0.602769	0.8082	0.753296
Any dementia	df.b_atleast1dose	0.05	Hoeffding's D Independence Test	57260	-1.22975e-07	-0.253491	0.604035	0.831436	0.937464
Alcoholic liver disease	df.b_atleast1dose	0.4	Hoeffding's D Independence Test	309081	-2.2786e-08	-0.253537	0.604089	0.900043	0.911405
Obesity	df.c_atleast1dose	0.3	Hoeffding's D Independence Test	261898	-2.70638e-08	-0.255166	0.605999	0.886088	0.756867
Alcoholic liver disease	df.c_atleast1dose	0.5	Hoeffding's D Independence Test	362269	-1.97017e-08	-0.256943	0.608088	0.843654	0.765013
Cardiomyopathy	df.b_atleast1dose	0.001	Hoeffding's D Independence Test	1814	-3.94859e-06	-0.257717	0.608998	0.941305	0.913497
Pulmonary embolism (no controls excluded)	df.c_atleast1dose	0.05	Hoeffding's D Independence Test	58765	-1.23096e-07	-0.26041	0.612176	0.832844	0.765873
Any dementia	df.a_atleast1dose	0.5	Hoeffding's D Independence Test	362855	-1.99823e-08	-0.261023	0.612901	0.843654	0.853698
COPD/asthma related pneumonia or pneumonia derived septichaemia	df.a_atleast1dose	0.5	Hoeffding's D Independence Test	365449	-1.98411e-08	-0.261032	0.612911	0.843654	0.853698
Interstitial lung disease endpoints	df.c_atleast1dose	0.4	Hoeffding's D Independence Test	317065	-2.28786e-08	-0.261144	0.613044	0.900043	0.811919
Type 1 diabetes, strict definition	df.a_atleast1dose	0.4	Hoeffding's D Independence Test	301488	-2.4082e-08	-0.261375	0.613317	0.900043	0.884681
Human immunodeficiency virus [HIV] disease	df.b_atleast1dose	0.3	Hoeffding's D Independence Test	247174	-2.94917e-08	-0.262424	0.614559	0.886088	0.993562
Depression medications	df.a_atleast1dose	0.2	Hoeffding's D Independence Test	198249	-3.71818e-08	-0.265363	0.618048	0.953133	0.938321
Type 1 diabetes, wide definition	df.a_atleast1dose	0.01	Hoeffding's D Independence Test	14280	-5.18843e-07	-0.266708	0.619648	0.955519	0.940698
Depression medications	df.c_atleast1dose	0.3	Hoeffding's D Independence Test	264927	-2.80852e-08	-0.267858	0.621019	0.886088	0.756867
Pulmonary embolism	df.c_atleast1dose	0.2	Hoeffding's D Independence Test	184155	-4.04654e-08	-0.268267	0.621507	0.953133	0.784438
Depression medications	df.b_atleast1dose	0.0001	Hoeffding's D Independence Test	529	-1.41737e-05	-0.269413	0.622875	0.997512	0.971685
Alcoholic liver disease	df.c_atleast1dose	0.01	Hoeffding's D Independence Test	13417	-5.58561e-07	-0.269771	0.623303	0.955519	0.923238
Schizophrenia or delusion	df.a_atleast1dose	0.2	Hoeffding's D Independence Test	184154	-4.07412e-08	-0.270094	0.623689	0.953133	0.938321
Asthma (only as main-diagnosis) (more controls excluded)	df.b_atleast1dose	0.1	Hoeffding's D Independence Test	116499	-6.44091e-08	-0.270127	0.623729	0.8082	0.753296
Depression	df.c_atleast1dose	0.1	Hoeffding's D Independence Test	113569	-6.62305e-08	-0.27078	0.624509	0.8082	0.779684
Alcoholic liver disease	df.a_atleast1dose	0.2	Hoeffding's D Independence Test	179802	-4.19672e-08	-0.271647	0.625547	0.953133	0.938321
Diabetes, insuline treatment (Kela reimbursement) (more controls excluded)	df.b_atleast1dose	0.4	Hoeffding's D Independence Test	330686	-2.28434e-08	-0.271943	0.625902	0.900043	0.911405
Schizophrenia	df.c_atleast1dose	0.4	Hoeffding's D Independence Test	307208	-2.46227e-08	-0.272314	0.626347	0.900043	0.811919
Type 1 diabetes, strict (exclude DM2)	df.c_atleast1dose	0.05	Hoeffding's D Independence Test	50467	-1.50834e-07	-0.274032	0.628409	0.845102	0.765873
Abnormal findings on diagnostic imaging of lung	df.c_atleast1dose	0.2	Hoeffding's D Independence Test	182113	-4.18887e-08	-0.274623	0.629119	0.953133	0.784438
Diabetes, insuline treatment (Kela reimbursement)	df.a_atleast1dose	0.1	Hoeffding's D Independence Test	127000	-6.03784e-08	-0.276048	0.630833	0.8082	0.862726
Schizophrenia, schizotypal and delusional disorders	df.a_atleast1dose	0.001	Hoeffding's D Independence Test	1989	-3.87781e-06	-0.277527	0.632615	0.941305	0.794476
Any dementia (more controls excluded)	df.c_atleast1dose	0.001	Hoeffding's D Independence Test	1858	-4.16414e-06	-0.278381	0.633646	0.941305	0.967597
Interstitial lung disease	df.a_atleast1dose	1e-05	Hoeffding's D Independence Test	69	-0.000113958	-0.278969	0.634356	1	1
Alcoholic liver disease	df.b_atleast1dose	0.4	Hoeffding's D Independence Test	309034	-2.54342e-08	-0.28296	0.639186	0.900043	0.911405
Asthma (only as main-diagnosis)	df.c_atleast1dose	0.5	Hoeffding's D Independence Test	372141	-2.11772e-08	-0.283712	0.6401	0.847965	0.780121
Obesity related asthma	df.c_atleast1dose	0.4	Hoeffding's D Independence Test	313797	-2.52159e-08	-0.284856	0.641489	0.900043	0.811919
Depression medications	df.a_atleast1dose	0.1	Hoeffding's D Independence Test	118278	-6.69042e-08	-0.284876	0.641514	0.8082	0.862726
Cardiomyopathy (excluding other)	df.a_atleast1dose	0.0001	Hoeffding's D Independence Test	231	-3.44094e-05	-0.28491	0.641555	0.997512	0.974394
Schizophrenia or delusion	df.b_atleast1dose	0.5	Hoeffding's D Independence Test	364308	-2.17263e-08	-0.284941	0.641593	0.847965	0.886951
Asthma (only as main-diagnosis)	df.b_atleast1dose	1e-05	Hoeffding's D Independence Test	154	-5.17937e-05	-0.28528	0.642004	1	0.843916
Any dementia	df.a_atleast1dose	0.001	Hoeffding's D Independence Test	1893	-4.19165e-06	-0.285502	0.642274	0.941305	0.794476
Interstitial lung disease endpoints	df.b_atleast1dose	0.1	Hoeffding's D Independence Test	111329	-7.14677e-08	-0.286429	0.643403	0.8082	0.753296
Schizophrenia or delusion	df.c_atleast1dose	0.3	Hoeffding's D Independence Test	252397	-3.16577e-08	-0.28765	0.64489	0.8925	0.762142
Diabetes mellitus	df.a_atleast1dose	0.5	Hoeffding's D Independence Test	380185	-2.10295e-08	-0.287824	0.645102	0.847965	0.856328
Any dementia	df.a_atleast1dose	0.01	Hoeffding's D Independence Test	14258	-5.61885e-07	-0.288389	0.645791	0.955519	0.940698
Alcoholic liver disease	df.a_atleast1dose	0.3	Hoeffding's D Independence Test	248729	-3.22672e-08	-0.288927	0.646448	0.8925	0.859571
Abnormal findings on diagnostic imaging of lung	df.b_atleast1dose	0.3	Hoeffding's D Independence Test	250288	-3.22434e-08	-0.290523	0.648398	0.8925	0.993562
Diabetes, insuline treatment (Kela reimbursement)	df.a_atleast1dose	0.4	Hoeffding's D Independence Test	330117	-2.44618e-08	-0.290708	0.648624	0.900043	0.884681
Asthma, hospital admissions , main diagnosis only	df.b_atleast1dose	1e-05	Hoeffding's D Independence Test	152	-5.35599e-05	-0.291152	0.649166	1	0.843916
Obesity	df.c_atleast1dose	0.05	Hoeffding's D Independence Test	66508	-1.21782e-07	-0.291578	0.649687	0.858537	0.767812
Pulmonary embolism (no controls excluded)	df.c_atleast1dose	0.001	Hoeffding's D Independence Test	1939	-4.19743e-06	-0.292846	0.651241	0.941305	0.967597
Schizophrenia or delusion (more controls excluded)	df.c_atleast1dose	0.4	Hoeffding's D Independence Test	313165	-2.59823e-08	-0.292922	0.651333	0.900043	0.811919
Pulmonary embolism	df.a_atleast1dose	0.001	Hoeffding's D Independence Test	1927	-4.23107e-06	-0.293366	0.651877	0.941305	0.794476
Dementia	df.b_atleast1dose	0.05	Hoeffding's D Independence Test	58164	-1.40573e-07	-0.294342	0.653075	0.858537	0.937464
Type 1 diabetes, strict (exclude DM2)	df.b_atleast1dose	0.5	Hoeffding's D Independence Test	356582	-2.29791e-08	-0.29498	0.653858	0.847965	0.886951
Interstitial lung disease	df.b_atleast1dose	0.1	Hoeffding's D Independence Test	101064	-8.1112e-08	-0.295107	0.654014	0.8082	0.753296
Schizophrenia or delusion	df.b_atleast1dose	0.2	Hoeffding's D Independence Test	184174	-4.45455e-08	-0.295347	0.654308	0.953133	0.933354
Cerebrovascular diseases	df.c_atleast1dose	0.0001	Hoeffding's D Independence Test	243	-3.40171e-05	-0.296357	0.655549	0.997512	0.973253
Diabetes, insuline treatment (Kela reimbursement) (more controls excluded)	df.a_atleast1dose	0.0001	Hoeffding's D Independence Test	1419	-5.82337e-06	-0.297271	0.656674	0.997512	0.974394
Interstitial lung disease endpoints	df.a_atleast1dose	0.4	Hoeffding's D Independence Test	317036	-2.61445e-08	-0.298394	0.658056	0.900043	0.884681
Schizophrenia, schizotypal and delusional disorders	df.c_atleast1dose	0.01	Hoeffding's D Independence Test	14939	-5.5558e-07	-0.298773	0.658523	0.955519	0.923238
Type 1 diabetes, strict definition	df.a_atleast1dose	0.5	Hoeffding's D Independence Test	356216	-2.33105e-08	-0.298928	0.658714	0.847965	0.856328
Schizophrenia, schizotypal and delusional disorders	df.a_atleast1dose	0.4	Hoeffding's D Independence Test	312059	-2.66259e-08	-0.299117	0.658947	0.900043	0.884681
Interstitial lung disease endpoints	df.b_atleast1dose	0.4	Hoeffding's D Independence Test	317065	-2.62349e-08	-0.299453	0.65936	0.900043	0.911405
Interstitial lung disease	df.b_atleast1dose	0.5	Hoeffding's D Independence Test	362064	-2.29847e-08	-0.299589	0.659528	0.847965	0.886951
Asthma (more controls excluded)	df.b_atleast1dose	0.01	Hoeffding's D Independence Test	19843	-4.20365e-07	-0.300272	0.660371	0.955519	0.935568
Diabetes, insuline treatment (Kela reimbursement)	df.c_atleast1dose	0.1	Hoeffding's D Independence Test	127015	-6.57434e-08	-0.300612	0.66079	0.8082	0.779684
Type 1 diabetes, wide definition	df.c_atleast1dose	0.01	Hoeffding's D Independence Test	14280	-5.85414e-07	-0.300929	0.661181	0.955519	0.923238
Obesity	df.a_atleast1dose	0.0001	Hoeffding's D Independence Test	454	-1.85441e-05	-0.302418	0.66302	0.997512	0.974394
Obesity related asthma	df.a_atleast1dose	0.05	Hoeffding's D Independence Test	60207	-1.3967e-07	-0.302724	0.663399	0.862419	0.808517
Cerebrovascular diseases	df.c_atleast1dose	0.1	Hoeffding's D Independence Test	106723	-7.88318e-08	-0.302871	0.663581	0.8082	0.779684
Schizophrenia	df.b_atleast1dose	0.4	Hoeffding's D Independence Test	307208	-2.74259e-08	-0.303315	0.66413	0.900043	0.911405
Nonalcoholic fatty liver disease	df.c_atleast1dose	0.01	Hoeffding's D Independence Test	13295	-6.36409e-07	-0.304575	0.665689	0.955519	0.923238
Type 1 diabetes, wide definition	df.c_atleast1dose	0.4	Hoeffding's D Independence Test	308836	-2.7431e-08	-0.30498	0.66619	0.900043	0.811919
Obesity related asthma	df.c_atleast1dose	0.1	Hoeffding's D Independence Test	106681	-7.94592e-08	-0.305162	0.666416	0.8082	0.779684
Cerebrovascular diseases	df.a_atleast1dose	0.4	Hoeffding's D Independence Test	313658	-2.71017e-08	-0.306023	0.667483	0.900043	0.884681
Schizophrenia	df.a_atleast1dose	1e-05	Hoeffding's D Independence Test	23	-0.000386837	-0.306375	0.667919	1	1
Asthma (only as main-diagnosis)	df.b_atleast1dose	0.1	Hoeffding's D Independence Test	117119	-7.32143e-08	-0.30869	0.670793	0.8082	0.753296
Asthma (more controls excluded)	df.c_atleast1dose	0.001	Hoeffding's D Independence Test	3297	-2.60855e-06	-0.30952	0.671825	0.941305	0.967597
Cardiomyopathy	df.b_atleast1dose	0.2	Hoeffding's D Independence Test	182523	-4.71946e-08	-0.310106	0.672553	0.953133	0.933354
Depression	df.b_atleast1dose	0.4	Hoeffding's D Independence Test	319011	-2.70232e-08	-0.310344	0.672849	0.900043	0.911405
Interstitial lung disease	df.c_atleast1dose	0.1	Hoeffding's D Independence Test	101064	-8.53294e-08	-0.310451	0.672983	0.8082	0.779684
Cerebrovascular diseases	df.b_atleast1dose	0.4	Hoeffding's D Independence Test	313688	-2.74933e-08	-0.310474	0.673011	0.900043	0.911405
Cardiomyopathy (no controls excluded)	df.b_atleast1dose	1e-05	Hoeffding's D Independence Test	34	-0.00026139	-0.310531	0.673082	1	0.846781
Any dementia	df.c_atleast1dose	0.3	Hoeffding's D Independence Test	250068	-3.47511e-08	-0.312843	0.675962	0.919622	0.775368
Interstitial lung disease	df.b_atleast1dose	0.4	Hoeffding's D Independence Test	308771	-2.82705e-08	-0.314247	0.677712	0.900043	0.911405
Nonalcoholic fatty liver disease	df.b_atleast1dose	0.1	Hoeffding's D Independence Test	99758	-8.78451e-08	-0.315474	0.679243	0.8082	0.753296
Alcoholic liver disease	df.c_atleast1dose	0.1	Hoeffding's D Independence Test	101048	-8.68296e-08	-0.315859	0.679725	0.8082	0.779684
Interstitial lung disease	df.c_atleast1dose	0.2	Hoeffding's D Independence Test	179844	-4.88195e-08	-0.316074	0.679993	0.953133	0.784438
Nonalcoholic fatty liver disease	df.c_atleast1dose	1e-05	Hoeffding's D Independence Test	29	-0.000314794	-0.317312	0.68154	1	1
Tuberculosis	df.c_atleast1dose	0.2	Hoeffding's D Independence Test	178721	-4.93805e-08	-0.31771	0.682038	0.953133	0.784438
Cardiomyopathy (excluding other)	df.b_atleast1dose	0.2	Hoeffding's D Independence Test	181943	-4.86661e-08	-0.318759	0.68335	0.953133	0.933354
Asthma, hospital admissions , main diagnosis only	df.a_atleast1dose	0.1	Hoeffding's D Independence Test	116581	-7.60488e-08	-0.319168	0.683862	0.8082	0.872935
Schizophrenia	df.c_atleast1dose	0.2	Hoeffding's D Independence Test	178574	-4.96487e-08	-0.319173	0.683869	0.953133	0.784438
Cerebrovascular diseases	df.b_atleast1dose	0.2	Hoeffding's D Independence Test	186605	-4.75633e-08	-0.319518	0.684301	0.953133	0.933354
Alcoholic liver disease	df.c_atleast1dose	0.05	Hoeffding's D Independence Test	55600	-1.59655e-07	-0.31956	0.684353	0.8786	0.784993
Diabetes mellitus in pregnancy	df.c_atleast1dose	0.01	Hoeffding's D Independence Test	14858	-6.00693e-07	-0.321282	0.68651	0.955519	0.923238
Abnormal findings on diagnostic imaging of lung	df.a_atleast1dose	0.01	Hoeffding's D Independence Test	13855	-6.46908e-07	-0.322642	0.688216	0.955519	0.940698
Dementia	df.c_atleast1dose	0.001	Hoeffding's D Independence Test	2033	-4.41101e-06	-0.322674	0.688257	0.941305	0.967597
Depression medications	df.a_atleast1dose	0.01	Hoeffding's D Independence Test	19550	-4.6004e-07	-0.32376	0.689619	0.955519	0.940698
Nonalcoholic fatty liver disease	df.a_atleast1dose	0.01	Hoeffding's D Independence Test	13293	-6.78047e-07	-0.324454	0.690491	0.955519	0.940698
Human immunodeficiency virus [HIV] disease	df.b_atleast1dose	0.05	Hoeffding's D Independence Test	54043	-1.66924e-07	-0.324752	0.690865	0.8786	0.937464
Depression	df.b_atleast1dose	0.01	Hoeffding's D Independence Test	17804	-5.09415e-07	-0.326488	0.693048	0.955519	0.935568
Asthma (only as main-diagnosis) (more controls excluded)	df.c_atleast1dose	0.5	Hoeffding's D Independence Test	371692	-2.44965e-08	-0.327784	0.694679	0.874145	0.799218
Diabetes mellitus	df.a_atleast1dose	0.0001	Hoeffding's D Independence Test	1462	-6.23539e-06	-0.327956	0.694895	0.997512	0.974394
Depression medications	df.b_atleast1dose	0.1	Hoeffding's D Independence Test	118297	-7.70942e-08	-0.328318	0.69535	0.81356	0.753296
Diabetes mellitus in pregnancy	df.b_atleast1dose	0.3	Hoeffding's D Independence Test	252483	-3.61915e-08	-0.328957	0.696155	0.923839	0.993562
Asthma (more controls excluded)	df.a_atleast1dose	0.01	Hoeffding's D Independence Test	19839	-4.64325e-07	-0.331606	0.699493	0.955519	0.940698
Human immunodeficiency virus [HIV] disease	df.b_atleast1dose	0.01	Hoeffding's D Independence Test	13032	-7.11695e-07	-0.333868	0.702347	0.955519	0.935568
Nonalcoholic fatty liver disease	df.b_atleast1dose	0.05	Hoeffding's D Independence Test	54827	-1.69209e-07	-0.333974	0.702482	0.882672	0.937464
Interstitial lung disease endpoints	df.c_atleast1dose	0.0001	Hoeffding's D Independence Test	722	-1.28821e-05	-0.334368	0.702978	0.997512	0.973253
Schizophrenia	df.c_atleast1dose	0.001	Hoeffding's D Independence Test	1643	-5.66765e-06	-0.335026	0.70381	0.941305	0.967597
Asthma (only as main-diagnosis)	df.c_atleast1dose	1e-05	Hoeffding's D Independence Test	154	-6.09522e-05	-0.335725	0.704693	1	1
Obesity related asthma	df.c_atleast1dose	0.001	Hoeffding's D Independence Test	2054	-4.55559e-06	-0.336695	0.705918	0.941305	0.967597
Interstitial lung disease endpoints	df.c_atleast1dose	0.5	Hoeffding's D Independence Test	368147	-2.54579e-08	-0.3374	0.706811	0.874145	0.799218
Cerebrovascular diseases	df.b_atleast1dose	0.0001	Hoeffding's D Independence Test	243	-3.88497e-05	-0.338459	0.70815	0.997512	0.988986
Depression	df.b_atleast1dose	0.5	Hoeffding's D Independence Test	369846	-2.54674e-08	-0.339083	0.70894	0.874145	0.921622
Asthma (only as main-diagnosis)	df.b_atleast1dose	0.05	Hoeffding's D Independence Test	68429	-1.37717e-07	-0.339254	0.709156	0.882672	0.937464
Depression	df.a_atleast1dose	0.4	Hoeffding's D Independence Test	318980	-2.95488e-08	-0.339316	0.709234	0.900043	0.884681
Depression medications	df.c_atleast1dose	1e-05	Hoeffding's D Independence Test	110	-8.66269e-05	-0.339924	0.710004	1	1
Cirrhosis, broad definition used in the article https://doi.org/10.1101/594523	df.a_atleast1dose	0.2	Hoeffding's D Independence Test	180235	-5.24685e-08	-0.340438	0.710654	0.961531	0.991403
Dementia	df.a_atleast1dose	1e-05	Hoeffding's D Independence Test	153	-6.2363e-05	-0.34125	0.711683	1	1
Interstitial lung disease	df.b_atleast1dose	0.001	Hoeffding's D Independence Test	1704	-5.60588e-06	-0.343685	0.714768	0.941305	0.931331
Schizophrenia or delusion	df.a_atleast1dose	0.5	Hoeffding's D Independence Test	364269	-2.62241e-08	-0.343894	0.715032	0.874145	0.899557
Any dementia	df.c_atleast1dose	0.001	Hoeffding's D Independence Test	1893	-5.05046e-06	-0.343997	0.715163	0.941305	0.967597
Asthma, hospital admissions , main diagnosis only	df.b_atleast1dose	0.01	Hoeffding's D Independence Test	18834	-5.07541e-07	-0.344107	0.715302	0.961958	0.935568
Cardiomyopathy	df.b_atleast1dose	0.3	Hoeffding's D Independence Test	250539	-3.82228e-08	-0.344745	0.716112	0.923839	0.993562
Any dementia	df.c_atleast1dose	0.5	Hoeffding's D Independence Test	362896	-2.6457e-08	-0.34564	0.717247	0.874145	0.799218
Nonalcoholic fatty liver disease	df.c_atleast1dose	0.1	Hoeffding's D Independence Test	99758	-9.6773e-08	-0.347536	0.719652	0.826646	0.780721
Alcoholic liver disease	df.c_atleast1dose	0.1	Hoeffding's D Independence Test	101021	-9.57827e-08	-0.348335	0.720666	0.826646	0.780721
Obesity	df.b_atleast1dose	0.3	Hoeffding's D Independence Test	261898	-3.703e-08	-0.34913	0.721675	0.923839	0.993562
Cirrhosis, broad definition used in the article https://doi.org/10.1101/594523	df.b_atleast1dose	0.4	Hoeffding's D Independence Test	309042	-3.17199e-08	-0.352899	0.726462	0.900043	0.944401
Alcoholic liver disease	df.c_atleast1dose	0.4	Hoeffding's D Independence Test	309081	-3.17372e-08	-0.353136	0.726764	0.900043	0.827241
Depression medications	df.c_atleast1dose	0.4	Hoeffding's D Independence Test	322722	-3.04628e-08	-0.353916	0.727754	0.900043	0.827241
Diabetes mellitus in pregnancy	df.a_atleast1dose	1e-05	Hoeffding's D Independence Test	112	-8.89549e-05	-0.355464	0.729722	1	1
Asthma, hospital admissions , main diagnosis only	df.a_atleast1dose	1e-05	Hoeffding's D Independence Test	151	-6.58335e-05	-0.355501	0.729769	1	1
Diabetes, insuline treatment (Kela reimbursement) (more controls excluded)	df.a_atleast1dose	0.4	Hoeffding's D Independence Test	330649	-2.98973e-08	-0.355877	0.730247	0.900043	0.884681
Pulmonary embolism (no controls excluded)	df.a_atleast1dose	0.001	Hoeffding's D Independence Test	1939	-5.10312e-06	-0.356034	0.730447	0.941305	0.841157
Type 1 diabetes, strict definition	df.b_atleast1dose	0.05	Hoeffding's D Independence Test	50750	-1.94997e-07	-0.356252	0.730724	0.889492	0.937464
Depression	df.b_atleast1dose	0.3	Hoeffding's D Independence Test	261042	-3.80989e-08	-0.358034	0.732989	0.923839	0.993562
Asthma, hospital admissions , main diagnosis only	df.a_atleast1dose	0.001	Hoeffding's D Independence Test	3009	-3.30869e-06	-0.358291	0.733317	0.941305	0.841157
Cirrhosis, broad definition used in the article https://doi.org/10.1101/594523	df.c_atleast1dose	0.2	Hoeffding's D Independence Test	180257	-5.52534e-08	-0.358551	0.733647	0.961531	0.817492
Type 1 diabetes, strict definition	df.b_atleast1dose	0.2	Hoeffding's D Independence Test	171376	-5.8142e-08	-0.358707	0.733845	0.961531	0.933354
Schizophrenia or delusion (more controls excluded)	df.a_atleast1dose	1e-05	Hoeffding's D Independence Test	34	-0.00030224	-0.359061	0.734295	1	1
Diabetes mellitus	df.b_atleast1dose	0.05	Hoeffding's D Independence Test	79117	-1.26423e-07	-0.360075	0.735585	0.889492	0.937464
Pulmonary embolism	df.a_atleast1dose	1e-05	Hoeffding's D Independence Test	64	-0.000158786	-0.360127	0.735651	1	1
Asthma (only as main-diagnosis) (more controls excluded)	df.b_atleast1dose	0.2	Hoeffding's D Independence Test	196345	-5.10661e-08	-0.360955	0.736704	0.961531	0.933354
Dementia	df.a_atleast1dose	0.0001	Hoeffding's D Independence Test	379	-2.65973e-05	-0.361936	0.737953	0.997512	0.974394
Nonalcoholic fatty liver disease	df.a_atleast1dose	0.4	Hoeffding's D Independence Test	308940	-3.25459e-08	-0.361969	0.737995	0.900043	0.884681
Schizophrenia or delusion (more controls excluded)	df.b_atleast1dose	0.3	Hoeffding's D Independence Test	253483	-3.98549e-08	-0.36369	0.740184	0.923839	0.993562
Interstitial lung disease endpoints	df.c_atleast1dose	0.05	Hoeffding's D Independence Test	63852	-1.58364e-07	-0.364021	0.740604	0.889492	0.825245
Schizophrenia or delusion	df.a_atleast1dose	0.0001	Hoeffding's D Independence Test	270	-3.76191e-05	-0.364303	0.740964	0.997512	0.974394
Diabetes, insuline treatment (Kela reimbursement) (more controls excluded)	df.a_atleast1dose	0.3	Hoeffding's D Independence Test	274004	-3.69533e-08	-0.364511	0.741228	0.923839	0.859571
Schizophrenia or delusion	df.b_atleast1dose	0.001	Hoeffding's D Independence Test	1987	-5.09991e-06	-0.364623	0.741371	0.941305	0.931331
Diabetes, insuline treatment (Kela reimbursement)	df.a_atleast1dose	0.01	Hoeffding's D Independence Test	24113	-4.20191e-07	-0.364739	0.741518	0.977344	0.963162
Asthma, hospital admissions , main diagnosis only	df.c_atleast1dose	0.4	Hoeffding's D Independence Test	321470	-3.15763e-08	-0.365429	0.742396	0.900043	0.827241
Nonalcoholic fatty liver disease	df.a_atleast1dose	0.3	Hoeffding's D Independence Test	248262	-4.10427e-08	-0.366815	0.744159	0.923839	0.859571
Human immunodeficiency virus [HIV] disease	df.a_atleast1dose	0.0001	Hoeffding's D Independence Test	139	-7.3953e-05	-0.367398	0.744901	0.997512	0.974394
Alcoholic liver disease	df.a_atleast1dose	0.4	Hoeffding's D Independence Test	309043	-3.30319e-08	-0.367497	0.745026	0.900043	0.884681
Schizophrenia or delusion (more controls excluded)	df.a_atleast1dose	0.05	Hoeffding's D Independence Test	59193	-1.72467e-07	-0.367511	0.745044	0.889492	0.880507
Depression	df.b_atleast1dose	0.001	Hoeffding's D Independence Test	2606	-3.9275e-06	-0.368321	0.746074	0.941305	0.931331
Dementia	df.b_atleast1dose	0.5	Hoeffding's D Independence Test	363708	-2.81303e-08	-0.368322	0.746076	0.899906	0.923774
Depression medications	df.a_atleast1dose	0.4	Hoeffding's D Independence Test	322682	-3.17144e-08	-0.368411	0.746189	0.900043	0.884681
Cirrhosis, broad definition used in the article https://doi.org/10.1101/594523	df.a_atleast1dose	0.1	Hoeffding's D Independence Test	100934	-1.01506e-07	-0.368833	0.746725	0.848222	0.872935
Asthma, hospital admissions , main diagnosis only	df.c_atleast1dose	1e-05	Hoeffding's D Independence Test	152	-6.79061e-05	-0.369138	0.747113	1	1
Cardiomyopathy (no controls excluded)	df.c_atleast1dose	0.0001	Hoeffding's D Independence Test	255	-4.04026e-05	-0.369441	0.747499	0.997512	0.973253
Obesity	df.b_atleast1dose	0.2	Hoeffding's D Independence Test	194619	-5.31822e-08	-0.372607	0.751525	0.961531	0.933354
Depression	df.c_atleast1dose	0.01	Hoeffding's D Independence Test	17804	-5.81916e-07	-0.372955	0.751967	0.977344	0.965104
Cardiomyopathy (excluding other)	df.c_atleast1dose	0.001	Hoeffding's D Independence Test	1793	-5.86219e-06	-0.378182	0.758608	0.941305	0.967597
Diabetes mellitus in pregnancy	df.c_atleast1dose	1e-05	Hoeffding's D Independence Test	112	-9.48084e-05	-0.378854	0.759463	1	1
Alcoholic liver disease	df.b_atleast1dose	0.2	Hoeffding's D Independence Test	179761	-5.86847e-08	-0.37977	0.760625	0.961531	0.933354
Any dementia	df.b_atleast1dose	0.01	Hoeffding's D Independence Test	14258	-7.41393e-07	-0.380521	0.761579	0.977344	0.935568
Schizophrenia	df.a_atleast1dose	0.4	Hoeffding's D Independence Test	307183	-3.44117e-08	-0.380543	0.761607	0.907501	0.884681
Obesity	df.c_atleast1dose	0.0001	Hoeffding's D Independence Test	455	-2.33503e-05	-0.381637	0.762995	0.997512	0.973253
Diabetes, insuline treatment (Kela reimbursement) (more controls excluded)	df.c_atleast1dose	0.1	Hoeffding's D Independence Test	127354	-8.38902e-08	-0.384612	0.766767	0.857485	0.808214
Schizophrenia or delusion	df.c_atleast1dose	0.01	Hoeffding's D Independence Test	14894	-7.17901e-07	-0.384901	0.767134	0.977344	0.965104
Type 1 diabetes, strict (exclude DM2)	df.b_atleast1dose	0.4	Hoeffding's D Independence Test	301481	-3.55187e-08	-0.385494	0.767885	0.907501	0.9554
Alcoholic liver disease	df.a_atleast1dose	0.3	Hoeffding's D Independence Test	248725	-4.3224e-08	-0.387031	0.769831	0.923839	0.859571
Alcoholic liver disease	df.b_atleast1dose	0.2	Hoeffding's D Independence Test	179817	-5.9872e-08	-0.387574	0.770518	0.961531	0.933354
Obesity related asthma	df.b_atleast1dose	0.3	Hoeffding's D Independence Test	254330	-4.24846e-08	-0.388982	0.772301	0.923839	0.993562
Any dementia (more controls excluded)	df.a_atleast1dose	0.3	Hoeffding's D Independence Test	249623	-4.34176e-08	-0.390168	0.7738	0.923839	0.859571
Cirrhosis, broad definition used in the article https://doi.org/10.1101/594523	df.c_atleast1dose	1e-05	Hoeffding's D Independence Test	41	-0.000271151	-0.390457	0.774166	1	1
Depression	df.b_atleast1dose	0.2	Hoeffding's D Independence Test	193719	-5.60141e-08	-0.390634	0.77439	0.961531	0.933354
Asthma, hospital admissions , main diagnosis only	df.c_atleast1dose	0.5	Hoeffding's D Independence Test	371870	-2.92197e-08	-0.391172	0.775069	0.921421	0.839659
Cardiomyopathy (no controls excluded)	df.b_atleast1dose	0.0001	Hoeffding's D Independence Test	255	-4.28174e-05	-0.391522	0.775512	0.997512	0.988986
Cardiomyopathy (excluding other)	df.a_atleast1dose	0.3	Hoeffding's D Independence Test	250488	-4.35811e-08	-0.392994	0.77737	0.923839	0.859571
Human immunodeficiency virus [HIV] disease	df.a_atleast1dose	0.001	Hoeffding's D Independence Test	1491	-7.33627e-06	-0.393518	0.778032	0.941305	0.847301
Type 1 diabetes, strict definition	df.a_atleast1dose	0.3	Hoeffding's D Independence Test	240404	-4.5702e-08	-0.395528	0.780568	0.923839	0.859571
Any dementia	df.a_atleast1dose	0.3	Hoeffding's D Independence Test	250042	-4.4041e-08	-0.396434	0.78171	0.923839	0.859571
Cerebrovascular diseases	df.a_atleast1dose	0.001	Hoeffding's D Independence Test	1932	-5.70751e-06	-0.396763	0.782124	0.941305	0.847301
Any dementia	df.a_atleast1dose	0.0001	Hoeffding's D Independence Test	328	-3.3841e-05	-0.398376	0.784155	0.997512	0.974394
Schizophrenia or delusion	df.a_atleast1dose	0.1	Hoeffding's D Independence Test	105020	-1.05465e-07	-0.398729	0.784598	0.857485	0.872935
Depression	df.a_atleast1dose	0.5	Hoeffding's D Independence Test	369807	-2.99968e-08	-0.399348	0.785377	0.921421	0.937788
Abnormal findings on diagnostic imaging of lung	df.b_atleast1dose	0.001	Hoeffding's D Independence Test	1723	-6.45573e-06	-0.400204	0.786453	0.941305	0.931331
Dementia	df.b_atleast1dose	0.01	Hoeffding's D Independence Test	14650	-7.59056e-07	-0.400299	0.786572	0.977344	0.935568
Schizophrenia	df.b_atleast1dose	0.5	Hoeffding's D Independence Test	360380	-3.09141e-08	-0.401068	0.78754	0.921421	0.923774
Nonalcoholic fatty liver disease	df.a_atleast1dose	0.05	Hoeffding's D Independence Test	54822	-2.03637e-07	-0.401889	0.788569	0.931946	0.904536
Diabetes, insuline treatment (Kela reimbursement) (more controls excluded)	df.b_atleast1dose	1e-05	Hoeffding's D Independence Test	603	-1.85728e-05	-0.402509	0.789348	1	0.962018
Pulmonary embolism (no controls excluded)	df.a_atleast1dose	0.01	Hoeffding's D Independence Test	14851	-7.54828e-07	-0.403531	0.79063	0.977344	0.963162
Schizophrenia or delusion (more controls excluded)	df.c_atleast1dose	0.1	Hoeffding's D Independence Test	105803	-1.06051e-07	-0.403936	0.791138	0.857485	0.811957
Schizophrenia or delusion (more controls excluded)	df.a_atleast1dose	0.1	Hoeffding's D Independence Test	105794	-1.06197e-07	-0.404458	0.791791	0.857485	0.872935
Obesity	df.a_atleast1dose	0.01	Hoeffding's D Independence Test	18135	-6.20368e-07	-0.404991	0.792459	0.977344	0.963162
Asthma, hospital admissions , main diagnosis only	df.b_atleast1dose	0.2	Hoeffding's D Independence Test	196334	-5.73855e-08	-0.4056	0.793221	0.961531	0.933354
Alcoholic liver disease	df.a_atleast1dose	0.4	Hoeffding's D Independence Test	308998	-3.64642e-08	-0.405624	0.793251	0.909448	0.884681
Dementia	df.a_atleast1dose	0.3	Hoeffding's D Independence Test	251138	-4.48829e-08	-0.405783	0.793451	0.926038	0.859571
Cirrhosis, broad definition used in the article https://doi.org/10.1101/594523	df.a_atleast1dose	0.4	Hoeffding's D Independence Test	309008	-3.65128e-08	-0.406178	0.793944	0.909448	0.884681
Depression	df.c_atleast1dose	0.0001	Hoeffding's D Independence Test	397	-2.8554e-05	-0.407066	0.795055	0.997512	0.973253
Any dementia (more controls excluded)	df.b_atleast1dose	0.01	Hoeffding's D Independence Test	14201	-7.97185e-07	-0.407521	0.795624	0.977344	0.935568
Human immunodeficiency virus [HIV] disease	df.b_atleast1dose	0.4	Hoeffding's D Independence Test	308415	-3.6758e-08	-0.408121	0.796373	0.909448	0.9554
Interstitial lung disease	df.c_atleast1dose	0.4	Hoeffding's D Independence Test	308771	-3.70225e-08	-0.411532	0.800625	0.909448	0.867344
Cerebrovascular diseases	df.c_atleast1dose	0.001	Hoeffding's D Independence Test	1932	-5.94686e-06	-0.413402	0.802951	0.941305	0.967597
Pulmonary embolism (no controls excluded)	df.a_atleast1dose	0.0001	Hoeffding's D Independence Test	282	-4.10036e-05	-0.414792	0.804677	0.997512	0.974394
Obesity related asthma	df.c_atleast1dose	0.2	Hoeffding's D Independence Test	186070	-6.22997e-08	-0.417314	0.807801	0.961531	0.875118
Any dementia (more controls excluded)	df.a_atleast1dose	0.2	Hoeffding's D Independence Test	181665	-6.39337e-08	-0.41812	0.808798	0.961531	0.991403
Dementia	df.b_atleast1dose	0.0001	Hoeffding's D Independence Test	379	-3.08285e-05	-0.419515	0.810521	0.997512	0.988986
Cirrhosis, broad definition used in the article https://doi.org/10.1101/594523	df.b_atleast1dose	0.2	Hoeffding's D Independence Test	180257	-6.48116e-08	-0.420577	0.81183	0.961531	0.933354
COPD/asthma related pneumonia or pneumonia derived septichaemia	df.b_atleast1dose	0.1	Hoeffding's D Independence Test	106186	-1.10026e-07	-0.420592	0.811849	0.857485	0.845037
Diabetes mellitus	df.b_atleast1dose	0.01	Hoeffding's D Independence Test	25093	-4.65614e-07	-0.420595	0.811852	0.977344	0.935568
Tuberculosis	df.b_atleast1dose	0.3	Hoeffding's D Independence Test	247728	-4.71905e-08	-0.420853	0.812171	0.926038	0.993562
Nonalcoholic fatty liver disease	df.b_atleast1dose	0.001	Hoeffding's D Independence Test	1598	-7.32348e-06	-0.421041	0.812403	0.941305	0.931331
Type 1 diabetes, strict definition	df.c_atleast1dose	0.0001	Hoeffding's D Independence Test	728	-1.61048e-05	-0.421495	0.812961	0.997512	0.973253
Asthma (only as main-diagnosis) (more controls excluded)	df.c_atleast1dose	0.001	Hoeffding's D Independence Test	3044	-3.8524e-06	-0.422023	0.813611	0.941305	0.967597
Tuberculosis	df.b_atleast1dose	0.001	Hoeffding's D Independence Test	1561	-7.5174e-06	-0.422177	0.813801	0.941305	0.931331
Cardiomyopathy (excluding other)	df.c_atleast1dose	0.0001	Hoeffding's D Independence Test	231	-5.10967e-05	-0.423081	0.814912	0.997512	0.973253
Obesity related asthma	df.c_atleast1dose	0.3	Hoeffding's D Independence Test	254330	-4.62175e-08	-0.42316	0.815009	0.926038	0.895933
Cerebrovascular diseases	df.b_atleast1dose	0.3	Hoeffding's D Independence Test	254564	-4.61946e-08	-0.42334	0.81523	0.926038	0.993562
Interstitial lung disease endpoints	df.a_atleast1dose	0.1	Hoeffding's D Independence Test	111322	-1.05639e-07	-0.423354	0.815247	0.857485	0.872935
Diabetes, insuline treatment (Kela reimbursement) (more controls excluded)	df.b_atleast1dose	0.01	Hoeffding's D Independence Test	24381	-4.82899e-07	-0.423831	0.815832	0.977344	0.935568
Schizophrenia or delusion (more controls excluded)	df.a_atleast1dose	0.2	Hoeffding's D Independence Test	185059	-6.3651e-08	-0.424049	0.8161	0.961531	0.991403
Type 1 diabetes, strict (exclude DM2)	df.a_atleast1dose	0.1	Hoeffding's D Independence Test	93604	-1.25893e-07	-0.424221	0.816312	0.857485	0.872935
Diabetes, insuline treatment (Kela reimbursement)	df.a_atleast1dose	0.0001	Hoeffding's D Independence Test	1378	-8.56883e-06	-0.424774	0.816989	0.997512	0.974394
Alcoholic liver disease	df.a_atleast1dose	1e-05	Hoeffding's D Independence Test	30	-0.000407	-0.424908	0.817154	1	1
Asthma (only as main-diagnosis)	df.b_atleast1dose	0.0001	Hoeffding's D Independence Test	621	-1.904e-05	-0.424974	0.817234	0.997512	0.988986
Schizophrenia or delusion (more controls excluded)	df.b_atleast1dose	0.5	Hoeffding's D Independence Test	365560	-3.23062e-08	-0.425154	0.817455	0.939835	0.923774
Nonalcoholic fatty liver disease	df.a_atleast1dose	0.001	Hoeffding's D Independence Test	1598	-7.41126e-06	-0.426088	0.818599	0.941305	0.862848
Any dementia	df.b_atleast1dose	0.2	Hoeffding's D Independence Test	181728	-6.51842e-08	-0.426446	0.819037	0.961531	0.933354
Any dementia	df.b_atleast1dose	0.001	Hoeffding's D Independence Test	1893	-6.27585e-06	-0.427461	0.820277	0.941305	0.931331
Tuberculosis	df.b_atleast1dose	0.2	Hoeffding's D Independence Test	178721	-6.65309e-08	-0.428054	0.821002	0.961531	0.933354
Any dementia (more controls excluded)	df.b_atleast1dose	0.1	Hoeffding's D Independence Test	102546	-1.16479e-07	-0.429997	0.82337	0.857485	0.845037
Dementia	df.a_atleast1dose	0.1	Hoeffding's D Independence Test	104282	-1.14685e-07	-0.430539	0.824029	0.857485	0.872935
Asthma, hospital admissions , main diagnosis only	df.c_atleast1dose	0.3	Hoeffding's D Independence Test	263434	-4.56578e-08	-0.432999	0.827015	0.930392	0.895933
Diabetes mellitus in pregnancy	df.a_atleast1dose	0.1	Hoeffding's D Independence Test	105113	-1.1468e-07	-0.433953	0.828169	0.857485	0.872935
Asthma (only as main-diagnosis)	df.c_atleast1dose	0.001	Hoeffding's D Independence Test	3102	-3.88848e-06	-0.434094	0.828339	0.941305	0.967597
Diabetes mellitus in pregnancy	df.b_atleast1dose	0.4	Hoeffding's D Independence Test	312360	-3.87285e-08	-0.435499	0.830036	0.920726	0.9554
Asthma, hospital admissions , main diagnosis only	df.a_atleast1dose	0.01	Hoeffding's D Independence Test	18829	-6.45635e-07	-0.437617	0.832587	0.977344	0.963162
Schizophrenia or delusion (more controls excluded)	df.b_atleast1dose	0.4	Hoeffding's D Independence Test	313165	-3.88409e-08	-0.437888	0.832913	0.920726	0.9554
Any dementia	df.b_atleast1dose	0.5	Hoeffding's D Independence Test	362896	-3.36146e-08	-0.439149	0.834427	0.939835	0.923774
Obesity related asthma	df.b_atleast1dose	0.5	Hoeffding's D Independence Test	366060	-3.34194e-08	-0.440405	0.835931	0.939835	0.923774
Obesity	df.c_atleast1dose	0.001	Hoeffding's D Independence Test	2801	-4.37425e-06	-0.440925	0.836552	0.941305	0.967597
Asthma, hospital admissions , main diagnosis only	df.b_atleast1dose	0.001	Hoeffding's D Independence Test	3011	-4.07745e-06	-0.441833	0.837637	0.941305	0.931331
Type 1 diabetes, wide definition	df.b_atleast1dose	0.01	Hoeffding's D Independence Test	14280	-8.62748e-07	-0.443491	0.839612	0.977344	0.935568
Any dementia (more controls excluded)	df.a_atleast1dose	0.4	Hoeffding's D Independence Test	309746	-3.98095e-08	-0.443908	0.840109	0.920726	0.895841
Type 1 diabetes, strict definition	df.c_atleast1dose	1e-05	Hoeffding's D Independence Test	515	-2.40119e-05	-0.444316	0.840593	1	1
Interstitial lung disease	df.b_atleast1dose	0.0001	Hoeffding's D Independence Test	263	-4.7411e-05	-0.447181	0.843986	0.997512	0.988986
Alcoholic liver disease	df.c_atleast1dose	0.4	Hoeffding's D Independence Test	309034	-4.02594e-08	-0.447893	0.844827	0.920726	0.874285
Nonalcoholic fatty liver disease	df.a_atleast1dose	0.0001	Hoeffding's D Independence Test	207	-6.04805e-05	-0.448523	0.84557	0.997512	0.974394
Diabetes, insuline treatment (Kela reimbursement)	df.b_atleast1dose	0.3	Hoeffding's D Independence Test	273847	-4.55243e-08	-0.448799	0.845895	0.942568	0.999149
Schizophrenia, schizotypal and delusional disorders	df.a_atleast1dose	0.5	Hoeffding's D Independence Test	364237	-3.42967e-08	-0.449716	0.846973	0.939835	0.937788
Schizophrenia or delusion (more controls excluded)	df.b_atleast1dose	0.001	Hoeffding's D Independence Test	2005	-6.2454e-06	-0.450568	0.847973	0.941305	0.931331
Asthma, hospital admissions , main diagnosis only	df.c_atleast1dose	0.01	Hoeffding's D Independence Test	18834	-6.6635e-07	-0.451777	0.849389	0.977344	0.992506
Cerebrovascular diseases	df.a_atleast1dose	0.0001	Hoeffding's D Independence Test	243	-5.1865e-05	-0.451848	0.849472	0.997512	0.974394
Diabetes, insuline treatment (Kela reimbursement) (more controls excluded)	df.a_atleast1dose	1e-05	Hoeffding's D Independence Test	603	-2.08601e-05	-0.45208	0.849743	1	1
Obesity	df.c_atleast1dose	0.2	Hoeffding's D Independence Test	194619	-6.45285e-08	-0.452102	0.84977	0.961531	0.893465
Dementia	df.a_atleast1dose	0.4	Hoeffding's D Independence Test	311154	-4.03709e-08	-0.452215	0.849901	0.920726	0.895841
Depression medications	df.b_atleast1dose	0.2	Hoeffding's D Independence Test	198278	-6.36361e-08	-0.454233	0.852254	0.961531	0.933354
Type 1 diabetes, strict (exclude DM2)	df.c_atleast1dose	0.001	Hoeffding's D Independence Test	1901	-6.64231e-06	-0.454334	0.852372	0.941305	0.967597
Diabetes mellitus in pregnancy	df.b_atleast1dose	0.5	Hoeffding's D Independence Test	364585	-3.46383e-08	-0.454629	0.852714	0.939835	0.923774
Diabetes, insuline treatment (Kela reimbursement) (more controls excluded)	df.b_atleast1dose	0.05	Hoeffding's D Independence Test	77332	-1.63754e-07	-0.455878	0.854164	0.956698	0.937464
Cardiomyopathy	df.b_atleast1dose	0.05	Hoeffding's D Independence Test	57426	-2.20617e-07	-0.456082	0.854401	0.956698	0.937464
Alcoholic liver disease	df.a_atleast1dose	0.2	Hoeffding's D Independence Test	179746	-7.06576e-08	-0.457213	0.855709	0.961531	0.991403
Obesity	df.c_atleast1dose	0.5	Hoeffding's D Independence Test	370565	-3.43561e-08	-0.458321	0.856988	0.939835	0.89324
Any dementia (more controls excluded)	df.b_atleast1dose	0.05	Hoeffding's D Independence Test	57154	-2.2281e-07	-0.458433	0.857117	0.956698	0.937464
COPD/asthma related infections	df.c_atleast1dose	0.0001	Hoeffding's D Independence Test	328	-3.90792e-05	-0.46004	0.858965	0.997512	0.973253
Cerebrovascular diseases	df.c_atleast1dose	0.01	Hoeffding's D Independence Test	15186	-8.43296e-07	-0.460996	0.860061	0.977344	0.992506
Diabetes mellitus in pregnancy	df.b_atleast1dose	0.0001	Hoeffding's D Independence Test	358	-3.6067e-05	-0.463533	0.862956	0.997512	0.988986
COPD/asthma related pneumonia or pneumonia derived septichaemia	df.b_atleast1dose	0.4	Hoeffding's D Independence Test	313146	-4.11211e-08	-0.463568	0.862995	0.921544	0.961623
Diabetes, insuline treatment (Kela reimbursement) (more controls excluded)	df.a_atleast1dose	0.01	Hoeffding's D Independence Test	24379	-5.28517e-07	-0.463831	0.863294	0.977344	0.963162
COPD/asthma related pneumonia or pneumonia derived septichaemia	df.b_atleast1dose	0.05	Hoeffding's D Independence Test	59563	-2.16346e-07	-0.463896	0.863369	0.956698	0.937464
Depression medications	df.c_atleast1dose	0.001	Hoeffding's D Independence Test	3199	-4.04827e-06	-0.466069	0.865831	0.941305	0.967597
Obesity	df.a_atleast1dose	0.2	Hoeffding's D Independence Test	194600	-6.66523e-08	-0.466937	0.866811	0.961531	0.991403
Asthma, hospital admissions , main diagnosis only	df.b_atleast1dose	0.05	Hoeffding's D Independence Test	67926	-1.91089e-07	-0.467271	0.867187	0.956698	0.937464
Cardiomyopathy	df.c_atleast1dose	0.001	Hoeffding's D Independence Test	1814	-7.15965e-06	-0.467296	0.867215	0.941305	0.967597
Any dementia	df.c_atleast1dose	0.4	Hoeffding's D Independence Test	310009	-4.1893e-08	-0.467538	0.867487	0.921544	0.874285
Obesity	df.a_atleast1dose	0.05	Hoeffding's D Independence Test	66498	-1.95939e-07	-0.469057	0.869193	0.956698	0.93692
COPD/asthma related infections	df.b_atleast1dose	0.2	Hoeffding's D Independence Test	190955	-6.83573e-08	-0.469912	0.87015	0.961531	0.933354
Schizophrenia or delusion (more controls excluded)	df.c_atleast1dose	0.05	Hoeffding's D Independence Test	59196	-2.20571e-07	-0.470041	0.870295	0.956698	0.942819
Type 1 diabetes, wide definition	df.c_atleast1dose	0.5	Hoeffding's D Independence Test	362056	-3.60656e-08	-0.470078	0.870336	0.939835	0.89324
Interstitial lung disease	df.b_atleast1dose	0.01	Hoeffding's D Independence Test	13583	-9.61637e-07	-0.470194	0.870466	0.977344	0.943005
Cardiomyopathy (no controls excluded)	df.c_atleast1dose	0.2	Hoeffding's D Independence Test	182741	-7.14851e-08	-0.470275	0.870555	0.961531	0.893465
Cerebrovascular diseases	df.b_atleast1dose	1e-05	Hoeffding's D Independence Test	29	-0.000467629	-0.47137	0.871777	1	0.999999
Dementia	df.a_atleast1dose	0.01	Hoeffding's D Independence Test	14650	-8.93831e-07	-0.471374	0.871781	0.977344	0.963162
Cardiomyopathy (excluding other)	df.c_atleast1dose	0.4	Hoeffding's D Independence Test	310639	-4.23529e-08	-0.473631	0.874285	0.921544	0.874285
Nonalcoholic fatty liver disease	df.a_atleast1dose	0.5	Hoeffding's D Independence Test	362046	-3.63773e-08	-0.474128	0.874835	0.939835	0.937788
Schizophrenia	df.a_atleast1dose	0.5	Hoeffding's D Independence Test	360348	-3.66003e-08	-0.474797	0.875573	0.939835	0.937788
Interstitial lung disease	df.a_atleast1dose	0.001	Hoeffding's D Independence Test	1704	-7.74937e-06	-0.475098	0.875905	0.941305	0.898955
Diabetes, insuline treatment (Kela reimbursement) (more controls excluded)	df.c_atleast1dose	0.001	Hoeffding's D Independence Test	5065	-2.60827e-06	-0.475498	0.876345	0.941305	0.967597
Schizophrenia or delusion (more controls excluded)	df.a_atleast1dose	0.3	Hoeffding's D Independence Test	253451	-5.22969e-08	-0.477167	0.878175	0.969307	0.925644
Cardiomyopathy (no controls excluded)	df.b_atleast1dose	0.001	Hoeffding's D Independence Test	1861	-7.16834e-06	-0.479992	0.881251	0.941305	0.931331
Diabetes mellitus in pregnancy	df.a_atleast1dose	0.2	Hoeffding's D Independence Test	184506	-7.2329e-08	-0.480422	0.881718	0.961531	0.991403
COPD/asthma related pneumonia or pneumonia derived septichaemia	df.a_atleast1dose	0.05	Hoeffding's D Independence Test	59556	-2.24593e-07	-0.481524	0.882908	0.956698	0.93692
Asthma (more controls excluded)	df.b_atleast1dose	0.0001	Hoeffding's D Independence Test	675	-1.98646e-05	-0.481995	0.883416	0.997512	0.988986
Cerebrovascular diseases	df.b_atleast1dose	0.001	Hoeffding's D Independence Test	1932	-6.93565e-06	-0.482138	0.88357	0.941305	0.931331
COPD/asthma related infections	df.c_atleast1dose	0.001	Hoeffding's D Independence Test	2339	-5.74397e-06	-0.483458	0.884988	0.941305	0.967597
Asthma (only as main-diagnosis) (more controls excluded)	df.b_atleast1dose	0.0001	Hoeffding's D Independence Test	605	-2.22512e-05	-0.483831	0.885387	0.997512	0.988986
Nonalcoholic fatty liver disease	df.a_atleast1dose	1e-05	Hoeffding's D Independence Test	29	-0.000482787	-0.486649	0.888388	1	1
Any dementia (more controls excluded)	df.a_atleast1dose	0.05	Hoeffding's D Independence Test	57148	-2.36771e-07	-0.487107	0.888873	0.956698	0.93692
Diabetes, insuline treatment (Kela reimbursement)	df.a_atleast1dose	1e-05	Hoeffding's D Independence Test	560	-2.42703e-05	-0.488416	0.890255	1	1
Diabetes, insuline treatment (Kela reimbursement)	df.b_atleast1dose	1e-05	Hoeffding's D Independence Test	560	-2.43146e-05	-0.489307	0.891191	1	0.999999
Type 1 diabetes, strict (exclude DM2)	df.b_atleast1dose	0.05	Hoeffding's D Independence Test	50467	-2.69375e-07	-0.489395	0.891283	0.956698	0.937464
Tuberculosis	df.c_atleast1dose	1e-05	Hoeffding's D Independence Test	21	-0.000680623	-0.490049	0.891968	1	1
Obesity related asthma	df.b_atleast1dose	0.4	Hoeffding's D Independence Test	313797	-4.33805e-08	-0.490054	0.891974	0.929838	0.966305
Schizophrenia	df.c_atleast1dose	0.3	Hoeffding's D Independence Test	246880	-5.51531e-08	-0.490182	0.892108	0.97242	0.930134
Cardiomyopathy (no controls excluded)	df.a_atleast1dose	0.0001	Hoeffding's D Independence Test	255	-5.3645e-05	-0.49053	0.892472	0.997512	0.991974
Schizophrenia or delusion (more controls excluded)	df.c_atleast1dose	0.001	Hoeffding's D Independence Test	2005	-6.80855e-06	-0.491196	0.893167	0.941446	0.967597
Alcoholic liver disease	df.c_atleast1dose	1e-05	Hoeffding's D Independence Test	31	-0.000455336	-0.491763	0.893757	1	1
Schizophrenia or delusion (more controls excluded)	df.c_atleast1dose	0.2	Hoeffding's D Independence Test	185080	-7.4044e-08	-0.493344	0.895396	0.961531	0.895396
Schizophrenia	df.b_atleast1dose	0.01	Hoeffding's D Independence Test	13385	-1.02433e-06	-0.493544	0.895603	0.977344	0.944014
Obesity related asthma	df.a_atleast1dose	1e-05	Hoeffding's D Independence Test	36	-0.000392758	-0.494875	0.896974	1	1
Interstitial lung disease	df.c_atleast1dose	0.01	Hoeffding's D Independence Test	13583	-1.01353e-06	-0.495569	0.897686	0.977344	0.992506
Schizophrenia or delusion (more controls excluded)	df.a_atleast1dose	0.4	Hoeffding's D Independence Test	313127	-4.39939e-08	-0.495923	0.898048	0.929838	0.917842
Alcoholic liver disease	df.c_atleast1dose	1e-05	Hoeffding's D Independence Test	30	-0.000475769	-0.496703	0.898846	1	1
Obesity related asthma	df.c_atleast1dose	0.01	Hoeffding's D Independence Test	15350	-8.99441e-07	-0.496999	0.899147	0.977344	0.992506
Human immunodeficiency virus [HIV] disease	df.b_atleast1dose	0.0001	Hoeffding's D Independence Test	139	-0.000100103	-0.497309	0.899463	0.997512	0.988986
Type 1 diabetes, strict (exclude DM2)	df.a_atleast1dose	0.2	Hoeffding's D Independence Test	171142	-8.07332e-08	-0.497404	0.899559	0.961531	0.991403
Dementia	df.a_atleast1dose	0.5	Hoeffding's D Independence Test	363672	-3.80244e-08	-0.497821	0.899983	0.94385	0.937788
Type 1 diabetes, strict (exclude DM2)	df.b_atleast1dose	0.2	Hoeffding's D Independence Test	171158	-8.10301e-08	-0.499279	0.901459	0.961531	0.933354
COPD/asthma related infections	df.a_atleast1dose	0.01	Hoeffding's D Independence Test	16546	-8.39426e-07	-0.499979	0.902164	0.977344	0.963162
Any dementia	df.c_atleast1dose	0.0001	Hoeffding's D Independence Test	328	-4.25371e-05	-0.500747	0.902936	0.997512	0.973253
Diabetes, insuline treatment (Kela reimbursement)	df.b_atleast1dose	0.5	Hoeffding's D Independence Test	378940	-3.68722e-08	-0.503003	0.905187	0.94385	0.946753
Type 1 diabetes, strict (exclude DM2)	df.a_atleast1dose	0.5	Hoeffding's D Independence Test	356544	-3.94972e-08	-0.506968	0.909091	0.94385	0.937788
Diabetes, insuline treatment (Kela reimbursement)	df.b_atleast1dose	0.2	Hoeffding's D Independence Test	207693	-6.78498e-08	-0.507307	0.909422	0.961531	0.933354
Cardiomyopathy (no controls excluded)	df.a_atleast1dose	0.2	Hoeffding's D Independence Test	182727	-7.756e-08	-0.5102	0.912222	0.961531	0.991403
Cardiomyopathy (excluding other)	df.c_atleast1dose	1e-05	Hoeffding's D Independence Test	32	-0.000458347	-0.511515	0.913481	1	1
Diabetes, insuline treatment (Kela reimbursement) (more controls excluded)	df.a_atleast1dose	0.5	Hoeffding's D Independence Test	379196	-3.74909e-08	-0.511789	0.913742	0.94385	0.937788
Depression	df.c_atleast1dose	1e-05	Hoeffding's D Independence Test	49	-0.000296575	-0.512481	0.914401	1	1
Cardiomyopathy (no controls excluded)	df.c_atleast1dose	0.05	Hoeffding's D Independence Test	57813	-2.47099e-07	-0.514269	0.916094	0.960163	0.965613
Schizophrenia or delusion	df.b_atleast1dose	0.05	Hoeffding's D Independence Test	58756	-2.43445e-07	-0.514929	0.916715	0.960163	0.937464
Diabetes, insuline treatment (Kela reimbursement) (more controls excluded)	df.b_atleast1dose	0.3	Hoeffding's D Independence Test	274034	-5.22018e-08	-0.514981	0.916763	0.97242	0.999149
Alcoholic liver disease	df.a_atleast1dose	1e-05	Hoeffding's D Independence Test	31	-0.000476916	-0.51507	0.916847	1	1
Diabetes mellitus in pregnancy	df.a_atleast1dose	0.4	Hoeffding's D Independence Test	312308	-4.59069e-08	-0.516133	0.917842	0.939125	0.917842
Cirrhosis, broad definition used in the article https://doi.org/10.1101/594523	df.c_atleast1dose	0.1	Hoeffding's D Independence Test	100945	-1.4225e-07	-0.516936	0.918589	0.935332	0.918589
Schizophrenia	df.b_atleast1dose	0.05	Hoeffding's D Independence Test	55296	-2.59979e-07	-0.517519	0.91913	0.960163	0.937464
Cardiomyopathy (excluding other)	df.a_atleast1dose	0.1	Hoeffding's D Independence Test	102754	-1.39966e-07	-0.517749	0.919343	0.935332	0.943537
Cardiomyopathy (excluding other)	df.c_atleast1dose	0.5	Hoeffding's D Independence Test	363183	-3.96249e-08	-0.518078	0.919648	0.94385	0.919648
Interstitial lung disease	df.c_atleast1dose	0.0001	Hoeffding's D Independence Test	263	-5.50869e-05	-0.51958	0.92103	0.997512	0.973253
Diabetes, insuline treatment (Kela reimbursement)	df.a_atleast1dose	0.2	Hoeffding's D Independence Test	207672	-6.95561e-08	-0.520012	0.921426	0.962561	0.991403
Any dementia (more controls excluded)	df.b_atleast1dose	0.4	Hoeffding's D Independence Test	309784	-4.67909e-08	-0.521821	0.923072	0.939125	0.968226
Pulmonary embolism	df.b_atleast1dose	0.0001	Hoeffding's D Independence Test	284	-5.12818e-05	-0.522459	0.923649	0.997512	0.988986
Pulmonary embolism (no controls excluded)	df.c_atleast1dose	0.01	Hoeffding's D Independence Test	14853	-9.85644e-07	-0.526996	0.927692	0.979912	0.992506
Schizophrenia	df.b_atleast1dose	0.001	Hoeffding's D Independence Test	1643	-8.93232e-06	-0.528008	0.928579	0.968395	0.947034
Alcoholic liver disease	df.c_atleast1dose	0.3	Hoeffding's D Independence Test	248760	-5.89944e-08	-0.528314	0.928847	0.97242	0.930134
Alcoholic liver disease	df.c_atleast1dose	0.3	Hoeffding's D Independence Test	248756	-5.91607e-08	-0.529795	0.930134	0.97242	0.930134
Cirrhosis, broad definition used in the article https://doi.org/10.1101/594523	df.b_atleast1dose	0.3	Hoeffding's D Independence Test	248811	-5.91924e-08	-0.530195	0.93048	0.97242	0.999149
Cirrhosis, broad definition used in the article https://doi.org/10.1101/594523	df.a_atleast1dose	0.3	Hoeffding's D Independence Test	248784	-5.92483e-08	-0.530639	0.930863	0.97242	0.952407
Schizophrenia or delusion	df.a_atleast1dose	1e-05	Hoeffding's D Independence Test	35	-0.000434235	-0.531504	0.931606	1	1
Diabetes, insuline treatment (Kela reimbursement) (more controls excluded)	df.b_atleast1dose	0.5	Hoeffding's D Independence Test	379236	-3.91363e-08	-0.534306	0.933985	0.950228	0.946753
Abnormal findings on diagnostic imaging of lung	df.c_atleast1dose	0.0001	Hoeffding's D Independence Test	220	-6.77911e-05	-0.534465	0.934119	0.997512	0.973253
Asthma (only as main-diagnosis) (more controls excluded)	df.b_atleast1dose	1e-05	Hoeffding's D Independence Test	150	-0.00010003	-0.536561	0.93587	1	0.999999
Schizophrenia, schizotypal and delusional disorders	df.b_atleast1dose	0.05	Hoeffding's D Independence Test	58640	-2.55089e-07	-0.538495	0.937464	0.96998	0.937464
Pulmonary embolism	df.a_atleast1dose	0.0001	Hoeffding's D Independence Test	284	-5.29834e-05	-0.539795	0.938524	0.997512	0.991974
Diabetes mellitus in pregnancy	df.c_atleast1dose	0.0001	Hoeffding's D Independence Test	358	-4.2144e-05	-0.541635	0.94001	0.997512	0.973253
Asthma (only as main-diagnosis) (more controls excluded)	df.a_atleast1dose	0.01	Hoeffding's D Independence Test	19008	-7.91705e-07	-0.541726	0.940082	0.979912	0.963162
Diabetes mellitus in pregnancy	df.a_atleast1dose	0.0001	Hoeffding's D Independence Test	358	-4.22987e-05	-0.543623	0.941593	0.997512	0.991974
Pulmonary embolism	df.c_atleast1dose	0.01	Hoeffding's D Independence Test	14765	-1.02432e-06	-0.544432	0.942232	0.979912	0.992506
Any dementia	df.b_atleast1dose	0.3	Hoeffding's D Independence Test	250068	-6.07098e-08	-0.546535	0.943874	0.977285	0.999149
Depression	df.a_atleast1dose	1e-05	Hoeffding's D Independence Test	49	-0.000316476	-0.546871	0.944134	1	1
Schizophrenia	df.a_atleast1dose	0.05	Hoeffding's D Independence Test	55294	-2.7537e-07	-0.548137	0.945109	0.96998	0.969338
Type 1 diabetes, strict (exclude DM2)	df.c_atleast1dose	1e-05	Hoeffding's D Independence Test	504	-3.02712e-05	-0.548151	0.945119	1	1
Interstitial lung disease	df.a_atleast1dose	0.01	Hoeffding's D Independence Test	13582	-1.12294e-06	-0.549025	0.945787	0.979912	0.963162
Diabetes, insuline treatment (Kela reimbursement)	df.b_atleast1dose	0.4	Hoeffding's D Independence Test	330152	-4.61968e-08	-0.549069	0.945821	0.953974	0.968226
Any dementia (more controls excluded)	df.b_atleast1dose	0.5	Hoeffding's D Independence Test	362638	-4.21527e-08	-0.550301	0.946753	0.954915	0.946753
Human immunodeficiency virus [HIV] disease	df.b_atleast1dose	0.001	Hoeffding's D Independence Test	1492	-1.02592e-05	-0.550673	0.947034	0.968395	0.947034
Asthma (only as main-diagnosis) (more controls excluded)	df.b_atleast1dose	0.01	Hoeffding's D Independence Test	19010	-8.07296e-07	-0.552452	0.948362	0.979912	0.962899
COPD/asthma related infections	df.a_atleast1dose	0.001	Hoeffding's D Independence Test	2338	-6.56782e-06	-0.552564	0.948445	0.968395	0.948445
Pulmonary embolism (no controls excluded)	df.b_atleast1dose	0.0001	Hoeffding's D Independence Test	282	-5.47126e-05	-0.553472	0.949116	0.997512	0.988986
Type 1 diabetes, wide definition	df.c_atleast1dose	0.001	Hoeffding's D Independence Test	2493	-6.21132e-06	-0.55723	0.951841	0.968395	0.9897
Depression medications	df.a_atleast1dose	0.3	Hoeffding's D Independence Test	264889	-5.85179e-08	-0.558025	0.952407	0.97747	0.952407
Nonalcoholic fatty liver disease	df.a_atleast1dose	0.2	Hoeffding's D Independence Test	178791	-8.70375e-08	-0.560212	0.953945	0.982926	0.991403
Tuberculosis	df.b_atleast1dose	0.0001	Hoeffding's D Independence Test	151	-0.000105752	-0.571062	0.961163	0.997512	0.988986
Obesity	df.b_atleast1dose	0.01	Hoeffding's D Independence Test	18139	-8.78816e-07	-0.573839	0.962899	0.979912	0.962899
Asthma (only as main-diagnosis)	df.a_atleast1dose	0.01	Hoeffding's D Independence Test	19267	-8.27978e-07	-0.574266	0.963162	0.979912	0.963162
COPD/asthma related pneumonia or pneumonia derived septichaemia	df.c_atleast1dose	0.001	Hoeffding's D Independence Test	2039	-7.8532e-06	-0.576174	0.964323	0.972636	0.9897
COPD/asthma related pneumonia or pneumonia derived septichaemia	df.a_atleast1dose	0.1	Hoeffding's D Independence Test	106178	-1.50769e-07	-0.576295	0.964396	0.965043	0.964396
Type 1 diabetes, strict (exclude DM2)	df.b_atleast1dose	0.1	Hoeffding's D Independence Test	93608	-1.71336e-07	-0.577376	0.965043	0.965043	0.965043
Asthma (only as main-diagnosis) (more controls excluded)	df.a_atleast1dose	0.0001	Hoeffding's D Independence Test	604	-2.67145e-05	-0.579918	0.966538	0.997512	0.991974
Cardiomyopathy (excluding other)	df.a_atleast1dose	1e-05	Hoeffding's D Independence Test	32	-0.000521744	-0.582266	0.967885	1	1
Schizophrenia, schizotypal and delusional disorders	df.a_atleast1dose	0.2	Hoeffding's D Independence Test	184197	-8.78321e-08	-0.582419	0.967972	0.982926	0.991403
Any dementia	df.b_atleast1dose	0.4	Hoeffding's D Independence Test	310009	-5.22271e-08	-0.582869	0.968226	0.968226	0.968226
Type 1 diabetes, strict definition	df.a_atleast1dose	0.05	Hoeffding's D Independence Test	50747	-3.20149e-07	-0.584866	0.969338	0.981531	0.969338
Cardiomyopathy	df.c_atleast1dose	0.0001	Hoeffding's D Independence Test	251	-6.49982e-05	-0.584984	0.969403	0.997512	0.973253
Any dementia	df.c_atleast1dose	0.01	Hoeffding's D Independence Test	14258	-1.14864e-06	-0.589539	0.971848	0.980226	0.992506
Any dementia (more controls excluded)	df.b_atleast1dose	0.2	Hoeffding's D Independence Test	181687	-9.01697e-08	-0.589773	0.971969	0.982926	0.971969
Dementia	df.c_atleast1dose	0.05	Hoeffding's D Independence Test	58164	-2.82754e-07	-0.592049	0.973142	0.981531	0.996188
Type 1 diabetes, strict (exclude DM2)	df.c_atleast1dose	0.0001	Hoeffding's D Independence Test	708	-2.327e-05	-0.592269	0.973253	0.997512	0.973253
Asthma (only as main-diagnosis) (more controls excluded)	df.c_atleast1dose	1e-05	Hoeffding's D Independence Test	150	-0.000110777	-0.594209	0.974226	1	1
Cardiomyopathy (excluding other)	df.a_atleast1dose	0.2	Hoeffding's D Independence Test	181923	-9.08226e-08	-0.594815	0.974525	0.982926	0.991403
Alcoholic liver disease	df.b_atleast1dose	0.3	Hoeffding's D Independence Test	248756	-6.68919e-08	-0.599029	0.976545	0.985163	0.999149
Alcoholic liver disease	df.b_atleast1dose	0.3	Hoeffding's D Independence Test	248760	-6.69383e-08	-0.599454	0.976743	0.985163	0.999149
COPD/asthma related pneumonia or pneumonia derived septichaemia	df.b_atleast1dose	0.0001	Hoeffding's D Independence Test	267	-6.44211e-05	-0.616897	0.98397	0.997512	0.988986
Alcoholic liver disease	df.b_atleast1dose	1e-05	Hoeffding's D Independence Test	31	-0.000574811	-0.620796	0.985352	1	0.999999
Asthma, hospital admissions , main diagnosis only	df.b_atleast1dose	0.0001	Hoeffding's D Independence Test	573	-3.07113e-05	-0.632406	0.988986	0.997512	0.988986
Schizophrenia or delusion (more controls excluded)	df.a_atleast1dose	0.5	Hoeffding's D Independence Test	365515	-4.82838e-08	-0.635343	0.989796	0.989796	0.989796
Dementia	df.a_atleast1dose	0.2	Hoeffding's D Independence Test	183106	-9.73474e-08	-0.641692	0.991403	0.991403	0.991403
Dementia	df.c_atleast1dose	0.01	Hoeffding's D Independence Test	14650	-1.226e-06	-0.64655	0.992506	0.992506	0.992506
Cardiomyopathy	df.a_atleast1dose	1e-05	Hoeffding's D Independence Test	30	-0.000628044	-0.655678	0.994297	1	1
Obesity related asthma	df.b_atleast1dose	1e-05	Hoeffding's D Independence Test	36	-0.000522558	-0.658422	0.994769	1	0.999999
Cerebrovascular diseases	df.c_atleast1dose	1e-05	Hoeffding's D Independence Test	29	-0.000653306	-0.658532	0.994787	1	1
Any dementia	df.c_atleast1dose	0.05	Hoeffding's D Independence Test	57260	-3.2405e-07	-0.667973	0.996188	0.996188	0.996188
Interstitial lung disease	df.c_atleast1dose	0.001	Hoeffding's D Independence Test	1704	-1.1228e-05	-0.688365	0.998238	0.998238	0.998238
Asthma (more controls excluded)	df.a_atleast1dose	0.0001	Hoeffding's D Independence Test	674	-2.87068e-05	-0.695509	0.998703	0.998703	0.998703
Any dementia (more controls excluded)	df.b_atleast1dose	0.3	Hoeffding's D Independence Test	249655	-7.84e-08	-0.704623	0.999149	0.999149	0.999149
Schizophrenia or delusion (more controls excluded)	df.c_atleast1dose	1e-05	Hoeffding's D Independence Test	34	-0.000627839	-0.745873	0.999928	1	1
Alcoholic liver disease	df.b_atleast1dose	1e-05	Hoeffding's D Independence Test	30	-0.000741255	-0.773871	0.999994	1	0.999999
Human immunodeficiency virus [HIV] disease	df.b_atleast1dose	1e-05	Hoeffding's D Independence Test	14	-0.00168165	-0.787013	0.999999	1	0.999999
Cerebrovascular diseases	df.a_atleast1dose	1e-05	Hoeffding's D Independence Test	29	-0.000792107	-0.798444	1	1	1
Human immunodeficiency virus [HIV] disease	df.c_atleast1dose	1e-05	Hoeffding's D Independence Test	14	-0.001998	-0.935065	1	1	1
1) More details about the information for each exposure are listed in TableS18.
2) Scaled statistic: the test statistic rescaled for a standard null distribution (please refer to the R package “independence” for details). FDR adjusted-p < 0.05 are in bold and those between 0.05 and 0.1 are in italics. FDR adjustment was performed with stratification by trait B
3) r2 threshold for LD-clumping is 0.2
