# Supplementary material for: Genome-Wide Association Study of COVID-19 Breakthrough Infections and Genetic Overlap with Other Diseases: A Study of the UK Biobank
Source: Int J Mol Sci. 2025 Jul 4;26(13):6441. doi: 10.3390/ijms26136441 (PMC12249495; doi:10.3390/ijms26136441)
Supplement: Supplementary file 1 [file ijms-26-06441-s001.zip › Tables S22-23.xlsx]

## Sheet: Table S22
Table S22 Results of PheWAS analysis for the top 10 SNPs in Model C (participants with two doses of vaccine, at least one dose of vaccine)
SNP	Pvalue_PheWAS	Beta_PheWAS	Odds Ratio_PheWAS	Trait	Trait Category	CHR	BP	Effect allele	Non-effect allele	Frequency of effect allele	BETA_GWAS	SE_GWAS	Pvalue_GWAS	N_GWAS	TOTAL no.of clumped SNPs	S0001_LD_r2_0.5	scenario_GWAS	N Cases_PheWAS	N Overall_PheWAS	Has sumstats	Ensembl_Gene_ID	Variant_Consequence	Gene	Wiki_Description	Gene_ini	PMID	Study ID
rs4073656	0.000434	-0.12546	0.882091	""""Bacterial, viral and other infectious agents""""	infectious disease	2	48981646	G	A	0.502083	-0.287743	0.0587982	9.89389e-07	199223	5	3	df.c_2dose_GWAS_LD_clumping_r2_0.5.csv	1708	260405	TRUE	ENSG00000138039	intron_variant	LHCGR	luteinizing hormone/choriogonadotropin receptor	LHCGR		FINNGEN_R6_AB1_BACT_BIR_OTHER_INF_AGENTS
rs2874139	2.72e-05	-0.55987	0.571283	""""Chronic myeloid leukaemia [CML], BCR/ABL-positive""""	cell proliferation disorder	4	169751502	C	G	0.680009	-0.287577	0.0632727	5.49245e-06	199223	43	15	df.c_2dose_GWAS_LD_clumping_r2_0.5.csv	131	259453	TRUE	ENSG00000129116	intron_variant	PALLD	palladin, cytoskeletal associated protein	PALLD		FINNGEN_R6_CML
rs28718712	2.6e-09	-0.0119813		Heel bone mineral density T score	measurement	17	29882071	T	G	0.671803	-0.138828	0.0387707	0.000342611	301529			df.c_atleast1dose_GWAS_LD_clumping_r2_0.5.csv		445855	TRUE						PMID:34226706	GCST90025982
rs56150535	5.82e-09	-0.011665		Red cell distribution width	measurement	15	31647722	T	C	0.359256	0.219571	0.0502408	1.24031e-05	301529			df.c_1dose_GWAS_LD_clumping_r2_0.5.csv		531774	TRUE	ENSG00000169926	intron_variant	KLF13	Kruppel like factor 13	KLF13	PMID:32888493	GCST90002369
rs28718712	0.000161	-0.48385	0.616406	""""Congenital malformations of gallbladder, bile ducts and liver""""	Uncategorised	17	29882071	T	G	0.67118	-0.28743	0.0620398	3.60414e-06	199223	32	4	df.c_2dose_GWAS_LD_clumping_r2_0.5.csv	134	259864	TRUE							FINNGEN_R6_Q17_CONGEN_MALFO_GALLB_BILE_DUCTS_LIVER
rs2874139	0.000401	-0.04297	0.95794	""""Excessive, freguent and irrelgular menstruation""""	phenotype	4	169751502	C	G	0.680009	-0.287577	0.0632727	5.49245e-06	199223	43	15	df.c_2dose_GWAS_LD_clumping_r2_0.5.csv	23729	105322	TRUE	ENSG00000129116	intron_variant	PALLD	palladin, cytoskeletal associated protein	PALLD		FINNGEN_R6_N14_MESNRUIRREG
rs28718712	9.6e-09	-0.0115331		Heel bone mineral density	measurement	17	29882071	T	G	0.671803	-0.138828	0.0387707	0.000342611	301529			df.c_atleast1dose_GWAS_LD_clumping_r2_0.5.csv		426824	TRUE						PMID:30598549	GCST006979
rs56150535	1.2e-07	-0.0117881		Red cell distribution width	measurement	15	31647722	T	C	0.359256	0.219571	0.0502408	1.24031e-05	301529			df.c_1dose_GWAS_LD_clumping_r2_0.5.csv		408112	TRUE	ENSG00000169926	intron_variant	KLF13	Kruppel like factor 13	KLF13	PMID:32888494	GCST90002404
rs9661909	0.000846	-0.22582	0.797862	""""Femoral hernia, unilateral""""	musculoskeletal or connective tissue disease	1	206714818	T	C	0.50554	-0.282169	0.0587359	1.55508e-06	199223	11	6	df.c_2dose_GWAS_LD_clumping_r2_0.5.csv	449	226735	TRUE	ENSG00000266094	intron_variant	RASSF5	Ras association domain family member 5	RASSF5		FINNGEN_R6_FEMHER_UNILATERAL
rs28718712	0.000285	0.10292	1.1084	""""Hernia of abodminal wall, postoperative""""	gastrointestinal disease	17	29882071	T	G	0.67118	-0.28743	0.0620398	3.60414e-06	199223	32	4	df.c_2dose_GWAS_LD_clumping_r2_0.5.csv	3119	163040	TRUE							FINNGEN_R6_ABDOM_HERNIA_POSTOP
rs28718712	4.37625e-07	-0.41284		Heel broadband ultrasound attenuation (right)	measurement	17	29882071	T	G	0.671803	-0.138828	0.0387707	0.000342611	301529			df.c_atleast1dose_GWAS_LD_clumping_r2_0.5.csv		114609	TRUE							NEALE2_4120_raw
rs9661909	0.000846	-0.22583	0.797854	""""Inguinal hernia, unilateralk""""	phenotype	1	206714818	T	C	0.50554	-0.282169	0.0587359	1.55508e-06	199223	11	6	df.c_2dose_GWAS_LD_clumping_r2_0.5.csv	449	226735	TRUE	ENSG00000266094	intron_variant	RASSF5	Ras association domain family member 5	RASSF5		FINNGEN_R6_HERING_UNILATERAL
rs9661909	0.000846	-0.22583	0.797854	""""Inguinal of femoral hernia, unilateral""""	musculoskeletal or connective tissue disease	1	206714818	T	C	0.50554	-0.282169	0.0587359	1.55508e-06	199223	11	6	df.c_2dose_GWAS_LD_clumping_r2_0.5.csv	449	226735	TRUE	ENSG00000266094	intron_variant	RASSF5	Ras association domain family member 5	RASSF5		FINNGEN_R6_FEMNINGHER_UNILATERAL
rs79158353	0.000455	0.05949	1.0613	""""Nerve, nerve root and plexus disorders""""	nervous system disease	10	78798475	A	T	0.0817853	-0.304397	0.0674946	6.4845e-06	301529	23	13	df.c_atleast1dose_GWAS_LD_clumping_r2_0.5.csv	29098	260405	TRUE	ENSG00000156113	intron_variant	KCNMA1	potassium calcium-activated channel subfamily M alpha 1	KCNMA1		FINNGEN_R6_G6_NERPLEX
rs28718712	1.03642e-06	-0.0256597		Heel bone mineral density (bmd) t-score, automated (right)	measurement	17	29882071	T	G	0.671803	-0.138828	0.0387707	0.000342611	301529			df.c_atleast1dose_GWAS_LD_clumping_r2_0.5.csv		114614	TRUE							NEALE2_4125_raw
rs9661909	0.000144	-0.49059	0.612265	""""Shock, not elsewhere classified""""	phenotype	1	206714818	T	C	0.50554	-0.282169	0.0587359	1.55508e-06	199223	11	6	df.c_2dose_GWAS_LD_clumping_r2_0.5.csv	124	204453	TRUE	ENSG00000266094	intron_variant	RASSF5	Ras association domain family member 5	RASSF5		FINNGEN_R6_R18_SHOCK_NOT_ELSEW_CLASSIFIED
rs28718712	1.03744e-06	-0.454495		Heel quantitative ultrasound index (qui), direct entry (right)	measurement	17	29882071	T	G	0.671803	-0.138828	0.0387707	0.000342611	301529			df.c_atleast1dose_GWAS_LD_clumping_r2_0.5.csv		114614	TRUE							NEALE2_4123_raw
rs4687124	0.000703	0.25659	1.29252	""""Suppurative otitis media, unspecified""""	disease of ear	3	189840935	G	A	0.231762	0.319337	0.0698652	4.85964e-06	199223	22	22	df.c_2dose_GWAS_LD_clumping_r2_0.5.csv	464	245449	TRUE							FINNGEN_R6_H8_SUP_OTINAS
rs181987785	0.00065748	-0.348048	0.706065	15 to less-than-20 hours | work hours - lumped category	Uncategorised	1	34977912	G	A	0.00546124	1.44894	0.284363	3.48022e-07	301529	30	30	df.c_atleast1dose_GWAS_LD_clumping_r2_0.5.csv	10086	75177	TRUE							NEALE2_22604_1
rs28718712	1.33264e-06	-0.00283087		Heel bone mineral density (bmd) (right)	measurement	17	29882071	T	G	0.671803	-0.138828	0.0387707	0.000342611	301529			df.c_atleast1dose_GWAS_LD_clumping_r2_0.5.csv		114552	TRUE							NEALE2_4124_raw
rs56150535	2.1e-06	0.0102339		Mean corpuscular volume	measurement	15	31647722	T	C	0.359256	0.219571	0.0502408	1.24031e-05	301529			df.c_1dose_GWAS_LD_clumping_r2_0.5.csv		408112	TRUE	ENSG00000169926	intron_variant	KLF13	Kruppel like factor 13	KLF13	PMID:32888494	GCST90002392
rs4687124	0.000235409	-0.157779		2,4-dienoyl-CoA reductase,mitochondrial levels	measurement	3	189840935	G	A	0.231762	0.319337	0.0698652	4.85964e-06	199223	22	22	df.c_2dose_GWAS_LD_clumping_r2_0.5.csv		1296	TRUE						PMID:33303764	GCST90010120
rs72718228	0.000779418	-0.064885	0.937175	30 to 40 hours | work hours - lumped category	Uncategorised	14	69475527	T	C	0.0903761	0.493443	0.104782	2.48623e-06	199223	5	4	df.c_2dose_GWAS_LD_clumping_r2_0.5.csv	23039	75177	TRUE							NEALE2_22604_3
rs9661909	2.4e-06	-0.00971448		Mean corpuscular volume	measurement	1	206714818	T	C	0.504891	-0.125213	0.0367138	0.000648378	301529			df.c_atleast1dose_GWAS_LD_clumping_r2_0.5.csv		408112	TRUE	ENSG00000266094	intron_variant	RASSF5	Ras association domain family member 5	RASSF5	PMID:32888494	GCST90002392
rs56150535	0.000254	0.06792	1.07028	Abnormalities of heart beat	cardiovascular disease	15	31647722	T	C	0.359256	0.202574	0.0381417	1.08969e-07	301529	33	20	df.c_atleast1dose_GWAS_LD_clumping_r2_0.5.csv	7089	199481	TRUE	ENSG00000169926	intron_variant	KLF13	Kruppel like factor 13	KLF13		FINNGEN_R6_R18_ABNORMALITI_HEART_BEAT
rs9661909	2.64e-06	-0.008922		Lymphocyte counts	measurement	1	206714818	T	C	0.504891	-0.125213	0.0367138	0.000648378	301529			df.c_atleast1dose_GWAS_LD_clumping_r2_0.5.csv		524923	TRUE	ENSG00000266094	intron_variant	RASSF5	Ras association domain family member 5	RASSF5	PMID:32888493	GCST90002316
rs28718712	2.94377e-05	0.0229		Alcohol	Uncategorised	17	29882071	T	G	0.67118	-0.28743	0.0620398	3.60414e-06	199223	32	4	df.c_2dose_GWAS_LD_clumping_r2_0.5.csv		51453	TRUE							NEALE2_100022
rs9661909	5.2e-06	-0.00967686		Lymphocyte counts	measurement	1	206714818	T	C	0.504891	-0.125213	0.0367138	0.000648378	301529			df.c_atleast1dose_GWAS_LD_clumping_r2_0.5.csv		408112	TRUE	ENSG00000266094	intron_variant	RASSF5	Ras association domain family member 5	RASSF5	PMID:32888494	GCST90002388
rs28718712	4.13961e-05	0.0539887	1.05547	Alcohol consumed	Uncategorised	17	29882071	T	G	0.67118	-0.28743	0.0620398	3.60414e-06	199223	32	4	df.c_2dose_GWAS_LD_clumping_r2_0.5.csv	25436	51427	TRUE							NEALE2_100580
rs9661909	5.5e-06	-0.0094798		Mean corpuscular hemoglobin	measurement	1	206714818	T	C	0.504891	-0.125213	0.0367138	0.000648378	301529			df.c_atleast1dose_GWAS_LD_clumping_r2_0.5.csv		408112	TRUE	ENSG00000266094	intron_variant	RASSF5	Ras association domain family member 5	RASSF5	PMID:32888494	GCST90002390
rs56150535	1.01304e-05	-0.0104166		Red blood cell (erythrocyte) distribution width	measurement	15	31647722	T	C	0.359256	0.219571	0.0502408	1.24031e-05	301529			df.c_1dose_GWAS_LD_clumping_r2_0.5.csv		350473	TRUE	ENSG00000169926	intron_variant	KLF13	Kruppel like factor 13	KLF13		NEALE2_30070_raw
rs4991425	0.000246705	-0.0329037	0.967632	Alzheimer's disease/dementia | illnesses of mother	phenotype	10	123485856	T	C	0.363185	-0.287656	0.0612222	2.62011e-06	199223	10	8	df.c_2dose_GWAS_LD_clumping_r2_0.5.csv	28507	331041	TRUE							NEALE2_20110_10
rs72664942	0.00049264	0.188287	1.20718	Answered sexual history questions	Uncategorised	4	85808904	G	A	0.00650739	1.17401	0.258846	5.7451e-06	301529	2	2	df.c_atleast1dose_GWAS_LD_clumping_r2_0.5.csv	29611	361015	TRUE	ENSG00000163625	intron_variant	WDFY3	WD repeat and FYVE domain containing 3	WDFY3		NEALE2_2129
rs9661909	0.000441	-0.0478		Antithrombin-III measurement	measurement	1	206714818	T	C	0.50554	-0.282169	0.0587359	1.55508e-06	199223	11	6	df.c_2dose_GWAS_LD_clumping_r2_0.5.csv		10708	TRUE	ENSG00000266094	intron_variant	RASSF5	Ras association domain family member 5	RASSF5	PMID:33328453	GCST90019436
rs9661909	1.2e-05	0.00949144		Neutrophil percentage of white cells	measurement	1	206714818	T	C	0.504891	-0.125213	0.0367138	0.000648378	301529			df.c_atleast1dose_GWAS_LD_clumping_r2_0.5.csv		408112	TRUE	ENSG00000266094	intron_variant	RASSF5	Ras association domain family member 5	RASSF5	PMID:32888494	GCST90002399
rs4073656	0.000362712	-0.0726677	0.92991	Anxiety/panic attacks | non-cancer illness code, self-reported	nervous system disease	2	48981646	G	A	0.502083	-0.287743	0.0587982	9.89389e-07	199223	5	3	df.c_2dose_GWAS_LD_clumping_r2_0.5.csv	4961	361141	TRUE	ENSG00000138039	intron_variant	LHCGR	luteinizing hormone/choriogonadotropin receptor	LHCGR		NEALE2_20002_1287
rs56150535	1.81e-05	0.008644		Mean corpuscular hemoglobin	measurement	15	31647722	T	C	0.359256	0.219571	0.0502408	1.24031e-05	301529			df.c_1dose_GWAS_LD_clumping_r2_0.5.csv		486823	TRUE	ENSG00000169926	intron_variant	KLF13	Kruppel like factor 13	KLF13	PMID:32888493	GCST90002322
rs12466174	0.0008762	-0.0687		Apolipoprotein A-I measurement	measurement	2	184802609	T	G	0.121612	0.41682	0.0919475	5.80842e-06	199223	8	7	df.c_2dose_GWAS_LD_clumping_r2_0.5.csv		10708	TRUE						PMID:33328453	GCST90019420
rs56150535	2.3e-05	0.00921497		Mean corpuscular hemoglobin	measurement	15	31647722	T	C	0.359256	0.219571	0.0502408	1.24031e-05	301529			df.c_1dose_GWAS_LD_clumping_r2_0.5.csv		408112	TRUE	ENSG00000169926	intron_variant	KLF13	Kruppel like factor 13	KLF13	PMID:32888494	GCST90002390
rs12466174	0.0008762	-0.0687		Apolipoprotein A-I measurement	measurement	2	184802609	T	G	0.121563	0.247555	0.0568433	1.33045e-05	301529	8	7	df.c_atleast1dose_GWAS_LD_clumping_r2_0.5.csv		10708	TRUE						PMID:33328453	GCST90019420
rs2874139	6.79138e-05	0.348614	1.4171	Arthrotec 50 tablet | treatment/medication code	measurement	4	169751502	C	G	0.680009	-0.287577	0.0632727	5.49245e-06	199223	43	15	df.c_2dose_GWAS_LD_clumping_r2_0.5.csv	308	361141	TRUE	ENSG00000129116	intron_variant	PALLD	palladin, cytoskeletal associated protein	PALLD		NEALE2_20003_1140927086
rs28718712	3.5e-05	-0.00905366		Aspartate aminotransferase levels	measurement	17	29882071	T	G	0.67118	-0.28743	0.0620398	3.60414e-06	199223	32	4	df.c_2dose_GWAS_LD_clumping_r2_0.5.csv		436275	TRUE						PMID:34226706	GCST90025980
rs56150535	2.71e-05	0.008123		Mean corpuscular volume	measurement	15	31647722	T	C	0.359256	0.219571	0.0502408	1.24031e-05	301529			df.c_1dose_GWAS_LD_clumping_r2_0.5.csv		544127	TRUE	ENSG00000169926	intron_variant	KLF13	Kruppel like factor 13	KLF13	PMID:32888493	GCST90002334
rs72718228	0.000232	0.2008	1.22238	Atrophic disorders of skin	integumentary system disease	14	69475527	T	C	0.0903761	0.493443	0.104782	2.48623e-06	199223	5	4	df.c_2dose_GWAS_LD_clumping_r2_0.5.csv	2035	248644	TRUE							FINNGEN_R6_L12_ATROPHICSKIN
rs56150535	0.0005222	-0.0127195		Basophil percentage of granulocytes	measurement	15	31647722	T	C	0.359256	0.202574	0.0381417	1.08969e-07	301529	33	20	df.c_atleast1dose_GWAS_LD_clumping_r2_0.5.csv		170223	TRUE	ENSG00000169926	intron_variant	KLF13	Kruppel like factor 13	KLF13	PMID:27863252	GCST004634
rs2874139	2.72e-05	-0.55987	0.571283	""""Chronic myeloid leukaemia [CML], BCR/ABL-positive""""	cell proliferation disorder	4	169751502	C	G	0.680938	-0.137253	0.0395555	0.000520688	301529			df.c_atleast1dose_GWAS_LD_clumping_r2_0.5.csv	131	259453	TRUE	ENSG00000129116	intron_variant	PALLD	palladin, cytoskeletal associated protein	PALLD		FINNGEN_R6_CML
rs9661909	0.000479	0.16634	1.18097	Benign neoplasm: Adrenal gland	cell proliferation disorder	1	206714818	T	C	0.50554	-0.282169	0.0587359	1.55508e-06	199223	11	6	df.c_2dose_GWAS_LD_clumping_r2_0.5.csv	909	260405	TRUE	ENSG00000266094	intron_variant	RASSF5	Ras association domain family member 5	RASSF5		FINNGEN_R6_CD2_BENIGN_ADRENAL
rs28718712	2.94377e-05	0.0229		Alcohol	Uncategorised	17	29882071	T	G	0.671803	-0.138828	0.0387707	0.000342611	301529			df.c_atleast1dose_GWAS_LD_clumping_r2_0.5.csv		51453	TRUE							NEALE2_100022
rs9661909	0.00051	0.16575	1.18028	Benign neoplasm: Adrenal gland (controls excluding all cancers)	cell proliferation disorder	1	206714818	T	C	0.50554	-0.282169	0.0587359	1.55508e-06	199223	11	6	df.c_2dose_GWAS_LD_clumping_r2_0.5.csv	909	209445	TRUE	ENSG00000266094	intron_variant	RASSF5	Ras association domain family member 5	RASSF5		FINNGEN_R6_CD2_BENIGN_ADRENAL_EXALLC
rs9661909	2.9721e-05	-0.277392	0.757758	Omacor 1g capsule | treatment/medication code	measurement	1	206714818	T	C	0.504891	-0.125213	0.0367138	0.000648378	301529			df.c_atleast1dose_GWAS_LD_clumping_r2_0.5.csv	460	361141	TRUE	ENSG00000266094	intron_variant	RASSF5	Ras association domain family member 5	RASSF5		NEALE2_20003_1141181868
rs56150535	0.000385	0.10459	1.11026	Benign neoplasm: Sigmoid colon	cell proliferation disorder	15	31647722	T	C	0.359256	0.202574	0.0381417	1.08969e-07	301529	33	20	df.c_atleast1dose_GWAS_LD_clumping_r2_0.5.csv	2695	260405	TRUE	ENSG00000169926	intron_variant	KLF13	Kruppel like factor 13	KLF13		FINNGEN_R6_CD2_BENIGN_SIGMOID_COLON
rs56150535	0.000313	0.10679	1.1127	Benign neoplasm: Sigmoid colon (controls excluding all cancers)	cell proliferation disorder	15	31647722	T	C	0.359256	0.202574	0.0381417	1.08969e-07	301529	33	20	df.c_atleast1dose_GWAS_LD_clumping_r2_0.5.csv	2695	210214	TRUE	ENSG00000169926	intron_variant	KLF13	Kruppel like factor 13	KLF13		FINNGEN_R6_CD2_BENIGN_SIGMOID_COLON_EXALLC
rs72664942	0.000548	0.15157	1.16366	Benign neoplasms	cell proliferation disorder	4	85808904	G	A	0.00650739	1.17401	0.258846	5.7451e-06	301529	2	2	df.c_atleast1dose_GWAS_LD_clumping_r2_0.5.csv	62983	260405	TRUE	ENSG00000163625	intron_variant	WDFY3	WD repeat and FYVE domain containing 3	WDFY3		FINNGEN_R6_CD2_BENIGN
rs4073656	3.2e-05	0.0111089		Bioavailable testosterone levels	measurement	2	48981646	G	A	0.502083	-0.287743	0.0587982	9.89389e-07	199223	5	3	df.c_2dose_GWAS_LD_clumping_r2_0.5.csv		188507	TRUE	ENSG00000138039	intron_variant	LHCGR	luteinizing hormone/choriogonadotropin receptor	LHCGR	PMID:32042192	GCST90012102
rs28718712	3.5e-05	-0.00905366		Aspartate aminotransferase levels	measurement	17	29882071	T	G	0.671803	-0.138828	0.0387707	0.000342611	301529			df.c_atleast1dose_GWAS_LD_clumping_r2_0.5.csv		436275	TRUE						PMID:34226706	GCST90025980
rs4073656	3.4e-05	0.00833719		Bioavailable testosterone levels	measurement	2	48981646	G	A	0.502083	-0.287743	0.0587982	9.89389e-07	199223	5	3	df.c_2dose_GWAS_LD_clumping_r2_0.5.csv		382988	TRUE	ENSG00000138039	intron_variant	LHCGR	luteinizing hormone/choriogonadotropin receptor	LHCGR	PMID:32042192	GCST90012104
rs2874139	3.79e-05	-0.06095	0.94087	Menorrhagia	phenotype	4	169751502	C	G	0.680938	-0.137253	0.0395555	0.000520688	301529			df.c_atleast1dose_GWAS_LD_clumping_r2_0.5.csv	14230	95823	TRUE	ENSG00000129116	intron_variant	PALLD	palladin, cytoskeletal associated protein	PALLD		FINNGEN_R6_N14_MENORRHAGIA
rs56150535	4.06854e-05	0.0445613		Mean corpuscular volume	measurement	15	31647722	T	C	0.359256	0.219571	0.0502408	1.24031e-05	301529			df.c_1dose_GWAS_LD_clumping_r2_0.5.csv		350473	TRUE	ENSG00000169926	intron_variant	KLF13	Kruppel like factor 13	KLF13		NEALE2_30040_raw
rs4687124	0.0002154	0.0305	1.03097	Breast cancer	cell proliferation disorder	3	189840935	G	A	0.231762	0.319337	0.0698652	4.85964e-06	199223	22	22	df.c_2dose_GWAS_LD_clumping_r2_0.5.csv	76192	139274	TRUE						PMID:29059683	GCST004988
rs28718712	0.000505	0.05606	1.05766	Chronic sinusitis	respiratory or thoracic disease	17	29882071	T	G	0.67118	-0.28743	0.0620398	3.60414e-06	199223	32	4	df.c_2dose_GWAS_LD_clumping_r2_0.5.csv	10435	209643	TRUE							FINNGEN_R6_J10_CHRONSINUSITIS
rs28718712	4.13961e-05	0.0539887	1.05547	Alcohol consumed	Uncategorised	17	29882071	T	G	0.671803	-0.138828	0.0387707	0.000342611	301529			df.c_atleast1dose_GWAS_LD_clumping_r2_0.5.csv	25436	51427	TRUE							NEALE2_100580
rs12466174	0.000858801	-0.61504	0.540619	Ciprofloxacin | treatment/medication code	Uncategorised	2	184802609	T	G	0.121612	0.41682	0.0919475	5.80842e-06	199223	8	7	df.c_2dose_GWAS_LD_clumping_r2_0.5.csv	141	361141	TRUE							NEALE2_20003_1140874138
rs2874139	5.32769e-05	-0.119317		Pulse rate, automated reading	measurement	4	169751502	C	G	0.680938	-0.137253	0.0395555	0.000520688	301529			df.c_atleast1dose_GWAS_LD_clumping_r2_0.5.csv		340162	TRUE	ENSG00000129116	intron_variant	PALLD	palladin, cytoskeletal associated protein	PALLD		NEALE2_102_raw
rs12466174	0.000858801	-0.61504	0.540619	Ciprofloxacin | treatment/medication code	Uncategorised	2	184802609	T	G	0.121563	0.247555	0.0568433	1.33045e-05	301529	8	7	df.c_atleast1dose_GWAS_LD_clumping_r2_0.5.csv	141	361141	TRUE							NEALE2_20003_1140874138
rs9661909	5.4e-05	-0.00871681		Lymphocyte percentage of white cells	measurement	1	206714818	T	C	0.504891	-0.125213	0.0367138	0.000648378	301529			df.c_atleast1dose_GWAS_LD_clumping_r2_0.5.csv		408112	TRUE	ENSG00000266094	intron_variant	RASSF5	Ras association domain family member 5	RASSF5	PMID:32888494	GCST90002389
rs4073656	0.000531366	-0.317678	0.727837	Clomipramine | treatment/medication code	measurement	2	48981646	G	A	0.502083	-0.287743	0.0587982	9.89389e-07	199223	5	3	df.c_2dose_GWAS_LD_clumping_r2_0.5.csv	242	361141	TRUE	ENSG00000138039	intron_variant	LHCGR	luteinizing hormone/choriogonadotropin receptor	LHCGR		NEALE2_20003_1140879620
rs9661909	5.4e-05	-0.007372		Mean corpuscular volume	measurement	1	206714818	T	C	0.504891	-0.125213	0.0367138	0.000648378	301529			df.c_atleast1dose_GWAS_LD_clumping_r2_0.5.csv		544127	TRUE	ENSG00000266094	intron_variant	RASSF5	Ras association domain family member 5	RASSF5	PMID:32888493	GCST90002334
rs4991425	0.000581604	-0.348725	0.705587	Co-amilozide | treatment/medication code	measurement	10	123485856	T	C	0.363185	-0.287656	0.0612222	2.62011e-06	199223	10	8	df.c_2dose_GWAS_LD_clumping_r2_0.5.csv	214	361141	TRUE							NEALE2_20003_1140923276
rs79158353	0.00012023	-0.0112973		Comparative body size at age 10	Uncategorised	10	78798475	A	T	0.0817853	-0.304397	0.0674946	6.4845e-06	301529	23	13	df.c_atleast1dose_GWAS_LD_clumping_r2_0.5.csv		354996	TRUE	ENSG00000156113	intron_variant	KCNMA1	potassium calcium-activated channel subfamily M alpha 1	KCNMA1		NEALE2_1687
rs2874139	0.000719	0.0737	1.07648	Coronary artery bypass grafting	Uncategorised	4	169751502	C	G	0.680009	-0.287577	0.0632727	5.49245e-06	199223	43	15	df.c_2dose_GWAS_LD_clumping_r2_0.5.csv	6904	229455	TRUE	ENSG00000129116	intron_variant	PALLD	palladin, cytoskeletal associated protein	PALLD		FINNGEN_R6_I9_CABG
rs56150535	9.5e-05	-0.029	0.971416	Crohn's disease vs ulcerative colitis (ordinary least squares (OLS))	gastrointestinal disease	15	31647722	T	C	0.359256	0.202574	0.0381417	1.08969e-07	301529	33	20	df.c_atleast1dose_GWAS_LD_clumping_r2_0.5.csv	12924	12924	TRUE	ENSG00000169926	intron_variant	KLF13	Kruppel like factor 13	KLF13	PMID:33686288	GCST90016611
rs9661909	6.72425e-05	-0.0173651		Mean corpuscular haemoglobin	measurement	1	206714818	T	C	0.504891	-0.125213	0.0367138	0.000648378	301529			df.c_atleast1dose_GWAS_LD_clumping_r2_0.5.csv		350472	TRUE	ENSG00000266094	intron_variant	RASSF5	Ras association domain family member 5	RASSF5		NEALE2_30050_raw
rs56150535	0.000971372	0.0167628	1.0169	Dark brown | hair colour (natural, before greying)	phenotype	15	31647722	T	C	0.359256	0.202574	0.0381417	1.08969e-07	301529	33	20	df.c_atleast1dose_GWAS_LD_clumping_r2_0.5.csv	134627	360270	TRUE	ENSG00000169926	intron_variant	KLF13	Kruppel like factor 13	KLF13		NEALE2_1747_4
rs2874139	6.75501e-05	-0.0203772	0.979829	Sensitivity / hurt feelings	measurement	4	169751502	C	G	0.680938	-0.137253	0.0395555	0.000520688	301529			df.c_atleast1dose_GWAS_LD_clumping_r2_0.5.csv	156066	350821	TRUE	ENSG00000129116	intron_variant	PALLD	palladin, cytoskeletal associated protein	PALLD		NEALE2_1950
rs187268954	0.000985	0.854	2.34902	Degeneration of macula and posterior pole of retina	disease of visual system	3	116529463	C	T	0.00392133	1.73649	0.357806	1.21513e-06	301529	4	3	df.c_atleast1dose_GWAS_LD_clumping_r2_0.5.csv	2191	399050	TRUE							SAIGE_362_2
rs2874139	6.79138e-05	0.348614	1.4171	Arthrotec 50 tablet | treatment/medication code	measurement	4	169751502	C	G	0.680938	-0.137253	0.0395555	0.000520688	301529			df.c_atleast1dose_GWAS_LD_clumping_r2_0.5.csv	308	361141	TRUE	ENSG00000129116	intron_variant	PALLD	palladin, cytoskeletal associated protein	PALLD		NEALE2_20003_1140927086
rs56150535	0.000615	0.05583	1.05742	Disorders of skin appendages	integumentary system disease	15	31647722	T	C	0.359256	0.202574	0.0381417	1.08969e-07	301529	33	20	df.c_atleast1dose_GWAS_LD_clumping_r2_0.5.csv	9417	260405	TRUE	ENSG00000169926	intron_variant	KLF13	Kruppel like factor 13	KLF13		FINNGEN_R6_L12_DISORDSKINAPPENDIX
rs2874139	8.92e-05	-0.03426	0.96632	Paracetamol of NSAID medication	biological process	4	169751502	C	G	0.680938	-0.137253	0.0395555	0.000520688	301529			df.c_atleast1dose_GWAS_LD_clumping_r2_0.5.csv	213342	260405	TRUE	ENSG00000129116	intron_variant	PALLD	palladin, cytoskeletal associated protein	PALLD		FINNGEN_R6_RX_PARACETAMOL_NSAID
rs72664942	9.07609e-05	0.124052	1.13207	None of the above | vascular/heart problems diagnosed by doctor	Uncategorised	4	85808904	G	A	0.00650739	1.15438	0.332205	0.00051103	301529			df.c_1dose_GWAS_LD_clumping_r2_0.5.csv	106855	360420	TRUE	ENSG00000163625	intron_variant	WDFY3	WD repeat and FYVE domain containing 3	WDFY3		NEALE2_6150_100
rs2874139	0.000475	-0.04593	0.955109	Diverticular disease of intestine	gastrointestinal disease	4	169751502	C	G	0.680009	-0.287577	0.0632727	5.49245e-06	199223	43	15	df.c_2dose_GWAS_LD_clumping_r2_0.5.csv	17851	233807	TRUE	ENSG00000129116	intron_variant	PALLD	palladin, cytoskeletal associated protein	PALLD		FINNGEN_R6_K11_DIVERTIC
rs56150535	0.000356	-0.16066	0.851582	Drug-induced neutropenia	immune system disease	15	31647722	T	C	0.359256	0.202574	0.0381417	1.08969e-07	301529	33	20	df.c_atleast1dose_GWAS_LD_clumping_r2_0.5.csv	1125	260405	TRUE	ENSG00000169926	intron_variant	KLF13	Kruppel like factor 13	KLF13		FINNGEN_R6_DRUGADVERS_NEUTROPENIA
rs28718712	9.26896e-05	0.00958482		Morning/evening person (chronotype)	measurement	17	29882071	T	G	0.671803	-0.138828	0.0387707	0.000342611	301529			df.c_atleast1dose_GWAS_LD_clumping_r2_0.5.csv		322488	TRUE							NEALE2_1180
rs56150535	0.00052	-0.20392	0.815528	Emotional disorders starting during childhood or adolecense (more control exclusions)	nervous system disease	15	31647722	T	C	0.359256	0.202574	0.0381417	1.08969e-07	301529	33	20	df.c_atleast1dose_GWAS_LD_clumping_r2_0.5.csv	949	199054	TRUE	ENSG00000169926	intron_variant	KLF13	Kruppel like factor 13	KLF13		FINNGEN_R6_KRA_PSY_CHILDEMOT_EXMORE
rs9661909	9.45e-05	-0.00758		Mean corpuscular hemoglobin	measurement	1	206714818	T	C	0.504891	-0.125213	0.0367138	0.000648378	301529			df.c_atleast1dose_GWAS_LD_clumping_r2_0.5.csv		486823	TRUE	ENSG00000266094	intron_variant	RASSF5	Ras association domain family member 5	RASSF5	PMID:32888493	GCST90002322
rs56150535	9.5e-05	-0.029	0.971416	Crohn's disease vs ulcerative colitis (ordinary least squares (OLS))	gastrointestinal disease	15	31647722	T	C	0.359256	0.219571	0.0502408	1.24031e-05	301529			df.c_1dose_GWAS_LD_clumping_r2_0.5.csv	12924	12924	TRUE	ENSG00000169926	intron_variant	KLF13	Kruppel like factor 13	KLF13	PMID:33686288	GCST90016611
rs187268954	0.000338233	0.132484		Eosinophill percentage	measurement	3	116529463	C	T	0.00392133	1.73649	0.357806	1.21513e-06	301529	4	3	df.c_atleast1dose_GWAS_LD_clumping_r2_0.5.csv		349861	TRUE							NEALE2_30210_raw
rs4991425	0.000105499	-0.0387579	0.961984	Ever felt worried, tense, or anxious for most of a month or longer	phenotype	10	123485856	T	C	0.363185	-0.287656	0.0612222	2.62011e-06	199223	10	8	df.c_2dose_GWAS_LD_clumping_r2_0.5.csv	29351	110315	TRUE							NEALE2_20421
rs28718712	0.000103641	-0.37878	0.684696	Septicaemia / sepsis | non-cancer illness code, self-reported	phenotype	17	29882071	T	G	0.671803	-0.138828	0.0387707	0.000342611	301529			df.c_atleast1dose_GWAS_LD_clumping_r2_0.5.csv	238	361141	TRUE							NEALE2_20002_1657
rs4991425	0.000522	-0.462	0.630022	Eye infection, viral	infectious disease	10	123485856	T	C	0.363185	-0.287656	0.0612222	2.62011e-06	199223	10	8	df.c_2dose_GWAS_LD_clumping_r2_0.5.csv	126	399432	TRUE							SAIGE_369_2
rs4687124	0.000111026	0.022106	1.02235	Father still alive	Uncategorised	3	189840935	G	A	0.231762	0.319337	0.0698652	4.85964e-06	199223	22	22	df.c_2dose_GWAS_LD_clumping_r2_0.5.csv	81229	351538	TRUE							NEALE2_1797
rs56150535	0.000111533	0.254958	1.29041	Selenium ace tablet | treatment/medication code	measurement	15	31647722	T	C	0.359256	0.219571	0.0502408	1.24031e-05	301529			df.c_1dose_GWAS_LD_clumping_r2_0.5.csv	503	361141	TRUE	ENSG00000169926	intron_variant	KLF13	Kruppel like factor 13	KLF13		NEALE2_20003_1140911682
rs2874139	0.0003342	-0.00909848		Feeling hurt	measurement	4	169751502	C	G	0.680009	-0.287577	0.0632727	5.49245e-06	199223	43	15	df.c_2dose_GWAS_LD_clumping_r2_0.5.csv		372047	TRUE	ENSG00000129116	intron_variant	PALLD	palladin, cytoskeletal associated protein	PALLD	PMID:29500382	GCST006951
rs2874139	0.000385	-0.06179	0.94008	Female genital prolapse	reproductive system or breast disease	4	169751502	C	G	0.680009	-0.287577	0.0632727	5.49245e-06	199223	43	15	df.c_2dose_GWAS_LD_clumping_r2_0.5.csv	10919	92512	TRUE	ENSG00000129116	intron_variant	PALLD	palladin, cytoskeletal associated protein	PALLD		FINNGEN_R6_N14_FEMGENPROL
rs2874139	0.000115	-0.0332	0.967345	Noninflammatory disorders of female genital tract	reproductive system or breast disease	4	169751502	C	G	0.680938	-0.137253	0.0395555	0.000520688	301529			df.c_atleast1dose_GWAS_LD_clumping_r2_0.5.csv	65468	147061	TRUE	ENSG00000129116	intron_variant	PALLD	palladin, cytoskeletal associated protein	PALLD		FINNGEN_R6_N14_FEMALEGENNONINF
rs4991425	0.000641	0.30056	1.35061	Foreign body in ear	injury, poisoning or other complication	10	123485856	T	C	0.363185	-0.287656	0.0612222	2.62011e-06	199223	10	8	df.c_2dose_GWAS_LD_clumping_r2_0.5.csv	263	255800	TRUE							FINNGEN_R6_ST19_FOREI_BODY_EAR
rs2874139	0.00012	0.000712444	1.00071	Muscle or soft tissue injuries	injury, poisoning or other complication	4	169751502	C	G	0.680938	-0.137253	0.0395555	0.000520688	301529			df.c_atleast1dose_GWAS_LD_clumping_r2_0.5.csv	3470	484598	TRUE	ENSG00000129116	intron_variant	PALLD	palladin, cytoskeletal associated protein	PALLD	PMID:33959723	GCST90038667
rs187268954	8.54059e-07	0.0347008		Frequency of needing morning drink of alcohol after heavy drinking session in last year	biological process	3	116529463	C	T	0.00392133	1.73649	0.357806	1.21513e-06	301529	4	3	df.c_atleast1dose_GWAS_LD_clumping_r2_0.5.csv		65099	TRUE							NEALE2_20412
rs2874139	0.000647	-0.02258	0.977673	Genitourinary diseases	urinary system disease	4	169751502	C	G	0.680009	-0.287577	0.0632727	5.49245e-06	199223	43	15	df.c_2dose_GWAS_LD_clumping_r2_0.5.csv	124266	260405	TRUE	ENSG00000129116	intron_variant	PALLD	palladin, cytoskeletal associated protein	PALLD		FINNGEN_R6_N14_GENITOURINARY
rs9661909	0.0001203	0.0194375		Intelligence	biological process	1	206714818	T	C	0.504891	-0.125213	0.0367138	0.000648378	301529			df.c_atleast1dose_GWAS_LD_clumping_r2_0.5.csv		78308	TRUE	ENSG00000266094	intron_variant	RASSF5	Ras association domain family member 5	RASSF5	PMID:28530673	GCST004364
rs7590599	0.000322932	-0.00654731		Getting up in morning	Uncategorised	2	108915136	C	T	0.604469	0.181728	0.0375004	1.25954e-06	301529	8	5	df.c_atleast1dose_GWAS_LD_clumping_r2_0.5.csv		360231	TRUE	ENSG00000198203	intron_variant	SULT1C2	sulfotransferase family 1C member 2	SULT1C2		NEALE2_1170
rs28718712	0.000339747	-0.0067502		Getting up in morning	Uncategorised	17	29882071	T	G	0.67118	-0.28743	0.0620398	3.60414e-06	199223	32	4	df.c_2dose_GWAS_LD_clumping_r2_0.5.csv		360231	TRUE							NEALE2_1170
rs28718712	9.6e-09	-0.0115331		Heel bone mineral density	measurement	17	29882071	T	G	0.67118	-0.28743	0.0620398	3.60414e-06	199223	32	4	df.c_2dose_GWAS_LD_clumping_r2_0.5.csv		426824	TRUE						PMID:30598549	GCST006979
rs9661909	0.000144	-0.49059	0.612265	""""Shock, not elsewhere classified""""	phenotype	1	206714818	T	C	0.504891	-0.125213	0.0367138	0.000648378	301529			df.c_atleast1dose_GWAS_LD_clumping_r2_0.5.csv	124	204453	TRUE	ENSG00000266094	intron_variant	RASSF5	Ras association domain family member 5	RASSF5		FINNGEN_R6_R18_SHOCK_NOT_ELSEW_CLASSIFIED
rs7590599	0.000149	0.12979	1.13859	Other benign neoplasms of connective and other soft tissue (controls excluding all cancers)	cell proliferation disorder	2	108915136	C	T	0.604469	0.162837	0.0494046	0.000980793	301529			df.c_1dose_GWAS_LD_clumping_r2_0.5.csv	1814	209601	TRUE	ENSG00000198203	intron_variant	SULT1C2	sulfotransferase family 1C member 2	SULT1C2		FINNGEN_R6_CD2_BENIGN_CONNECTIVE_SOFT_EXALLC
rs7590599	0.000149	0.12979	1.13859	Other benign neoplasms of connective and other soft tissue (controls excluding all cancers)	cell proliferation disorder	2	108915136	C	T	0.604267	0.23275	0.0599082	0.000102286	199223			df.c_2dose_GWAS_LD_clumping_r2_0.5.csv	1814	209601	TRUE	ENSG00000198203	intron_variant	SULT1C2	sulfotransferase family 1C member 2	SULT1C2		FINNGEN_R6_CD2_BENIGN_CONNECTIVE_SOFT_EXALLC
rs4073656	0.000975101	0.0013626		Heel bone mineral density (bmd)	measurement	2	48981646	G	A	0.502083	-0.287743	0.0587982	9.89389e-07	199223	5	3	df.c_2dose_GWAS_LD_clumping_r2_0.5.csv		206496	TRUE	ENSG00000138039	intron_variant	LHCGR	luteinizing hormone/choriogonadotropin receptor	LHCGR		NEALE2_3148_raw
rs28718712	1.33264e-06	-0.00283087		Heel bone mineral density (bmd) (right)	measurement	17	29882071	T	G	0.67118	-0.28743	0.0620398	3.60414e-06	199223	32	4	df.c_2dose_GWAS_LD_clumping_r2_0.5.csv		114552	TRUE							NEALE2_4124_raw
rs9661909	0.000151	-0.007135		Monocyte count	measurement	1	206714818	T	C	0.504891	-0.125213	0.0367138	0.000648378	301529			df.c_atleast1dose_GWAS_LD_clumping_r2_0.5.csv		521594	TRUE	ENSG00000266094	intron_variant	RASSF5	Ras association domain family member 5	RASSF5	PMID:32888493	GCST90002340
rs7590599	0.000159	0.12879	1.13745	Other benign neoplasms of connective and other soft tissue	cell proliferation disorder	2	108915136	C	T	0.604469	0.162837	0.0494046	0.000980793	301529			df.c_1dose_GWAS_LD_clumping_r2_0.5.csv	1814	260405	TRUE	ENSG00000198203	intron_variant	SULT1C2	sulfotransferase family 1C member 2	SULT1C2		FINNGEN_R6_CD2_BENIGN_CONNECTIVE_SOFT
rs7590599	0.000159	0.12879	1.13745	Other benign neoplasms of connective and other soft tissue	cell proliferation disorder	2	108915136	C	T	0.604267	0.23275	0.0599082	0.000102286	199223			df.c_2dose_GWAS_LD_clumping_r2_0.5.csv	1814	260405	TRUE	ENSG00000198203	intron_variant	SULT1C2	sulfotransferase family 1C member 2	SULT1C2		FINNGEN_R6_CD2_BENIGN_CONNECTIVE_SOFT
rs4073656	0.00097769	0.0122128		Heel bone mineral density (bmd) t-score, automated	measurement	2	48981646	G	A	0.502083	-0.287743	0.0587982	9.89389e-07	199223	5	3	df.c_2dose_GWAS_LD_clumping_r2_0.5.csv		206589	TRUE	ENSG00000138039	intron_variant	LHCGR	luteinizing hormone/choriogonadotropin receptor	LHCGR		NEALE2_78_raw
rs28718712	1.03642e-06	-0.0256597		Heel bone mineral density (bmd) t-score, automated (right)	measurement	17	29882071	T	G	0.67118	-0.28743	0.0620398	3.60414e-06	199223	32	4	df.c_2dose_GWAS_LD_clumping_r2_0.5.csv		114614	TRUE							NEALE2_4125_raw
rs28718712	0.000161	-0.48385	0.616406	""""Congenital malformations of gallbladder, bile ducts and liver""""	Uncategorised	17	29882071	T	G	0.671803	-0.138828	0.0387707	0.000342611	301529			df.c_atleast1dose_GWAS_LD_clumping_r2_0.5.csv	134	259864	TRUE							FINNGEN_R6_Q17_CONGEN_MALFO_GALLB_BILE_DUCTS_LIVER
rs36170929	0.000169552	0.0183441	1.01851	O levels/gcses or equivalent | qualifications	measurement	7	12541187	G	A	0.639669	0.198885	0.0505227	8.2662e-05	301529	11	0	df.c_1dose_GWAS_LD_clumping_r2_0.5.csv	168672	357549	TRUE							NEALE2_6138_3
rs36170929	0.000169552	0.0183441	1.01851	O levels/gcses or equivalent | qualifications	measurement	7	12541187	G	A	0.640608	0.237542	0.0611601	0.00010278	199223			df.c_2dose_GWAS_LD_clumping_r2_0.5.csv	168672	357549	TRUE							NEALE2_6138_3
rs28718712	2.6e-09	-0.0119813		Heel bone mineral density T score	measurement	17	29882071	T	G	0.67118	-0.28743	0.0620398	3.60414e-06	199223	32	4	df.c_2dose_GWAS_LD_clumping_r2_0.5.csv		445855	TRUE						PMID:34226706	GCST90025982
rs7590599	0.000177126	0.47284	1.60454	Zapain caplet | treatment/medication code	measurement	2	108915136	C	T	0.604469	0.162837	0.0494046	0.000980793	301529			df.c_1dose_GWAS_LD_clumping_r2_0.5.csv	133	361141	TRUE	ENSG00000198203	intron_variant	SULT1C2	sulfotransferase family 1C member 2	SULT1C2		NEALE2_20003_1141178052
rs7590599	0.000177126	0.47284	1.60454	Zapain caplet | treatment/medication code	measurement	2	108915136	C	T	0.604267	0.23275	0.0599082	0.000102286	199223			df.c_2dose_GWAS_LD_clumping_r2_0.5.csv	133	361141	TRUE	ENSG00000198203	intron_variant	SULT1C2	sulfotransferase family 1C member 2	SULT1C2		NEALE2_20003_1141178052
rs28718712	4.37625e-07	-0.41284		Heel broadband ultrasound attenuation (right)	measurement	17	29882071	T	G	0.67118	-0.28743	0.0620398	3.60414e-06	199223	32	4	df.c_2dose_GWAS_LD_clumping_r2_0.5.csv		114609	TRUE							NEALE2_4120_raw
rs56150535	0.0001881	-0.0138371		Red cell distribution width	measurement	15	31647722	T	C	0.359256	0.219571	0.0502408	1.24031e-05	301529			df.c_1dose_GWAS_LD_clumping_r2_0.5.csv		171529	TRUE	ENSG00000169926	intron_variant	KLF13	Kruppel like factor 13	KLF13	PMID:27863252	GCST004621
rs4073656	0.000979552	0.189146		Heel broadband ultrasound attenuation, direct entry	measurement	2	48981646	G	A	0.502083	-0.287743	0.0587982	9.89389e-07	199223	5	3	df.c_2dose_GWAS_LD_clumping_r2_0.5.csv		206576	TRUE	ENSG00000138039	intron_variant	LHCGR	luteinizing hormone/choriogonadotropin receptor	LHCGR		NEALE2_3144_raw
rs4073656	0.000979183	0.216298		Heel quantitative ultrasound index (qui), direct entry	measurement	2	48981646	G	A	0.502083	-0.287743	0.0587982	9.89389e-07	199223	5	3	df.c_2dose_GWAS_LD_clumping_r2_0.5.csv		206589	TRUE	ENSG00000138039	intron_variant	LHCGR	luteinizing hormone/choriogonadotropin receptor	LHCGR		NEALE2_3147_raw
rs28718712	1.03744e-06	-0.454495		Heel quantitative ultrasound index (qui), direct entry (right)	measurement	17	29882071	T	G	0.67118	-0.28743	0.0620398	3.60414e-06	199223	32	4	df.c_2dose_GWAS_LD_clumping_r2_0.5.csv		114614	TRUE							NEALE2_4123_raw
rs56150535	0.0002	-0.00816325		Red blood cell count	measurement	15	31647722	T	C	0.359256	0.219571	0.0502408	1.24031e-05	301529			df.c_1dose_GWAS_LD_clumping_r2_0.5.csv		408112	TRUE	ENSG00000169926	intron_variant	KLF13	Kruppel like factor 13	KLF13	PMID:32888494	GCST90002403
rs28718712	0.00097	0.00617831		Hemoglobin A1c levels	measurement	17	29882071	T	G	0.67118	-0.28743	0.0620398	3.60414e-06	199223	32	4	df.c_2dose_GWAS_LD_clumping_r2_0.5.csv		437749	TRUE						PMID:34226706	GCST90025974
rs56150535	0.0002065	-0.0328	0.967732	Prostate cancer	cell proliferation disorder	15	31647722	T	C	0.359256	0.219571	0.0502408	1.24031e-05	301529			df.c_1dose_GWAS_LD_clumping_r2_0.5.csv	79148	140254	TRUE	ENSG00000169926	intron_variant	KLF13	Kruppel like factor 13	KLF13	PMID:29892016	GCST006085
rs56150535	0.00096809	-0.0627176		Herpes simplex virus 1 mgG-1 antibody levels	measurement	15	31647722	T	C	0.359256	0.202574	0.0381417	1.08969e-07	301529	33	20	df.c_atleast1dose_GWAS_LD_clumping_r2_0.5.csv		6199	TRUE	ENSG00000169926	intron_variant	KLF13	Kruppel like factor 13	KLF13	PMID:33204752	GCST90006918
rs142193221	0.0002099	0.3172		Prostaglandin E synthase 2 measurement	measurement	22	21166165	A	G	0.00595962	1.3172	0.354238	0.000200477	301529			df.c_1dose_GWAS_LD_clumping_r2_0.5.csv		10708	TRUE	ENSG00000241973	intron_variant	PI4KA	phosphatidylinositol 4-kinase alpha	PI4KA	PMID:33328453	GCST90019410
rs4073656	0.00041	0.00755051		High light scatter reticulocyte count	measurement	2	48981646	G	A	0.502083	-0.287743	0.0587982	9.89389e-07	199223	5	3	df.c_2dose_GWAS_LD_clumping_r2_0.5.csv		408112	TRUE	ENSG00000138039	intron_variant	LHCGR	luteinizing hormone/choriogonadotropin receptor	LHCGR	PMID:32888494	GCST90002385
rs12466174	5.60811e-05	0.324691		Hydroxyacid oxidase 1 levels	measurement	2	184802609	T	G	0.121612	0.41682	0.0919475	5.80842e-06	199223	8	7	df.c_2dose_GWAS_LD_clumping_r2_0.5.csv		1301	TRUE						PMID:33303764	GCST90010132
rs12466174	5.60811e-05	0.324691		Hydroxyacid oxidase 1 levels	measurement	2	184802609	T	G	0.121563	0.247555	0.0568433	1.33045e-05	301529	8	7	df.c_atleast1dose_GWAS_LD_clumping_r2_0.5.csv		1301	TRUE						PMID:33303764	GCST90010132
rs2874139	0.000217	0.557	1.74543	Late effect	Uncategorised	4	169751502	C	G	0.680938	-0.137253	0.0395555	0.000520688	301529			df.c_atleast1dose_GWAS_LD_clumping_r2_0.5.csv	106	408961	TRUE	ENSG00000129116	intron_variant	PALLD	palladin, cytoskeletal associated protein	PALLD		SAIGE_1012
rs9661909	0.000592	0.47849	1.61364	Hypolasia of dental enamel	gastrointestinal disease	1	206714818	T	C	0.50554	-0.282169	0.0587359	1.55508e-06	199223	11	6	df.c_2dose_GWAS_LD_clumping_r2_0.5.csv	121	260394	TRUE	ENSG00000266094	intron_variant	RASSF5	Ras association domain family member 5	RASSF5		FINNGEN_R6_K11_HYPOLASIA_ENAMEL
rs2874139	0.00022	-0.00859225		Reticulocyte count	measurement	4	169751502	C	G	0.680938	-0.137253	0.0395555	0.000520688	301529			df.c_atleast1dose_GWAS_LD_clumping_r2_0.5.csv		408112	TRUE	ENSG00000129116	intron_variant	PALLD	palladin, cytoskeletal associated protein	PALLD	PMID:32888494	GCST90002405
rs28718712	0.00069	-0.14577	0.864356	Injury of muscle and tendon at hip and thigh level	injury, poisoning or other complication	17	29882071	T	G	0.67118	-0.28743	0.0620398	3.60414e-06	199223	32	4	df.c_2dose_GWAS_LD_clumping_r2_0.5.csv	1290	252699	TRUE							FINNGEN_R6_ST19_INJURY_MUSCLE_TENDON_HIP_THIGH_LEVEL
rs9661909	0.0001203	0.0194375		Intelligence	biological process	1	206714818	T	C	0.50554	-0.282169	0.0587359	1.55508e-06	199223	11	6	df.c_2dose_GWAS_LD_clumping_r2_0.5.csv		78308	TRUE	ENSG00000266094	intron_variant	RASSF5	Ras association domain family member 5	RASSF5	PMID:28530673	GCST004364
rs4687124	0.0008508	-0.0535		Interleukin-6 receptor subunit beta measurement	measurement	3	189840935	G	A	0.231762	0.319337	0.0698652	4.85964e-06	199223	22	22	df.c_2dose_GWAS_LD_clumping_r2_0.5.csv		10708	TRUE						PMID:33328453	GCST90019416
rs56070971	0.00098631	-0.0362865		Lamb/mutton intake	measurement	1	35025879	T	C	0.00563394	1.27501	0.276058	3.86279e-06	301529	29	29	df.c_atleast1dose_GWAS_LD_clumping_r2_0.5.csv		359002	TRUE							NEALE2_1379
rs2874139	0.000217	0.557	1.74543	Late effect	Uncategorised	4	169751502	C	G	0.680009	-0.287577	0.0632727	5.49245e-06	199223	43	15	df.c_2dose_GWAS_LD_clumping_r2_0.5.csv	106	408961	TRUE	ENSG00000129116	intron_variant	PALLD	palladin, cytoskeletal associated protein	PALLD		SAIGE_1012
rs9661909	0.000232453	-0.0384928		Mean corpuscular volume	measurement	1	206714818	T	C	0.504891	-0.125213	0.0367138	0.000648378	301529			df.c_atleast1dose_GWAS_LD_clumping_r2_0.5.csv		350473	TRUE	ENSG00000266094	intron_variant	RASSF5	Ras association domain family member 5	RASSF5		NEALE2_30040_raw
rs9661909	0.0003	-0.10439	0.900874	Lesion of ulnar nerve	nervous system disease	1	206714818	T	C	0.50554	-0.282169	0.0587359	1.55508e-06	199223	11	6	df.c_2dose_GWAS_LD_clumping_r2_0.5.csv	2500	233807	TRUE	ENSG00000266094	intron_variant	RASSF5	Ras association domain family member 5	RASSF5		FINNGEN_R6_G6_ULLNLE
rs56150535	0.00024	0.00800153		Mean spheric corpuscular volume	measurement	15	31647722	T	C	0.359256	0.219571	0.0502408	1.24031e-05	301529			df.c_1dose_GWAS_LD_clumping_r2_0.5.csv		408112	TRUE	ENSG00000169926	intron_variant	KLF13	Kruppel like factor 13	KLF13	PMID:32888494	GCST90002397
rs9661909	0.00035059	-0.391754	0.67587	Leukaemia | cancer code, self-reported	cell proliferation disorder	1	206714818	T	C	0.50554	-0.282169	0.0587359	1.55508e-06	199223	11	6	df.c_2dose_GWAS_LD_clumping_r2_0.5.csv	169	361141	TRUE	ENSG00000266094	intron_variant	RASSF5	Ras association domain family member 5	RASSF5		NEALE2_20001_1048
rs9661909	2.64e-06	-0.008922		Lymphocyte counts	measurement	1	206714818	T	C	0.50554	-0.282169	0.0587359	1.55508e-06	199223	11	6	df.c_2dose_GWAS_LD_clumping_r2_0.5.csv		524923	TRUE	ENSG00000266094	intron_variant	RASSF5	Ras association domain family member 5	RASSF5	PMID:32888493	GCST90002316
rs2874139	0.000240373	0.109795	1.11605	Muscle or soft tissue injuries | non-cancer illness code, self-reported	injury, poisoning or other complication	4	169751502	C	G	0.680938	-0.137253	0.0395555	0.000520688	301529			df.c_atleast1dose_GWAS_LD_clumping_r2_0.5.csv	2653	361141	TRUE	ENSG00000129116	intron_variant	PALLD	palladin, cytoskeletal associated protein	PALLD		NEALE2_20002_1406
rs9661909	5.2e-06	-0.00967686		Lymphocyte counts	measurement	1	206714818	T	C	0.50554	-0.282169	0.0587359	1.55508e-06	199223	11	6	df.c_2dose_GWAS_LD_clumping_r2_0.5.csv		408112	TRUE	ENSG00000266094	intron_variant	RASSF5	Ras association domain family member 5	RASSF5	PMID:32888494	GCST90002388
rs36170929	0.000249365	-0.00670809		Number of stillbirths	measurement	7	12541187	G	A	0.639669	0.198885	0.0505227	8.2662e-05	301529	11	0	df.c_1dose_GWAS_LD_clumping_r2_0.5.csv		60453	TRUE							NEALE2_3829
rs36170929	0.000249365	-0.00670809		Number of stillbirths	measurement	7	12541187	G	A	0.640608	0.237542	0.0611601	0.00010278	199223			df.c_2dose_GWAS_LD_clumping_r2_0.5.csv		60453	TRUE							NEALE2_3829
rs28645263	0.00036	0.00780633		Lymphocyte counts	measurement	5	16612885	C	T	0.416446	0.3472	0.0604864	9.4608e-09	199223	3	3	df.c_2dose_GWAS_LD_clumping_r2_0.5.csv		408112	TRUE	ENSG00000154153	intron_variant	RETREG1	reticulophagy regulator 1	RETREG1	PMID:32888494	GCST90002388
rs56150535	0.000254	0.06792	1.07028	Abnormalities of heart beat	cardiovascular disease	15	31647722	T	C	0.359256	0.219571	0.0502408	1.24031e-05	301529			df.c_1dose_GWAS_LD_clumping_r2_0.5.csv	7089	199481	TRUE	ENSG00000169926	intron_variant	KLF13	Kruppel like factor 13	KLF13		FINNGEN_R6_R18_ABNORMALITI_HEART_BEAT
rs28645263	0.00052	0.006812		Lymphocyte counts	measurement	5	16612885	C	T	0.416446	0.3472	0.0604864	9.4608e-09	199223	3	3	df.c_2dose_GWAS_LD_clumping_r2_0.5.csv		524923	TRUE	ENSG00000154153	intron_variant	RETREG1	reticulophagy regulator 1	RETREG1	PMID:32888493	GCST90002316
rs9661909	5.4e-05	-0.00871681		Lymphocyte percentage of white cells	measurement	1	206714818	T	C	0.50554	-0.282169	0.0587359	1.55508e-06	199223	11	6	df.c_2dose_GWAS_LD_clumping_r2_0.5.csv		408112	TRUE	ENSG00000266094	intron_variant	RASSF5	Ras association domain family member 5	RASSF5	PMID:32888494	GCST90002389
rs36170929	0.000273966	0.128698	1.13735	Tuberculosis (tb) | non-cancer illness code, self-reported	Uncategorised	7	12541187	G	A	0.639669	0.198885	0.0505227	8.2662e-05	301529	11	0	df.c_1dose_GWAS_LD_clumping_r2_0.5.csv	1768	361141	TRUE							NEALE2_20002_1440
rs36170929	0.000273966	0.128698	1.13735	Tuberculosis (tb) | non-cancer illness code, self-reported	Uncategorised	7	12541187	G	A	0.640608	0.237542	0.0611601	0.00010278	199223			df.c_2dose_GWAS_LD_clumping_r2_0.5.csv	1768	361141	TRUE							NEALE2_20002_1440
rs187268954	0.000963	0.856	2.35373	Macular degeneration (senile) of retina nos	Uncategorised	3	116529463	C	T	0.00392133	1.73649	0.357806	1.21513e-06	301529	4	3	df.c_atleast1dose_GWAS_LD_clumping_r2_0.5.csv	2188	399047	TRUE							SAIGE_362_29
rs56150535	0.000897	-0.17554	0.839004	Male infertility	reproductive system or breast disease	15	31647722	T	C	0.359256	0.202574	0.0381417	1.08969e-07	301529	33	20	df.c_atleast1dose_GWAS_LD_clumping_r2_0.5.csv	825	86547	TRUE	ENSG00000169926	intron_variant	KLF13	Kruppel like factor 13	KLF13		FINNGEN_R6_N14_MALEINFERT
rs3737328	0.000534	0.5174	1.67766	Malignant melanoma of skin	cell proliferation disorder	13	110866065	T	C	0.246354	0.198244	0.0424764	3.05399e-06	301529	4	4	df.c_atleast1dose_GWAS_LD_clumping_r2_0.5.csv	143	260405	TRUE	ENSG00000187498	intron_variant	COL4A1	collagen type IV alpha 1 chain	COL4A1		FINNGEN_R6_C3_MELANOMA_SKIN
rs28718712	0.000285	0.10292	1.1084	""""Hernia of abodminal wall, postoperative""""	gastrointestinal disease	17	29882071	T	G	0.671803	-0.138828	0.0387707	0.000342611	301529			df.c_atleast1dose_GWAS_LD_clumping_r2_0.5.csv	3119	163040	TRUE							FINNGEN_R6_ABDOM_HERNIA_POSTOP
rs3737328	0.000574	0.51412	1.67217	Malignant melanoma of skin (controls excluding all cancers)	cell proliferation disorder	13	110866065	T	C	0.246354	0.198244	0.0424764	3.05399e-06	301529	4	4	df.c_atleast1dose_GWAS_LD_clumping_r2_0.5.csv	143	204213	TRUE	ENSG00000187498	intron_variant	COL4A1	collagen type IV alpha 1 chain	COL4A1		FINNGEN_R6_C3_MELANOMA_SKIN_EXALLC
rs9661909	6.72425e-05	-0.0173651		Mean corpuscular haemoglobin	measurement	1	206714818	T	C	0.50554	-0.282169	0.0587359	1.55508e-06	199223	11	6	df.c_2dose_GWAS_LD_clumping_r2_0.5.csv		350472	TRUE	ENSG00000266094	intron_variant	RASSF5	Ras association domain family member 5	RASSF5		NEALE2_30050_raw
rs9661909	0.0003	-0.10439	0.900874	Lesion of ulnar nerve	nervous system disease	1	206714818	T	C	0.504891	-0.125213	0.0367138	0.000648378	301529			df.c_atleast1dose_GWAS_LD_clumping_r2_0.5.csv	2500	233807	TRUE	ENSG00000266094	intron_variant	RASSF5	Ras association domain family member 5	RASSF5		FINNGEN_R6_G6_ULLNLE
rs56150535	0.00031	-0.0151142		Red cell distribution width	measurement	15	31647722	T	C	0.359256	0.219571	0.0502408	1.24031e-05	301529			df.c_1dose_GWAS_LD_clumping_r2_0.5.csv		116666	TRUE	ENSG00000169926	intron_variant	KLF13	Kruppel like factor 13	KLF13	PMID:28957414	GCST006804
rs56150535	0.000920485	0.0149917		Mean corpuscular haemoglobin	measurement	15	31647722	T	C	0.359256	0.202574	0.0381417	1.08969e-07	301529	33	20	df.c_atleast1dose_GWAS_LD_clumping_r2_0.5.csv		350472	TRUE	ENSG00000169926	intron_variant	KLF13	Kruppel like factor 13	KLF13		NEALE2_30050_raw
rs9661909	5.5e-06	-0.0094798		Mean corpuscular hemoglobin	measurement	1	206714818	T	C	0.50554	-0.282169	0.0587359	1.55508e-06	199223	11	6	df.c_2dose_GWAS_LD_clumping_r2_0.5.csv		408112	TRUE	ENSG00000266094	intron_variant	RASSF5	Ras association domain family member 5	RASSF5	PMID:32888494	GCST90002390
rs56150535	0.000313	0.10679	1.1127	Benign neoplasm: Sigmoid colon (controls excluding all cancers)	cell proliferation disorder	15	31647722	T	C	0.359256	0.219571	0.0502408	1.24031e-05	301529			df.c_1dose_GWAS_LD_clumping_r2_0.5.csv	2695	210214	TRUE	ENSG00000169926	intron_variant	KLF13	Kruppel like factor 13	KLF13		FINNGEN_R6_CD2_BENIGN_SIGMOID_COLON_EXALLC
rs56150535	1.81e-05	0.008644		Mean corpuscular hemoglobin	measurement	15	31647722	T	C	0.359256	0.202574	0.0381417	1.08969e-07	301529	33	20	df.c_atleast1dose_GWAS_LD_clumping_r2_0.5.csv		486823	TRUE	ENSG00000169926	intron_variant	KLF13	Kruppel like factor 13	KLF13	PMID:32888493	GCST90002322
rs56150535	2.3e-05	0.00921497		Mean corpuscular hemoglobin	measurement	15	31647722	T	C	0.359256	0.202574	0.0381417	1.08969e-07	301529	33	20	df.c_atleast1dose_GWAS_LD_clumping_r2_0.5.csv		408112	TRUE	ENSG00000169926	intron_variant	KLF13	Kruppel like factor 13	KLF13	PMID:32888494	GCST90002390
rs7590599	0.000322932	-0.00654731		Getting up in morning	Uncategorised	2	108915136	C	T	0.604469	0.162837	0.0494046	0.000980793	301529			df.c_1dose_GWAS_LD_clumping_r2_0.5.csv		360231	TRUE	ENSG00000198203	intron_variant	SULT1C2	sulfotransferase family 1C member 2	SULT1C2		NEALE2_1170
rs7590599	0.000322932	-0.00654731		Getting up in morning	Uncategorised	2	108915136	C	T	0.604267	0.23275	0.0599082	0.000102286	199223			df.c_2dose_GWAS_LD_clumping_r2_0.5.csv		360231	TRUE	ENSG00000198203	intron_variant	SULT1C2	sulfotransferase family 1C member 2	SULT1C2		NEALE2_1170
rs9661909	9.45e-05	-0.00758		Mean corpuscular hemoglobin	measurement	1	206714818	T	C	0.50554	-0.282169	0.0587359	1.55508e-06	199223	11	6	df.c_2dose_GWAS_LD_clumping_r2_0.5.csv		486823	TRUE	ENSG00000266094	intron_variant	RASSF5	Ras association domain family member 5	RASSF5	PMID:32888493	GCST90002322
rs56150535	2.1e-06	0.0102339		Mean corpuscular volume	measurement	15	31647722	T	C	0.359256	0.202574	0.0381417	1.08969e-07	301529	33	20	df.c_atleast1dose_GWAS_LD_clumping_r2_0.5.csv		408112	TRUE	ENSG00000169926	intron_variant	KLF13	Kruppel like factor 13	KLF13	PMID:32888494	GCST90002392
rs2874139	0.0003342	-0.00909848		Feeling hurt	measurement	4	169751502	C	G	0.680938	-0.137253	0.0395555	0.000520688	301529			df.c_atleast1dose_GWAS_LD_clumping_r2_0.5.csv		372047	TRUE	ENSG00000129116	intron_variant	PALLD	palladin, cytoskeletal associated protein	PALLD	PMID:29500382	GCST006951
rs9661909	2.4e-06	-0.00971448		Mean corpuscular volume	measurement	1	206714818	T	C	0.50554	-0.282169	0.0587359	1.55508e-06	199223	11	6	df.c_2dose_GWAS_LD_clumping_r2_0.5.csv		408112	TRUE	ENSG00000266094	intron_variant	RASSF5	Ras association domain family member 5	RASSF5	PMID:32888494	GCST90002392
rs56150535	2.71e-05	0.008123		Mean corpuscular volume	measurement	15	31647722	T	C	0.359256	0.202574	0.0381417	1.08969e-07	301529	33	20	df.c_atleast1dose_GWAS_LD_clumping_r2_0.5.csv		544127	TRUE	ENSG00000169926	intron_variant	KLF13	Kruppel like factor 13	KLF13	PMID:32888493	GCST90002334
rs28718712	0.000339747	-0.0067502		Getting up in morning	Uncategorised	17	29882071	T	G	0.671803	-0.138828	0.0387707	0.000342611	301529			df.c_atleast1dose_GWAS_LD_clumping_r2_0.5.csv		360231	TRUE							NEALE2_1170
rs56150535	4.06854e-05	0.0445613		Mean corpuscular volume	measurement	15	31647722	T	C	0.359256	0.202574	0.0381417	1.08969e-07	301529	33	20	df.c_atleast1dose_GWAS_LD_clumping_r2_0.5.csv		350473	TRUE	ENSG00000169926	intron_variant	KLF13	Kruppel like factor 13	KLF13		NEALE2_30040_raw
rs9661909	0.000346774	0.148428		NAD kinase levels	measurement	1	206714818	T	C	0.504891	-0.125213	0.0367138	0.000648378	301529			df.c_atleast1dose_GWAS_LD_clumping_r2_0.5.csv		1313	TRUE	ENSG00000266094	intron_variant	RASSF5	Ras association domain family member 5	RASSF5	PMID:33303764	GCST90010328
rs9661909	5.4e-05	-0.007372		Mean corpuscular volume	measurement	1	206714818	T	C	0.50554	-0.282169	0.0587359	1.55508e-06	199223	11	6	df.c_2dose_GWAS_LD_clumping_r2_0.5.csv		544127	TRUE	ENSG00000266094	intron_variant	RASSF5	Ras association domain family member 5	RASSF5	PMID:32888493	GCST90002334
rs9661909	0.00035059	-0.391754	0.67587	Leukaemia | cancer code, self-reported	cell proliferation disorder	1	206714818	T	C	0.504891	-0.125213	0.0367138	0.000648378	301529			df.c_atleast1dose_GWAS_LD_clumping_r2_0.5.csv	169	361141	TRUE	ENSG00000266094	intron_variant	RASSF5	Ras association domain family member 5	RASSF5		NEALE2_20001_1048
rs56150535	0.000356	-0.16066	0.851582	Drug-induced neutropenia	immune system disease	15	31647722	T	C	0.359256	0.219571	0.0502408	1.24031e-05	301529			df.c_1dose_GWAS_LD_clumping_r2_0.5.csv	1125	260405	TRUE	ENSG00000169926	intron_variant	KLF13	Kruppel like factor 13	KLF13		FINNGEN_R6_DRUGADVERS_NEUTROPENIA
rs9661909	0.000232453	-0.0384928		Mean corpuscular volume	measurement	1	206714818	T	C	0.50554	-0.282169	0.0587359	1.55508e-06	199223	11	6	df.c_2dose_GWAS_LD_clumping_r2_0.5.csv		350473	TRUE	ENSG00000266094	intron_variant	RASSF5	Ras association domain family member 5	RASSF5		NEALE2_30040_raw
rs72718228	3.08149e-05	-0.0187015		Mean platelet (thrombocyte) volume	measurement	14	69475527	T	C	0.0903761	0.493443	0.104782	2.48623e-06	199223	5	4	df.c_2dose_GWAS_LD_clumping_r2_0.5.csv		350470	TRUE							NEALE2_30100_raw
rs72718228	1e-13	-0.0199619		Mean platelet volume	measurement	14	69475527	T	C	0.0903761	0.493443	0.104782	2.48623e-06	199223	5	4	df.c_2dose_GWAS_LD_clumping_r2_0.5.csv		445364	TRUE						PMID:34226706	GCST90025960
rs111692702	0.000359505	-0.0828862		Work/job satisfaction	measurement	19	15651802	A	G	0.00871068	0.838635	0.211242	7.18682e-05	301529			df.c_atleast1dose_GWAS_LD_clumping_r2_0.5.csv		82190	TRUE	ENSG00000171954	intron_variant	CYP4F22	cytochrome P450 family 4 subfamily F member 22	CYP4F22		NEALE2_4537
rs28645263	0.00036	0.00780633		Lymphocyte counts	measurement	5	16612885	C	T	0.416262	1.01431	0.230453	1.07558e-05	198671	3	0	df.b_2dose_GWAS_LD_clumping_r2_0.5.csv		408112	TRUE	ENSG00000154153	intron_variant	RETREG1	reticulophagy regulator 1	RETREG1	PMID:32888494	GCST90002388
rs28645263	0.00036	0.00780633		Lymphocyte counts	measurement	5	16612885	C	T	0.417466	0.394436	0.112861	0.000474289	300176			df.b_atleast1dose_GWAS_LD_clumping_r2_0.5.csv		408112	TRUE	ENSG00000154153	intron_variant	RETREG1	reticulophagy regulator 1	RETREG1	PMID:32888494	GCST90002388
rs72718228	8.43e-07	-0.016597		Mean platelet volume	measurement	14	69475527	T	C	0.0903761	0.493443	0.104782	2.48623e-06	199223	5	4	df.c_2dose_GWAS_LD_clumping_r2_0.5.csv		460935	TRUE						PMID:32888493	GCST90002346
rs28645263	0.00036	0.00780633		Lymphocyte counts	measurement	5	16612885	C	T	0.417619	0.178716	0.0376641	2.08523e-06	301529	3	0	df.c_atleast1dose_GWAS_LD_clumping_r2_0.5.csv		408112	TRUE	ENSG00000154153	intron_variant	RETREG1	reticulophagy regulator 1	RETREG1	PMID:32888494	GCST90002388
rs72718228	1.2e-06	-0.0174163		Mean platelet volume	measurement	14	69475527	T	C	0.0903761	0.493443	0.104782	2.48623e-06	199223	5	4	df.c_2dose_GWAS_LD_clumping_r2_0.5.csv		408112	TRUE						PMID:32888494	GCST90002395
rs56150535	0.00024	0.00800153		Mean spheric corpuscular volume	measurement	15	31647722	T	C	0.359256	0.202574	0.0381417	1.08969e-07	301529	33	20	df.c_atleast1dose_GWAS_LD_clumping_r2_0.5.csv		408112	TRUE	ENSG00000169926	intron_variant	KLF13	Kruppel like factor 13	KLF13	PMID:32888494	GCST90002397
rs4073656	0.00064	-0.00710215		Mean spheric corpuscular volume	measurement	2	48981646	G	A	0.502083	-0.287743	0.0587982	9.89389e-07	199223	5	3	df.c_2dose_GWAS_LD_clumping_r2_0.5.csv		408112	TRUE	ENSG00000138039	intron_variant	LHCGR	luteinizing hormone/choriogonadotropin receptor	LHCGR	PMID:32888494	GCST90002397
rs2874139	0.000385	-0.06179	0.94008	Female genital prolapse	reproductive system or breast disease	4	169751502	C	G	0.680938	-0.137253	0.0395555	0.000520688	301529			df.c_atleast1dose_GWAS_LD_clumping_r2_0.5.csv	10919	92512	TRUE	ENSG00000129116	intron_variant	PALLD	palladin, cytoskeletal associated protein	PALLD		FINNGEN_R6_N14_FEMGENPROL
rs56150535	0.000385	0.10459	1.11026	Benign neoplasm: Sigmoid colon	cell proliferation disorder	15	31647722	T	C	0.359256	0.219571	0.0502408	1.24031e-05	301529			df.c_1dose_GWAS_LD_clumping_r2_0.5.csv	2695	260405	TRUE	ENSG00000169926	intron_variant	KLF13	Kruppel like factor 13	KLF13		FINNGEN_R6_CD2_BENIGN_SIGMOID_COLON
rs2874139	3.79e-05	-0.06095	0.94087	Menorrhagia	phenotype	4	169751502	C	G	0.680009	-0.287577	0.0632727	5.49245e-06	199223	43	15	df.c_2dose_GWAS_LD_clumping_r2_0.5.csv	14230	95823	TRUE	ENSG00000129116	intron_variant	PALLD	palladin, cytoskeletal associated protein	PALLD		FINNGEN_R6_N14_MENORRHAGIA
rs9661909	0.000151	-0.007135		Monocyte count	measurement	1	206714818	T	C	0.50554	-0.282169	0.0587359	1.55508e-06	199223	11	6	df.c_2dose_GWAS_LD_clumping_r2_0.5.csv		521594	TRUE	ENSG00000266094	intron_variant	RASSF5	Ras association domain family member 5	RASSF5	PMID:32888493	GCST90002340
rs28718712	0.000394487	-0.240759	0.786031	Vitamin a | vitamin and/or mineral supplement use	Uncategorised	17	29882071	T	G	0.671803	-0.138828	0.0387707	0.000342611	301529			df.c_atleast1dose_GWAS_LD_clumping_r2_0.5.csv	496	51427	TRUE							NEALE2_20084_475
rs28718712	9.26896e-05	0.00958482		Morning/evening person (chronotype)	measurement	17	29882071	T	G	0.67118	-0.28743	0.0620398	3.60414e-06	199223	32	4	df.c_2dose_GWAS_LD_clumping_r2_0.5.csv		322488	TRUE							NEALE2_1180
rs181987785	0.000584	1.10428	3.01705	Mucosal proctocolitis	gastrointestinal disease	1	34977912	G	A	0.00546124	1.44894	0.284363	3.48022e-07	301529	30	30	df.c_atleast1dose_GWAS_LD_clumping_r2_0.5.csv	2468	252173	TRUE							FINNGEN_R6_MUCOPROCT
rs2874139	0.00012	0.000712444	1.00071	Muscle or soft tissue injuries	injury, poisoning or other complication	4	169751502	C	G	0.680009	-0.287577	0.0632727	5.49245e-06	199223	43	15	df.c_2dose_GWAS_LD_clumping_r2_0.5.csv	3470	484598	TRUE	ENSG00000129116	intron_variant	PALLD	palladin, cytoskeletal associated protein	PALLD	PMID:33959723	GCST90038667
rs2874139	0.000401	-0.04297	0.95794	""""Excessive, freguent and irrelgular menstruation""""	phenotype	4	169751502	C	G	0.680938	-0.137253	0.0395555	0.000520688	301529			df.c_atleast1dose_GWAS_LD_clumping_r2_0.5.csv	23729	105322	TRUE	ENSG00000129116	intron_variant	PALLD	palladin, cytoskeletal associated protein	PALLD		FINNGEN_R6_N14_MESNRUIRREG
rs56150535	0.000404	0.18	1.19722	Schizophrenia and other psychotic disorders	Uncategorised	15	31647722	T	C	0.359256	0.219571	0.0502408	1.24031e-05	301529			df.c_1dose_GWAS_LD_clumping_r2_0.5.csv	850	366326	TRUE	ENSG00000169926	intron_variant	KLF13	Kruppel like factor 13	KLF13		SAIGE_295
rs2874139	0.000240373	0.109795	1.11605	Muscle or soft tissue injuries | non-cancer illness code, self-reported	injury, poisoning or other complication	4	169751502	C	G	0.680009	-0.287577	0.0632727	5.49245e-06	199223	43	15	df.c_2dose_GWAS_LD_clumping_r2_0.5.csv	2653	361141	TRUE	ENSG00000129116	intron_variant	PALLD	palladin, cytoskeletal associated protein	PALLD		NEALE2_20002_1406
rs2874139	0.000566	-0.16018	0.85199	Myeloproliferative diseases	cell proliferation disorder	4	169751502	C	G	0.680009	-0.287577	0.0632727	5.49245e-06	199223	43	15	df.c_2dose_GWAS_LD_clumping_r2_0.5.csv	1083	260405	TRUE	ENSG00000129116	intron_variant	PALLD	palladin, cytoskeletal associated protein	PALLD		FINNGEN_R6_MYELOPROF
rs2874139	0.0004057	-0.0088693		Neurociticism	measurement	4	169751502	C	G	0.680938	-0.137253	0.0395555	0.000520688	301529			df.c_atleast1dose_GWAS_LD_clumping_r2_0.5.csv		380506	TRUE	ENSG00000129116	intron_variant	PALLD	palladin, cytoskeletal associated protein	PALLD	PMID:29500382	GCST006940
rs9661909	0.000346774	0.148428		NAD kinase levels	measurement	1	206714818	T	C	0.50554	-0.282169	0.0587359	1.55508e-06	199223	11	6	df.c_2dose_GWAS_LD_clumping_r2_0.5.csv		1313	TRUE	ENSG00000266094	intron_variant	RASSF5	Ras association domain family member 5	RASSF5	PMID:33303764	GCST90010328
rs4687124	0.00064	-0.000962467	0.999038	Nasal or sinus disorder	Uncategorised	3	189840935	G	A	0.231762	0.319337	0.0698652	4.85964e-06	199223	22	22	df.c_2dose_GWAS_LD_clumping_r2_0.5.csv	6734	484598	TRUE						PMID:33959723	GCST90038670
rs9661909	0.000428144	0.146939		NF-kappa-B essential modulator levels	measurement	1	206714818	T	C	0.504891	-0.125213	0.0367138	0.000648378	301529			df.c_atleast1dose_GWAS_LD_clumping_r2_0.5.csv		1298	TRUE	ENSG00000266094	intron_variant	RASSF5	Ras association domain family member 5	RASSF5	PMID:33303764	GCST90010154
rs2874139	0.0004057	-0.0088693		Neurociticism	measurement	4	169751502	C	G	0.680009	-0.287577	0.0632727	5.49245e-06	199223	43	15	df.c_2dose_GWAS_LD_clumping_r2_0.5.csv		380506	TRUE	ENSG00000129116	intron_variant	PALLD	palladin, cytoskeletal associated protein	PALLD	PMID:29500382	GCST006940
rs56150535	0.000435	-0.006923		Red blood cell count	measurement	15	31647722	T	C	0.359256	0.219571	0.0502408	1.24031e-05	301529			df.c_1dose_GWAS_LD_clumping_r2_0.5.csv		545203	TRUE	ENSG00000169926	intron_variant	KLF13	Kruppel like factor 13	KLF13	PMID:32888493	GCST90002363
rs2874139	0.00090461	-0.0301556		Neuroticism score	Uncategorised	4	169751502	C	G	0.680009	-0.287577	0.0632727	5.49245e-06	199223	43	15	df.c_2dose_GWAS_LD_clumping_r2_0.5.csv		293006	TRUE	ENSG00000129116	intron_variant	PALLD	palladin, cytoskeletal associated protein	PALLD		NEALE2_20127_raw
rs28718712	0.0005194	0.503		Neutralising antibody response to interferon beta therapy in multiple sclerosis in patients positive for neutralising antibodies (antibody titre; IFNβ-1a intramuscular)	measurement	17	29882071	T	G	0.67118	-0.28743	0.0620398	3.60414e-06	199223	32	4	df.c_2dose_GWAS_LD_clumping_r2_0.5.csv		86	TRUE						PMID:33143745	GCST90093343
rs2874139	0.00044	-0.00819221		Reticulocyte fraction of red cells	measurement	4	169751502	C	G	0.680938	-0.137253	0.0395555	0.000520688	301529			df.c_atleast1dose_GWAS_LD_clumping_r2_0.5.csv		408112	TRUE	ENSG00000129116	intron_variant	PALLD	palladin, cytoskeletal associated protein	PALLD	PMID:32888494	GCST90002406
rs9661909	1.2e-05	0.00949144		Neutrophil percentage of white cells	measurement	1	206714818	T	C	0.50554	-0.282169	0.0587359	1.55508e-06	199223	11	6	df.c_2dose_GWAS_LD_clumping_r2_0.5.csv		408112	TRUE	ENSG00000266094	intron_variant	RASSF5	Ras association domain family member 5	RASSF5	PMID:32888494	GCST90002399
rs9661909	0.000441	-0.0478		Antithrombin-III measurement	measurement	1	206714818	T	C	0.504891	-0.125213	0.0367138	0.000648378	301529			df.c_atleast1dose_GWAS_LD_clumping_r2_0.5.csv		10708	TRUE	ENSG00000266094	intron_variant	RASSF5	Ras association domain family member 5	RASSF5	PMID:33328453	GCST90019436
rs9661909	0.000428144	0.146939		NF-kappa-B essential modulator levels	measurement	1	206714818	T	C	0.50554	-0.282169	0.0587359	1.55508e-06	199223	11	6	df.c_2dose_GWAS_LD_clumping_r2_0.5.csv		1298	TRUE	ENSG00000266094	intron_variant	RASSF5	Ras association domain family member 5	RASSF5	PMID:33303764	GCST90010154
rs111692702	0.000443	0.547	1.72806	Peripheral vascular disease, unspecified	cardiovascular disease	19	15651802	A	G	0.00871068	0.838635	0.211242	7.18682e-05	301529			df.c_atleast1dose_GWAS_LD_clumping_r2_0.5.csv	2566	403161	TRUE	ENSG00000171954	intron_variant	CYP4F22	cytochrome P450 family 4 subfamily F member 22	CYP4F22		SAIGE_443_9
rs72664942	0.00045	-0.0482325		Reticulocyte count	measurement	4	85808904	G	A	0.00650739	1.15438	0.332205	0.00051103	301529			df.c_1dose_GWAS_LD_clumping_r2_0.5.csv		408112	TRUE	ENSG00000163625	intron_variant	WDFY3	WD repeat and FYVE domain containing 3	WDFY3	PMID:32888494	GCST90002405
rs72664942	9.07609e-05	0.124052	1.13207	None of the above | vascular/heart problems diagnosed by doctor	Uncategorised	4	85808904	G	A	0.00650739	1.17401	0.258846	5.7451e-06	301529	2	2	df.c_atleast1dose_GWAS_LD_clumping_r2_0.5.csv	106855	360420	TRUE	ENSG00000163625	intron_variant	WDFY3	WD repeat and FYVE domain containing 3	WDFY3		NEALE2_6150_100
rs2874139	0.000115	-0.0332	0.967345	Noninflammatory disorders of female genital tract	reproductive system or breast disease	4	169751502	C	G	0.680009	-0.287577	0.0632727	5.49245e-06	199223	43	15	df.c_2dose_GWAS_LD_clumping_r2_0.5.csv	65468	147061	TRUE	ENSG00000129116	intron_variant	PALLD	palladin, cytoskeletal associated protein	PALLD		FINNGEN_R6_N14_FEMALEGENNONINF
rs181987785	0.000662	0.7179	2.05012	Nonsuppurative otitis media	disease of ear	1	34977912	G	A	0.00546124	1.44894	0.284363	3.48022e-07	301529	30	30	df.c_atleast1dose_GWAS_LD_clumping_r2_0.5.csv	5215	250200	TRUE							FINNGEN_R6_H8_NONSUPPNAS
rs9661909	0.000457367	0.146245		Resistin levels	measurement	1	206714818	T	C	0.504891	-0.125213	0.0367138	0.000648378	301529			df.c_atleast1dose_GWAS_LD_clumping_r2_0.5.csv		1323	TRUE	ENSG00000266094	intron_variant	RASSF5	Ras association domain family member 5	RASSF5	PMID:33303764	GCST90010256
rs36170929	0.000249365	-0.00670809		Number of stillbirths	measurement	7	12541187	G	A	0.639669	0.209973	0.0383548	4.38743e-08	301529	11	5	df.c_atleast1dose_GWAS_LD_clumping_r2_0.5.csv		60453	TRUE							NEALE2_3829
rs36170929	0.000169552	0.0183441	1.01851	O levels/gcses or equivalent | qualifications	measurement	7	12541187	G	A	0.639669	0.209973	0.0383548	4.38743e-08	301529	11	5	df.c_atleast1dose_GWAS_LD_clumping_r2_0.5.csv	168672	357549	TRUE							NEALE2_6138_3
rs2874139	0.000475	-0.04593	0.955109	Diverticular disease of intestine	gastrointestinal disease	4	169751502	C	G	0.680938	-0.137253	0.0395555	0.000520688	301529			df.c_atleast1dose_GWAS_LD_clumping_r2_0.5.csv	17851	233807	TRUE	ENSG00000129116	intron_variant	PALLD	palladin, cytoskeletal associated protein	PALLD		FINNGEN_R6_K11_DIVERTIC
rs4991425	0.000194601	0.0579085	1.05962	Often | workplace very hot	Uncategorised	10	123485856	T	C	0.363185	-0.287656	0.0612222	2.62011e-06	199223	10	8	df.c_2dose_GWAS_LD_clumping_r2_0.5.csv	10169	90165	TRUE							NEALE2_22608_2
rs9661909	0.000479	0.16634	1.18097	Benign neoplasm: Adrenal gland	cell proliferation disorder	1	206714818	T	C	0.504891	-0.125213	0.0367138	0.000648378	301529			df.c_atleast1dose_GWAS_LD_clumping_r2_0.5.csv	909	260405	TRUE	ENSG00000266094	intron_variant	RASSF5	Ras association domain family member 5	RASSF5		FINNGEN_R6_CD2_BENIGN_ADRENAL
rs9661909	2.9721e-05	-0.277392	0.757758	Omacor 1g capsule | treatment/medication code	measurement	1	206714818	T	C	0.50554	-0.282169	0.0587359	1.55508e-06	199223	11	6	df.c_2dose_GWAS_LD_clumping_r2_0.5.csv	460	361141	TRUE	ENSG00000266094	intron_variant	RASSF5	Ras association domain family member 5	RASSF5		NEALE2_20003_1141181868
rs72664942	0.00049	-0.048004		Reticulocyte fraction of red cells	measurement	4	85808904	G	A	0.00650739	1.15438	0.332205	0.00051103	301529			df.c_1dose_GWAS_LD_clumping_r2_0.5.csv		408112	TRUE	ENSG00000163625	intron_variant	WDFY3	WD repeat and FYVE domain containing 3	WDFY3	PMID:32888494	GCST90002406
rs72718228	0.00028124	0.74983	2.11664	One or more previous psychiatric episodes with another health care provider | history of psychiatric care on admission	Uncategorised	14	69475527	T	C	0.0903761	0.493443	0.104782	2.48623e-06	199223	5	4	df.c_2dose_GWAS_LD_clumping_r2_0.5.csv	135	835	TRUE							NEALE2_41218_2
rs72664942	0.00049264	0.188287	1.20718	Answered sexual history questions	Uncategorised	4	85808904	G	A	0.00650739	1.15438	0.332205	0.00051103	301529			df.c_1dose_GWAS_LD_clumping_r2_0.5.csv	29611	361015	TRUE	ENSG00000163625	intron_variant	WDFY3	WD repeat and FYVE domain containing 3	WDFY3		NEALE2_2129
rs4073656	0.000142	-0.755	0.470011	Open wound of hand except finger(s)	phenotype	2	48981646	G	A	0.502083	-0.287743	0.0587982	9.89389e-07	199223	5	3	df.c_2dose_GWAS_LD_clumping_r2_0.5.csv	53	400479	TRUE	ENSG00000138039	intron_variant	LHCGR	luteinizing hormone/choriogonadotropin receptor	LHCGR		SAIGE_871_1
rs7590599	0.000159	0.12879	1.13745	Other benign neoplasms of connective and other soft tissue	cell proliferation disorder	2	108915136	C	T	0.604469	0.181728	0.0375004	1.25954e-06	301529	8	5	df.c_atleast1dose_GWAS_LD_clumping_r2_0.5.csv	1814	260405	TRUE	ENSG00000198203	intron_variant	SULT1C2	sulfotransferase family 1C member 2	SULT1C2		FINNGEN_R6_CD2_BENIGN_CONNECTIVE_SOFT
rs7590599	0.000149	0.12979	1.13859	Other benign neoplasms of connective and other soft tissue (controls excluding all cancers)	cell proliferation disorder	2	108915136	C	T	0.604469	0.181728	0.0375004	1.25954e-06	301529	8	5	df.c_atleast1dose_GWAS_LD_clumping_r2_0.5.csv	1814	209601	TRUE	ENSG00000198203	intron_variant	SULT1C2	sulfotransferase family 1C member 2	SULT1C2		FINNGEN_R6_CD2_BENIGN_CONNECTIVE_SOFT_EXALLC
rs28718712	0.000505	0.05606	1.05766	Chronic sinusitis	respiratory or thoracic disease	17	29882071	T	G	0.671803	-0.138828	0.0387707	0.000342611	301529			df.c_atleast1dose_GWAS_LD_clumping_r2_0.5.csv	10435	209643	TRUE							FINNGEN_R6_J10_CHRONSINUSITIS
rs72718228	0.000321	-0.27109	0.762548	Other benign neoplasms of uterus	cell proliferation disorder	14	69475527	T	C	0.0903761	0.493443	0.104782	2.48623e-06	199223	5	4	df.c_2dose_GWAS_LD_clumping_r2_0.5.csv	1057	147061	TRUE							FINNGEN_R6_CD2_BENIGN_UTERUS_OTH
rs9661909	0.00051	0.16575	1.18028	Benign neoplasm: Adrenal gland (controls excluding all cancers)	cell proliferation disorder	1	206714818	T	C	0.504891	-0.125213	0.0367138	0.000648378	301529			df.c_atleast1dose_GWAS_LD_clumping_r2_0.5.csv	909	209445	TRUE	ENSG00000266094	intron_variant	RASSF5	Ras association domain family member 5	RASSF5		FINNGEN_R6_CD2_BENIGN_ADRENAL_EXALLC
rs72718228	0.000399	-0.26941	0.76383	Other benign neoplasms of uterus (controls excluding all cancers)	cell proliferation disorder	14	69475527	T	C	0.0903761	0.493443	0.104782	2.48623e-06	199223	5	4	df.c_2dose_GWAS_LD_clumping_r2_0.5.csv	1057	119338	TRUE							FINNGEN_R6_CD2_BENIGN_UTERUS_OTH_EXALLC
rs28718712	0.0005194	0.503		Neutralising antibody response to interferon beta therapy in multiple sclerosis in patients positive for neutralising antibodies (antibody titre; IFNβ-1a intramuscular)	measurement	17	29882071	T	G	0.671803	-0.138828	0.0387707	0.000342611	301529			df.c_atleast1dose_GWAS_LD_clumping_r2_0.5.csv		86	TRUE						PMID:33143745	GCST90093343
rs28645263	0.00052	0.006812		Lymphocyte counts	measurement	5	16612885	C	T	0.416262	1.01431	0.230453	1.07558e-05	198671	3	0	df.b_2dose_GWAS_LD_clumping_r2_0.5.csv		524923	TRUE	ENSG00000154153	intron_variant	RETREG1	reticulophagy regulator 1	RETREG1	PMID:32888493	GCST90002316
rs28645263	0.00052	0.006812		Lymphocyte counts	measurement	5	16612885	C	T	0.417466	0.394436	0.112861	0.000474289	300176			df.b_atleast1dose_GWAS_LD_clumping_r2_0.5.csv		524923	TRUE	ENSG00000154153	intron_variant	RETREG1	reticulophagy regulator 1	RETREG1	PMID:32888493	GCST90002316
rs2874139	0.000681	-0.02851	0.971893	Other joint disorders	musculoskeletal or connective tissue disease	4	169751502	C	G	0.680009	-0.287577	0.0632727	5.49245e-06	199223	43	15	df.c_2dose_GWAS_LD_clumping_r2_0.5.csv	53278	226692	TRUE	ENSG00000129116	intron_variant	PALLD	palladin, cytoskeletal associated protein	PALLD		FINNGEN_R6_M13_OTHERJOINT
rs28645263	0.00052	0.006812		Lymphocyte counts	measurement	5	16612885	C	T	0.417619	0.178716	0.0376641	2.08523e-06	301529	3	0	df.c_atleast1dose_GWAS_LD_clumping_r2_0.5.csv		524923	TRUE	ENSG00000154153	intron_variant	RETREG1	reticulophagy regulator 1	RETREG1	PMID:32888493	GCST90002316
rs56150535	0.00052	-0.20392	0.815528	Emotional disorders starting during childhood or adolecense (more control exclusions)	nervous system disease	15	31647722	T	C	0.359256	0.219571	0.0502408	1.24031e-05	301529			df.c_1dose_GWAS_LD_clumping_r2_0.5.csv	949	199054	TRUE	ENSG00000169926	intron_variant	KLF13	Kruppel like factor 13	KLF13		FINNGEN_R6_KRA_PSY_CHILDEMOT_EXMORE
rs28645263	0.000977649	-0.192353	0.825016	Other respiratory problems | non-cancer illness code, self-reported	respiratory or thoracic disease	5	16612885	C	T	0.416446	0.3472	0.0604864	9.4608e-09	199223	3	3	df.c_2dose_GWAS_LD_clumping_r2_0.5.csv	628	361141	TRUE	ENSG00000154153	intron_variant	RETREG1	reticulophagy regulator 1	RETREG1		NEALE2_20002_1117
rs79158353	0.000865663	-0.139525		OTU97_100 (Ruminococcaceae) abundance	measurement	10	78798475	A	T	0.0817853	-0.304397	0.0674946	6.4845e-06	301529	23	13	df.c_atleast1dose_GWAS_LD_clumping_r2_0.5.csv		8956	TRUE	ENSG00000156113	intron_variant	KCNMA1	potassium calcium-activated channel subfamily M alpha 1	KCNMA1	PMID:33462482	GCST90011355
rs56150535	0.0005222	-0.0127195		Basophil percentage of granulocytes	measurement	15	31647722	T	C	0.359256	0.219571	0.0502408	1.24031e-05	301529			df.c_1dose_GWAS_LD_clumping_r2_0.5.csv		170223	TRUE	ENSG00000169926	intron_variant	KLF13	Kruppel like factor 13	KLF13	PMID:27863252	GCST004634
rs56150535	0.000713081	0.199611		OTU99_271 (Prevotella) prevalence	measurement	15	31647722	T	C	0.359256	0.202574	0.0381417	1.08969e-07	301529	33	20	df.c_atleast1dose_GWAS_LD_clumping_r2_0.5.csv		8956	TRUE	ENSG00000169926	intron_variant	KLF13	Kruppel like factor 13	KLF13	PMID:33462482	GCST90011650
rs12466174	0.000862	0.0935	1.09801	Pain in limb	phenotype	2	184802609	T	G	0.121612	0.41682	0.0919475	5.80842e-06	199223	8	7	df.c_2dose_GWAS_LD_clumping_r2_0.5.csv	6327	408961	TRUE							SAIGE_773
rs12466174	0.000862	0.0935	1.09801	Pain in limb	phenotype	2	184802609	T	G	0.121563	0.247555	0.0568433	1.33045e-05	301529	8	7	df.c_atleast1dose_GWAS_LD_clumping_r2_0.5.csv	6327	408961	TRUE							SAIGE_773
rs72664942	0.000548	0.15157	1.16366	Benign neoplasms	cell proliferation disorder	4	85808904	G	A	0.00650739	1.15438	0.332205	0.00051103	301529			df.c_1dose_GWAS_LD_clumping_r2_0.5.csv	62983	260405	TRUE	ENSG00000163625	intron_variant	WDFY3	WD repeat and FYVE domain containing 3	WDFY3		FINNGEN_R6_CD2_BENIGN
rs3737328	0.000133	0.08017	1.08347	Papulosquamous disorders	integumentary system disease	13	110866065	T	C	0.246354	0.198244	0.0424764	3.05399e-06	301529	4	4	df.c_atleast1dose_GWAS_LD_clumping_r2_0.5.csv	8082	260405	TRUE	ENSG00000187498	intron_variant	COL4A1	collagen type IV alpha 1 chain	COL4A1		FINNGEN_R6_L12_PAPULOSQUAMOUS
rs7590599	0.000556	-0.19016	0.826827	Postmenopausal osteoporosis with pathological fracture	musculoskeletal or connective tissue disease	2	108915136	C	T	0.604469	0.162837	0.0494046	0.000980793	301529			df.c_1dose_GWAS_LD_clumping_r2_0.5.csv	724	146950	TRUE	ENSG00000198203	intron_variant	SULT1C2	sulfotransferase family 1C member 2	SULT1C2		FINNGEN_R6_OSTPOPATFRCTURE_POSTEMENO
rs7590599	0.000556	-0.19016	0.826827	Postmenopausal osteoporosis with pathological fracture	musculoskeletal or connective tissue disease	2	108915136	C	T	0.604267	0.23275	0.0599082	0.000102286	199223			df.c_2dose_GWAS_LD_clumping_r2_0.5.csv	724	146950	TRUE	ENSG00000198203	intron_variant	SULT1C2	sulfotransferase family 1C member 2	SULT1C2		FINNGEN_R6_OSTPOPATFRCTURE_POSTEMENO
rs2874139	8.92e-05	-0.03426	0.96632	Paracetamol of NSAID medication	biological process	4	169751502	C	G	0.680009	-0.287577	0.0632727	5.49245e-06	199223	43	15	df.c_2dose_GWAS_LD_clumping_r2_0.5.csv	213342	260405	TRUE	ENSG00000129116	intron_variant	PALLD	palladin, cytoskeletal associated protein	PALLD		FINNGEN_R6_RX_PARACETAMOL_NSAID
rs9661909	0.00087368	0.138909		Peptidoglycan recognition protein 1 levels	measurement	1	206714818	T	C	0.50554	-0.282169	0.0587359	1.55508e-06	199223	11	6	df.c_2dose_GWAS_LD_clumping_r2_0.5.csv		1323	TRUE	ENSG00000266094	intron_variant	RASSF5	Ras association domain family member 5	RASSF5	PMID:33303764	GCST90010249
rs2874139	0.000566	-0.16018	0.85199	Myeloproliferative diseases	cell proliferation disorder	4	169751502	C	G	0.680938	-0.137253	0.0395555	0.000520688	301529			df.c_atleast1dose_GWAS_LD_clumping_r2_0.5.csv	1083	260405	TRUE	ENSG00000129116	intron_variant	PALLD	palladin, cytoskeletal associated protein	PALLD		FINNGEN_R6_MYELOPROF
rs111692702	0.000443	0.547	1.72806	Peripheral vascular disease, unspecified	cardiovascular disease	19	15651802	A	G	0.00867606	1.72936	0.371373	3.21368e-06	199223	3	3	df.c_2dose_GWAS_LD_clumping_r2_0.5.csv	2566	403161	TRUE	ENSG00000171954	intron_variant	CYP4F22	cytochrome P450 family 4 subfamily F member 22	CYP4F22		SAIGE_443_9
rs72718228	0.0004883	-0.1922		Phenol sulfate levels	measurement	14	69475527	T	C	0.0903761	0.493443	0.104782	2.48623e-06	199223	5	4	df.c_2dose_GWAS_LD_clumping_r2_0.5.csv		291	TRUE						PMID:33437055	GCST90026247
rs3737328	0.0004	-0.0542728		Phosphatidylcholine-O_37:2_[M+H]1+/Phosphatidylcholine-P_37:1_[M+H]1+/Phosphatidylethanolamine-O_40:2_[M+H]1+ levels	measurement	13	110866065	T	C	0.246354	0.198244	0.0424764	3.05399e-06	301529	4	4	df.c_atleast1dose_GWAS_LD_clumping_r2_0.5.csv		13814	TRUE	ENSG00000187498	intron_variant	COL4A1	collagen type IV alpha 1 chain	COL4A1	PMID:34503513	GCST90060355
rs72718228	1.1e-05	0.0135567		Platelet count	measurement	14	69475527	T	C	0.0903761	0.493443	0.104782	2.48623e-06	199223	5	4	df.c_2dose_GWAS_LD_clumping_r2_0.5.csv		444866	TRUE						PMID:34226706	GCST90025951
rs9661909	0.000592	0.47849	1.61364	Hypolasia of dental enamel	gastrointestinal disease	1	206714818	T	C	0.504891	-0.125213	0.0367138	0.000648378	301529			df.c_atleast1dose_GWAS_LD_clumping_r2_0.5.csv	121	260394	TRUE	ENSG00000266094	intron_variant	RASSF5	Ras association domain family member 5	RASSF5		FINNGEN_R6_K11_HYPOLASIA_ENAMEL
rs56150535	0.000615	0.05583	1.05742	Disorders of skin appendages	integumentary system disease	15	31647722	T	C	0.359256	0.219571	0.0502408	1.24031e-05	301529			df.c_1dose_GWAS_LD_clumping_r2_0.5.csv	9417	260405	TRUE	ENSG00000169926	intron_variant	KLF13	Kruppel like factor 13	KLF13		FINNGEN_R6_L12_DISORDSKINAPPENDIX
rs72718228	2.5e-05	0.0155678		Platelet count	measurement	14	69475527	T	C	0.0903761	0.493443	0.104782	2.48623e-06	199223	5	4	df.c_2dose_GWAS_LD_clumping_r2_0.5.csv		408112	TRUE						PMID:32888494	GCST90002402
rs72718228	6.4e-05	0.012882		Platelet count	measurement	14	69475527	T	C	0.0903761	0.493443	0.104782	2.48623e-06	199223	5	4	df.c_2dose_GWAS_LD_clumping_r2_0.5.csv		542827	TRUE						PMID:32888493	GCST90002357
rs28718712	0.00063	-0.00707067		Serum alkaline phosphatase levels	measurement	17	29882071	T	G	0.671803	-0.138828	0.0387707	0.000342611	301529			df.c_atleast1dose_GWAS_LD_clumping_r2_0.5.csv		437896	TRUE						PMID:34226706	GCST90025947
rs7590599	0.000556	-0.19016	0.826827	Postmenopausal osteoporosis with pathological fracture	musculoskeletal or connective tissue disease	2	108915136	C	T	0.604469	0.181728	0.0375004	1.25954e-06	301529	8	5	df.c_atleast1dose_GWAS_LD_clumping_r2_0.5.csv	724	146950	TRUE	ENSG00000198203	intron_variant	SULT1C2	sulfotransferase family 1C member 2	SULT1C2		FINNGEN_R6_OSTPOPATFRCTURE_POSTEMENO
rs4991425	0.000357761	-0.324652	0.722779	Post-traumatic stress disorder | non-cancer illness code, self-reported	nervous system disease	10	123485856	T	C	0.363185	-0.287656	0.0612222	2.62011e-06	199223	10	8	df.c_2dose_GWAS_LD_clumping_r2_0.5.csv	266	361141	TRUE							NEALE2_20002_1469
rs142193221	0.0002099	0.3172		Prostaglandin E synthase 2 measurement	measurement	22	21166165	A	G	0.00595962	1.2739	0.273933	3.31294e-06	301529	6	6	df.c_atleast1dose_GWAS_LD_clumping_r2_0.5.csv		10708	TRUE	ENSG00000241973	intron_variant	PI4KA	phosphatidylinositol 4-kinase alpha	PI4KA	PMID:33328453	GCST90019410
rs56150535	0.0002065	-0.0328	0.967732	Prostate cancer	cell proliferation disorder	15	31647722	T	C	0.359256	0.202574	0.0381417	1.08969e-07	301529	33	20	df.c_atleast1dose_GWAS_LD_clumping_r2_0.5.csv	79148	140254	TRUE	ENSG00000169926	intron_variant	KLF13	Kruppel like factor 13	KLF13	PMID:29892016	GCST006085
rs72718228	0.000635066	-0.0557304	0.945794	Prostate cancer | illnesses of father	cell proliferation disorder	14	69475527	T	C	0.0903761	0.493443	0.104782	2.48623e-06	199223	5	4	df.c_2dose_GWAS_LD_clumping_r2_0.5.csv	24207	312544	TRUE							NEALE2_20107_13
rs2874139	0.000647	-0.02258	0.977673	Genitourinary diseases	urinary system disease	4	169751502	C	G	0.680938	-0.137253	0.0395555	0.000520688	301529			df.c_atleast1dose_GWAS_LD_clumping_r2_0.5.csv	124266	260405	TRUE	ENSG00000129116	intron_variant	PALLD	palladin, cytoskeletal associated protein	PALLD		FINNGEN_R6_N14_GENITOURINARY
rs3737328	0.000805	0.08429	1.08794	Psoriasis	integumentary system disease	13	110866065	T	C	0.246354	0.198244	0.0424764	3.05399e-06	301529	4	4	df.c_atleast1dose_GWAS_LD_clumping_r2_0.5.csv	5621	257944	TRUE	ENSG00000187498	intron_variant	COL4A1	collagen type IV alpha 1 chain	COL4A1		FINNGEN_R6_L12_PSORIASIS
rs12466174	0.000221	0.634	1.88514	Psychosis	nervous system disease	2	184802609	T	G	0.121612	0.41682	0.0919475	5.80842e-06	199223	8	7	df.c_2dose_GWAS_LD_clumping_r2_0.5.csv	171	365647	TRUE							SAIGE_295_3
rs12466174	0.000221	0.634	1.88514	Psychosis	nervous system disease	2	184802609	T	G	0.121563	0.247555	0.0568433	1.33045e-05	301529	8	7	df.c_atleast1dose_GWAS_LD_clumping_r2_0.5.csv	171	365647	TRUE							SAIGE_295_3
rs2874139	0.000681	-0.02851	0.971893	Other joint disorders	musculoskeletal or connective tissue disease	4	169751502	C	G	0.680938	-0.137253	0.0395555	0.000520688	301529			df.c_atleast1dose_GWAS_LD_clumping_r2_0.5.csv	53278	226692	TRUE	ENSG00000129116	intron_variant	PALLD	palladin, cytoskeletal associated protein	PALLD		FINNGEN_R6_M13_OTHERJOINT
rs2874139	5.32769e-05	-0.119317		Pulse rate, automated reading	measurement	4	169751502	C	G	0.680009	-0.287577	0.0632727	5.49245e-06	199223	43	15	df.c_2dose_GWAS_LD_clumping_r2_0.5.csv		340162	TRUE	ENSG00000129116	intron_variant	PALLD	palladin, cytoskeletal associated protein	PALLD		NEALE2_102_raw
rs28718712	0.00069	-0.14577	0.864356	Injury of muscle and tendon at hip and thigh level	injury, poisoning or other complication	17	29882071	T	G	0.671803	-0.138828	0.0387707	0.000342611	301529			df.c_atleast1dose_GWAS_LD_clumping_r2_0.5.csv	1290	252699	TRUE							FINNGEN_R6_ST19_INJURY_MUSCLE_TENDON_HIP_THIGH_LEVEL
rs56150535	1.01304e-05	-0.0104166		Red blood cell (erythrocyte) distribution width	measurement	15	31647722	T	C	0.359256	0.202574	0.0381417	1.08969e-07	301529	33	20	df.c_atleast1dose_GWAS_LD_clumping_r2_0.5.csv		350473	TRUE	ENSG00000169926	intron_variant	KLF13	Kruppel like factor 13	KLF13		NEALE2_30070_raw
rs9661909	0.000694	-0.32283	0.724097	Toxic liver disease	gastrointestinal disease	1	206714818	T	C	0.504891	-0.125213	0.0367138	0.000648378	301529			df.c_atleast1dose_GWAS_LD_clumping_r2_0.5.csv	226	254216	TRUE	ENSG00000266094	intron_variant	RASSF5	Ras association domain family member 5	RASSF5		FINNGEN_R6_K11_TOXLIV
rs56150535	0.0002	-0.00816325		Red blood cell count	measurement	15	31647722	T	C	0.359256	0.202574	0.0381417	1.08969e-07	301529	33	20	df.c_atleast1dose_GWAS_LD_clumping_r2_0.5.csv		408112	TRUE	ENSG00000169926	intron_variant	KLF13	Kruppel like factor 13	KLF13	PMID:32888494	GCST90002403
rs28718712	0.0006993	-0.0424		X-12104 levels	measurement	17	29882071	T	G	0.671803	-0.138828	0.0387707	0.000342611	301529			df.c_atleast1dose_GWAS_LD_clumping_r2_0.5.csv		291	TRUE						PMID:33437055	GCST90026295
rs56150535	0.000435	-0.006923		Red blood cell count	measurement	15	31647722	T	C	0.359256	0.202574	0.0381417	1.08969e-07	301529	33	20	df.c_atleast1dose_GWAS_LD_clumping_r2_0.5.csv		545203	TRUE	ENSG00000169926	intron_variant	KLF13	Kruppel like factor 13	KLF13	PMID:32888493	GCST90002363
rs56150535	0.000713081	0.199611		OTU99_271 (Prevotella) prevalence	measurement	15	31647722	T	C	0.359256	0.219571	0.0502408	1.24031e-05	301529			df.c_1dose_GWAS_LD_clumping_r2_0.5.csv		8956	TRUE	ENSG00000169926	intron_variant	KLF13	Kruppel like factor 13	KLF13	PMID:33462482	GCST90011650
rs56150535	5.82e-09	-0.011665		Red cell distribution width	measurement	15	31647722	T	C	0.359256	0.202574	0.0381417	1.08969e-07	301529	33	20	df.c_atleast1dose_GWAS_LD_clumping_r2_0.5.csv		531774	TRUE	ENSG00000169926	intron_variant	KLF13	Kruppel like factor 13	KLF13	PMID:32888493	GCST90002369
rs56150535	1.2e-07	-0.0117881		Red cell distribution width	measurement	15	31647722	T	C	0.359256	0.202574	0.0381417	1.08969e-07	301529	33	20	df.c_atleast1dose_GWAS_LD_clumping_r2_0.5.csv		408112	TRUE	ENSG00000169926	intron_variant	KLF13	Kruppel like factor 13	KLF13	PMID:32888494	GCST90002404
rs2874139	0.000719	0.0737	1.07648	Coronary artery bypass grafting	Uncategorised	4	169751502	C	G	0.680938	-0.137253	0.0395555	0.000520688	301529			df.c_atleast1dose_GWAS_LD_clumping_r2_0.5.csv	6904	229455	TRUE	ENSG00000129116	intron_variant	PALLD	palladin, cytoskeletal associated protein	PALLD		FINNGEN_R6_I9_CABG
rs56150535	0.0001881	-0.0138371		Red cell distribution width	measurement	15	31647722	T	C	0.359256	0.202574	0.0381417	1.08969e-07	301529	33	20	df.c_atleast1dose_GWAS_LD_clumping_r2_0.5.csv		171529	TRUE	ENSG00000169926	intron_variant	KLF13	Kruppel like factor 13	KLF13	PMID:27863252	GCST004621
rs56150535	0.00031	-0.0151142		Red cell distribution width	measurement	15	31647722	T	C	0.359256	0.202574	0.0381417	1.08969e-07	301529	33	20	df.c_atleast1dose_GWAS_LD_clumping_r2_0.5.csv		116666	TRUE	ENSG00000169926	intron_variant	KLF13	Kruppel like factor 13	KLF13	PMID:28957414	GCST006804
rs9661909	0.000457367	0.146245		Resistin levels	measurement	1	206714818	T	C	0.50554	-0.282169	0.0587359	1.55508e-06	199223	11	6	df.c_2dose_GWAS_LD_clumping_r2_0.5.csv		1323	TRUE	ENSG00000266094	intron_variant	RASSF5	Ras association domain family member 5	RASSF5	PMID:33303764	GCST90010256
rs2874139	0.00022	-0.00859225		Reticulocyte count	measurement	4	169751502	C	G	0.680009	-0.287577	0.0632727	5.49245e-06	199223	43	15	df.c_2dose_GWAS_LD_clumping_r2_0.5.csv		408112	TRUE	ENSG00000129116	intron_variant	PALLD	palladin, cytoskeletal associated protein	PALLD	PMID:32888494	GCST90002405
rs72664942	0.00045	-0.0482325		Reticulocyte count	measurement	4	85808904	G	A	0.00650739	1.17401	0.258846	5.7451e-06	301529	2	2	df.c_atleast1dose_GWAS_LD_clumping_r2_0.5.csv		408112	TRUE	ENSG00000163625	intron_variant	WDFY3	WD repeat and FYVE domain containing 3	WDFY3	PMID:32888494	GCST90002405
rs2874139	0.00044	-0.00819221		Reticulocyte fraction of red cells	measurement	4	169751502	C	G	0.680009	-0.287577	0.0632727	5.49245e-06	199223	43	15	df.c_2dose_GWAS_LD_clumping_r2_0.5.csv		408112	TRUE	ENSG00000129116	intron_variant	PALLD	palladin, cytoskeletal associated protein	PALLD	PMID:32888494	GCST90002406
rs72664942	0.00049	-0.048004		Reticulocyte fraction of red cells	measurement	4	85808904	G	A	0.00650739	1.17401	0.258846	5.7451e-06	301529	2	2	df.c_atleast1dose_GWAS_LD_clumping_r2_0.5.csv		408112	TRUE	ENSG00000163625	intron_variant	WDFY3	WD repeat and FYVE domain containing 3	WDFY3	PMID:32888494	GCST90002406
rs9661909	0.000846	-0.22583	0.797854	""""Inguinal hernia, unilateralk""""	phenotype	1	206714818	T	C	0.504891	-0.125213	0.0367138	0.000648378	301529			df.c_atleast1dose_GWAS_LD_clumping_r2_0.5.csv	449	226735	TRUE	ENSG00000266094	intron_variant	RASSF5	Ras association domain family member 5	RASSF5		FINNGEN_R6_HERING_UNILATERAL
rs4991425	0.000985	0.22283	1.24961	Schizoid personality disorder	psychiatric disorder	10	123485856	T	C	0.363185	-0.287656	0.0612222	2.62011e-06	199223	10	8	df.c_2dose_GWAS_LD_clumping_r2_0.5.csv	457	253334	TRUE							FINNGEN_R6_F5_SCHIZPER
rs9661909	0.000846	-0.22583	0.797854	""""Inguinal of femoral hernia, unilateral""""	musculoskeletal or connective tissue disease	1	206714818	T	C	0.504891	-0.125213	0.0367138	0.000648378	301529			df.c_atleast1dose_GWAS_LD_clumping_r2_0.5.csv	449	226735	TRUE	ENSG00000266094	intron_variant	RASSF5	Ras association domain family member 5	RASSF5		FINNGEN_R6_FEMNINGHER_UNILATERAL
rs56150535	0.000404	0.18	1.19722	Schizophrenia and other psychotic disorders	Uncategorised	15	31647722	T	C	0.359256	0.202574	0.0381417	1.08969e-07	301529	33	20	df.c_atleast1dose_GWAS_LD_clumping_r2_0.5.csv	850	366326	TRUE	ENSG00000169926	intron_variant	KLF13	Kruppel like factor 13	KLF13		SAIGE_295
rs9661909	0.000846	-0.22582	0.797862	""""Femoral hernia, unilateral""""	musculoskeletal or connective tissue disease	1	206714818	T	C	0.504891	-0.125213	0.0367138	0.000648378	301529			df.c_atleast1dose_GWAS_LD_clumping_r2_0.5.csv	449	226735	TRUE	ENSG00000266094	intron_variant	RASSF5	Ras association domain family member 5	RASSF5		FINNGEN_R6_FEMHER_UNILATERAL
rs56150535	0.000111533	0.254958	1.29041	Selenium ace tablet | treatment/medication code	measurement	15	31647722	T	C	0.359256	0.202574	0.0381417	1.08969e-07	301529	33	20	df.c_atleast1dose_GWAS_LD_clumping_r2_0.5.csv	503	361141	TRUE	ENSG00000169926	intron_variant	KLF13	Kruppel like factor 13	KLF13		NEALE2_20003_1140911682
rs2874139	6.75501e-05	-0.0203772	0.979829	Sensitivity / hurt feelings	measurement	4	169751502	C	G	0.680009	-0.287577	0.0632727	5.49245e-06	199223	43	15	df.c_2dose_GWAS_LD_clumping_r2_0.5.csv	156066	350821	TRUE	ENSG00000129116	intron_variant	PALLD	palladin, cytoskeletal associated protein	PALLD		NEALE2_1950
rs28718712	0.000103641	-0.37878	0.684696	Septicaemia / sepsis | non-cancer illness code, self-reported	phenotype	17	29882071	T	G	0.67118	-0.28743	0.0620398	3.60414e-06	199223	32	4	df.c_2dose_GWAS_LD_clumping_r2_0.5.csv	238	361141	TRUE							NEALE2_20002_1657
rs28718712	0.00063	-0.00707067		Serum alkaline phosphatase levels	measurement	17	29882071	T	G	0.67118	-0.28743	0.0620398	3.60414e-06	199223	32	4	df.c_2dose_GWAS_LD_clumping_r2_0.5.csv		437896	TRUE						PMID:34226706	GCST90025947
rs72718228	0.0008314	-0.0787		Serum lipopolysaccharide activity	infectious disease	14	69475527	T	C	0.0903761	0.493443	0.104782	2.48623e-06	199223	5	4	df.c_2dose_GWAS_LD_clumping_r2_0.5.csv		11296	TRUE						PMID:34668383	GCST90032674
rs4687124	0.000474165	0.174894	1.19112	Skin cancer | cancer code, self-reported	cell proliferation disorder	3	189840935	G	A	0.231762	0.319337	0.0698652	4.85964e-06	199223	22	22	df.c_2dose_GWAS_LD_clumping_r2_0.5.csv	1125	361141	TRUE							NEALE2_20001_1003
rs72718228	2.61204e-05	0.227883	1.25594	Smokes on most or all days | tobacco smoking	Uncategorised	14	69475527	T	C	0.0903761	0.493443	0.104782	2.48623e-06	199223	5	4	df.c_2dose_GWAS_LD_clumping_r2_0.5.csv	2124	91353	TRUE							NEALE2_22506_111
rs9661909	0.00087368	0.138909		Peptidoglycan recognition protein 1 levels	measurement	1	206714818	T	C	0.504891	-0.125213	0.0367138	0.000648378	301529			df.c_atleast1dose_GWAS_LD_clumping_r2_0.5.csv		1323	TRUE	ENSG00000266094	intron_variant	RASSF5	Ras association domain family member 5	RASSF5	PMID:33303764	GCST90010249
rs3737328	0.00072	-0.0547271		Sphingomyelin_40:2_[M+H]1+ levels	measurement	13	110866065	T	C	0.246354	0.198244	0.0424764	3.05399e-06	301529	4	4	df.c_atleast1dose_GWAS_LD_clumping_r2_0.5.csv		13814	TRUE	ENSG00000187498	intron_variant	COL4A1	collagen type IV alpha 1 chain	COL4A1	PMID:34503513	GCST90060352
rs4687124	0.00022	0.57431	1.7759	Superficial frostbite	injury, poisoning or other complication	3	189840935	G	A	0.231762	0.319337	0.0698652	4.85964e-06	199223	22	22	df.c_2dose_GWAS_LD_clumping_r2_0.5.csv	111	260337	TRUE							FINNGEN_R6_ST19_SUPERF_FROST
rs56150535	0.000897	-0.17554	0.839004	Male infertility	reproductive system or breast disease	15	31647722	T	C	0.359256	0.219571	0.0502408	1.24031e-05	301529			df.c_1dose_GWAS_LD_clumping_r2_0.5.csv	825	86547	TRUE	ENSG00000169926	intron_variant	KLF13	Kruppel like factor 13	KLF13		FINNGEN_R6_N14_MALEINFERT
rs4073656	0.000268161	0.24838		TestASV_39 (Bacteroides) prevalence	measurement	2	48981646	G	A	0.502083	-0.287743	0.0587982	9.89389e-07	199223	5	3	df.c_2dose_GWAS_LD_clumping_r2_0.5.csv		8956	TRUE	ENSG00000138039	intron_variant	LHCGR	luteinizing hormone/choriogonadotropin receptor	LHCGR	PMID:33462482	GCST90011714
rs28718712	0.000981839	-0.242907		TestASV_39 (Bacteroides) prevalence	measurement	17	29882071	T	G	0.67118	-0.28743	0.0620398	3.60414e-06	199223	32	4	df.c_2dose_GWAS_LD_clumping_r2_0.5.csv		8956	TRUE						PMID:33462482	GCST90011714
rs2874139	0.00090461	-0.0301556		Neuroticism score	Uncategorised	4	169751502	C	G	0.680938	-0.137253	0.0395555	0.000520688	301529			df.c_atleast1dose_GWAS_LD_clumping_r2_0.5.csv		293006	TRUE	ENSG00000129116	intron_variant	PALLD	palladin, cytoskeletal associated protein	PALLD		NEALE2_20127_raw
rs56150535	0.000920485	0.0149917		Mean corpuscular haemoglobin	measurement	15	31647722	T	C	0.359256	0.219571	0.0502408	1.24031e-05	301529			df.c_1dose_GWAS_LD_clumping_r2_0.5.csv		350472	TRUE	ENSG00000169926	intron_variant	KLF13	Kruppel like factor 13	KLF13		NEALE2_30050_raw
rs4687124	0.000841947	-0.143456		Tissue factor levels	measurement	3	189840935	G	A	0.231762	0.319337	0.0698652	4.85964e-06	199223	22	22	df.c_2dose_GWAS_LD_clumping_r2_0.5.csv		1301	TRUE						PMID:33303764	GCST90010176
rs28645263	0.00093	0.00725821		White blood cell count	measurement	5	16612885	C	T	0.416262	1.01431	0.230453	1.07558e-05	198671	3	0	df.b_2dose_GWAS_LD_clumping_r2_0.5.csv		408112	TRUE	ENSG00000154153	intron_variant	RETREG1	reticulophagy regulator 1	RETREG1	PMID:32888494	GCST90002407
rs28645263	0.00093	0.00725821		White blood cell count	measurement	5	16612885	C	T	0.417466	0.394436	0.112861	0.000474289	300176			df.b_atleast1dose_GWAS_LD_clumping_r2_0.5.csv		408112	TRUE	ENSG00000154153	intron_variant	RETREG1	reticulophagy regulator 1	RETREG1	PMID:32888494	GCST90002407
rs9661909	0.000694	-0.32283	0.724097	Toxic liver disease	gastrointestinal disease	1	206714818	T	C	0.50554	-0.282169	0.0587359	1.55508e-06	199223	11	6	df.c_2dose_GWAS_LD_clumping_r2_0.5.csv	226	254216	TRUE	ENSG00000266094	intron_variant	RASSF5	Ras association domain family member 5	RASSF5		FINNGEN_R6_K11_TOXLIV
rs28645263	0.00093	0.00725821		White blood cell count	measurement	5	16612885	C	T	0.417619	0.178716	0.0376641	2.08523e-06	301529	3	0	df.c_atleast1dose_GWAS_LD_clumping_r2_0.5.csv		408112	TRUE	ENSG00000154153	intron_variant	RETREG1	reticulophagy regulator 1	RETREG1	PMID:32888494	GCST90002407
rs56150535	0.000934	0.596	1.81484	Viral hepatitis a	Uncategorised	15	31647722	T	C	0.359256	0.219571	0.0502408	1.24031e-05	301529			df.c_1dose_GWAS_LD_clumping_r2_0.5.csv	69	403385	TRUE	ENSG00000169926	intron_variant	KLF13	Kruppel like factor 13	KLF13		SAIGE_070_1
rs3737328	0.0003	-0.0581286		Triacylglycerol_46:5_[M+NH4]1+ levels	measurement	13	110866065	T	C	0.246354	0.198244	0.0424764	3.05399e-06	301529	4	4	df.c_atleast1dose_GWAS_LD_clumping_r2_0.5.csv		13814	TRUE	ENSG00000187498	intron_variant	COL4A1	collagen type IV alpha 1 chain	COL4A1	PMID:34503513	GCST90060356
rs3737328	0.00096	0.0576889		Triacylglycerol_52:4_[M+NH4]1+ levels	measurement	13	110866065	T	C	0.246354	0.198244	0.0424764	3.05399e-06	301529	4	4	df.c_atleast1dose_GWAS_LD_clumping_r2_0.5.csv		13814	TRUE	ENSG00000187498	intron_variant	COL4A1	collagen type IV alpha 1 chain	COL4A1	PMID:34503513	GCST90060508
rs36170929	0.000273966	0.128698	1.13735	Tuberculosis (tb) | non-cancer illness code, self-reported	Uncategorised	7	12541187	G	A	0.639669	0.209973	0.0383548	4.38743e-08	301529	11	5	df.c_atleast1dose_GWAS_LD_clumping_r2_0.5.csv	1768	361141	TRUE							NEALE2_20002_1440
rs56150535	0.00096809	-0.0627176		Herpes simplex virus 1 mgG-1 antibody levels	measurement	15	31647722	T	C	0.359256	0.219571	0.0502408	1.24031e-05	301529			df.c_1dose_GWAS_LD_clumping_r2_0.5.csv		6199	TRUE	ENSG00000169926	intron_variant	KLF13	Kruppel like factor 13	KLF13	PMID:33204752	GCST90006918
rs4687124	0.000364552	-0.169126	0.844403	Urinary frequency / incontinence | non-cancer illness code, self-reported	phenotype	3	189840935	G	A	0.231762	0.319337	0.0698652	4.85964e-06	199223	22	22	df.c_2dose_GWAS_LD_clumping_r2_0.5.csv	1252	361141	TRUE							NEALE2_20002_1202
rs56150535	0.000934	0.596	1.81484	Viral hepatitis a	Uncategorised	15	31647722	T	C	0.359256	0.202574	0.0381417	1.08969e-07	301529	33	20	df.c_atleast1dose_GWAS_LD_clumping_r2_0.5.csv	69	403385	TRUE	ENSG00000169926	intron_variant	KLF13	Kruppel like factor 13	KLF13		SAIGE_070_1
rs28718712	0.00097	0.00617831		Hemoglobin A1c levels	measurement	17	29882071	T	G	0.671803	-0.138828	0.0387707	0.000342611	301529			df.c_atleast1dose_GWAS_LD_clumping_r2_0.5.csv		437749	TRUE						PMID:34226706	GCST90025974
rs56150535	0.000971372	0.0167628	1.0169	Dark brown | hair colour (natural, before greying)	phenotype	15	31647722	T	C	0.359256	0.219571	0.0502408	1.24031e-05	301529			df.c_1dose_GWAS_LD_clumping_r2_0.5.csv	134627	360270	TRUE	ENSG00000169926	intron_variant	KLF13	Kruppel like factor 13	KLF13		NEALE2_1747_4
rs28718712	0.000394487	-0.240759	0.786031	Vitamin a | vitamin and/or mineral supplement use	Uncategorised	17	29882071	T	G	0.67118	-0.28743	0.0620398	3.60414e-06	199223	32	4	df.c_2dose_GWAS_LD_clumping_r2_0.5.csv	496	51427	TRUE							NEALE2_20084_475
rs4073656	0.000799	0.623	1.86451	Vitiligo	integumentary system disease	2	48981646	G	A	0.502083	-0.287743	0.0587982	9.89389e-07	199223	5	3	df.c_2dose_GWAS_LD_clumping_r2_0.5.csv	60	402732	TRUE	ENSG00000138039	intron_variant	LHCGR	luteinizing hormone/choriogonadotropin receptor	LHCGR		SAIGE_694_1
rs28645263	0.000977649	-0.192353	0.825016	Other respiratory problems | non-cancer illness code, self-reported	respiratory or thoracic disease	5	16612885	C	T	0.416262	1.01431	0.230453	1.07558e-05	198671	3	0	df.b_2dose_GWAS_LD_clumping_r2_0.5.csv	628	361141	TRUE	ENSG00000154153	intron_variant	RETREG1	reticulophagy regulator 1	RETREG1		NEALE2_20002_1117
rs28645263	0.000977649	-0.192353	0.825016	Other respiratory problems | non-cancer illness code, self-reported	respiratory or thoracic disease	5	16612885	C	T	0.417466	0.394436	0.112861	0.000474289	300176			df.b_atleast1dose_GWAS_LD_clumping_r2_0.5.csv	628	361141	TRUE	ENSG00000154153	intron_variant	RETREG1	reticulophagy regulator 1	RETREG1		NEALE2_20002_1117
rs4073656	1.23e-05	0.008067		White blood cell count	measurement	2	48981646	G	A	0.502083	-0.287743	0.0587982	9.89389e-07	199223	5	3	df.c_2dose_GWAS_LD_clumping_r2_0.5.csv		562243	TRUE	ENSG00000138039	intron_variant	LHCGR	luteinizing hormone/choriogonadotropin receptor	LHCGR	PMID:32888493	GCST90002374
rs28645263	0.000977649	-0.192353	0.825016	Other respiratory problems | non-cancer illness code, self-reported	respiratory or thoracic disease	5	16612885	C	T	0.417619	0.178716	0.0376641	2.08523e-06	301529	3	0	df.c_atleast1dose_GWAS_LD_clumping_r2_0.5.csv	628	361141	TRUE	ENSG00000154153	intron_variant	RETREG1	reticulophagy regulator 1	RETREG1		NEALE2_20002_1117
rs4073656	0.00019	0.0079626		White blood cell count	measurement	2	48981646	G	A	0.502083	-0.287743	0.0587982	9.89389e-07	199223	5	3	df.c_2dose_GWAS_LD_clumping_r2_0.5.csv		408112	TRUE	ENSG00000138039	intron_variant	LHCGR	luteinizing hormone/choriogonadotropin receptor	LHCGR	PMID:32888494	GCST90002407
rs28645263	0.00093	0.00725821		White blood cell count	measurement	5	16612885	C	T	0.416446	0.3472	0.0604864	9.4608e-09	199223	3	3	df.c_2dose_GWAS_LD_clumping_r2_0.5.csv		408112	TRUE	ENSG00000154153	intron_variant	RETREG1	reticulophagy regulator 1	RETREG1	PMID:32888494	GCST90002407
rs111692702	0.000359505	-0.0828862		Work/job satisfaction	measurement	19	15651802	A	G	0.00867606	1.72936	0.371373	3.21368e-06	199223	3	3	df.c_2dose_GWAS_LD_clumping_r2_0.5.csv		82190	TRUE	ENSG00000171954	intron_variant	CYP4F22	cytochrome P450 family 4 subfamily F member 22	CYP4F22		NEALE2_4537
rs28718712	0.0006993	-0.0424		X-12104 levels	measurement	17	29882071	T	G	0.67118	-0.28743	0.0620398	3.60414e-06	199223	32	4	df.c_2dose_GWAS_LD_clumping_r2_0.5.csv		291	TRUE						PMID:33437055	GCST90026295
rs28718712	0.000981839	-0.242907		TestASV_39 (Bacteroides) prevalence	measurement	17	29882071	T	G	0.671803	-0.138828	0.0387707	0.000342611	301529			df.c_atleast1dose_GWAS_LD_clumping_r2_0.5.csv		8956	TRUE						PMID:33462482	GCST90011714
rs3737328	0.0005002	0.1093		X-23639 levels	measurement	13	110866065	T	C	0.246354	0.198244	0.0424764	3.05399e-06	301529	4	4	df.c_atleast1dose_GWAS_LD_clumping_r2_0.5.csv		291	TRUE	ENSG00000187498	intron_variant	COL4A1	collagen type IV alpha 1 chain	COL4A1	PMID:33437055	GCST90026320
rs7590599	0.000177126	0.47284	1.60454	Zapain caplet | treatment/medication code	measurement	2	108915136	C	T	0.604469	0.181728	0.0375004	1.25954e-06	301529	8	5	df.c_atleast1dose_GWAS_LD_clumping_r2_0.5.csv	133	361141	TRUE	ENSG00000198203	intron_variant	SULT1C2	sulfotransferase family 1C member 2	SULT1C2		NEALE2_20003_1141178052
rs4687124	0.000312151	0.598604	1.81958	Zirtek 10mg tablet | treatment/medication code	measurement	3	189840935	G	A	0.231762	0.319337	0.0698652	4.85964e-06	199223	22	22	df.c_2dose_GWAS_LD_clumping_r2_0.5.csv	102	361141	TRUE							NEALE2_20003_1140862770
rs2874139	0.001004	-0.006592		Hemoglobin concentration	measurement	4	169751502	C	G	0.680009	-0.287577	0.0632727	5.49245e-06	199223	43	15	df.c_2dose_GWAS_LD_clumping_r2_0.5.csv		563946	TRUE	ENSG00000129116	intron_variant	PALLD	palladin, cytoskeletal associated protein	PALLD	PMID:32888493	GCST90002310
rs2874139	0.001004	-0.006592		Hemoglobin concentration	measurement	4	169751502	C	G	0.680938	-0.137253	0.0395555	0.000520688	301529			df.c_atleast1dose_GWAS_LD_clumping_r2_0.5.csv		563946	TRUE	ENSG00000129116	intron_variant	PALLD	palladin, cytoskeletal associated protein	PALLD	PMID:32888493	GCST90002310
rs79158353	0.00101388	0.333334		TestASV_20 (Phascolarctobacterium) abundance	measurement	10	78798475	A	T	0.0817853	-0.304397	0.0674946	6.4845e-06	301529	23	13	df.c_atleast1dose_GWAS_LD_clumping_r2_0.5.csv		8956	TRUE	ENSG00000156113	intron_variant	KCNMA1	potassium calcium-activated channel subfamily M alpha 1	KCNMA1	PMID:33462482	GCST90011497
rs56150535	0.00102004	0.0323385		Age first had sexual intercourse	measurement	15	31647722	T	C	0.359256	0.219571	0.0502408	1.24031e-05	301529			df.c_1dose_GWAS_LD_clumping_r2_0.5.csv		317694	TRUE	ENSG00000169926	intron_variant	KLF13	Kruppel like factor 13	KLF13		NEALE2_2139_raw
rs56150535	0.00102004	0.0323385		Age first had sexual intercourse	measurement	15	31647722	T	C	0.359256	0.202574	0.0381417	1.08969e-07	301529	33	20	df.c_atleast1dose_GWAS_LD_clumping_r2_0.5.csv		317694	TRUE	ENSG00000169926	intron_variant	KLF13	Kruppel like factor 13	KLF13		NEALE2_2139_raw
rs4991425	0.001021	-0.0459		Coagulation factor XIII measurement	measurement	10	123485856	T	C	0.363185	-0.287656	0.0612222	2.62011e-06	199223	10	8	df.c_2dose_GWAS_LD_clumping_r2_0.5.csv		10708	TRUE						PMID:33328453	GCST90019403
rs4073656	0.00102606	-0.0417048		Mean sphered cell volume	Uncategorised	2	48981646	G	A	0.502083	-0.287743	0.0587982	9.89389e-07	199223	5	3	df.c_2dose_GWAS_LD_clumping_r2_0.5.csv		344729	TRUE	ENSG00000138039	intron_variant	LHCGR	luteinizing hormone/choriogonadotropin receptor	LHCGR		NEALE2_30270_raw
rs4073656	0.00103	-0.537	0.584499	Rickets or osteomalacia	musculoskeletal or connective tissue disease	2	48981646	G	A	0.502083	-0.287743	0.0587982	9.89389e-07	199223	5	3	df.c_2dose_GWAS_LD_clumping_r2_0.5.csv	77	406569	TRUE	ENSG00000138039	intron_variant	LHCGR	luteinizing hormone/choriogonadotropin receptor	LHCGR		SAIGE_261_41
rs9661909	0.00103391	0.0659155		Neutrophill percentage	measurement	1	206714818	T	C	0.50554	-0.282169	0.0587359	1.55508e-06	199223	11	6	df.c_2dose_GWAS_LD_clumping_r2_0.5.csv		349861	TRUE	ENSG00000266094	intron_variant	RASSF5	Ras association domain family member 5	RASSF5		NEALE2_30200_raw
rs9661909	0.00103391	0.0659155		Neutrophill percentage	measurement	1	206714818	T	C	0.504891	-0.125213	0.0367138	0.000648378	301529			df.c_atleast1dose_GWAS_LD_clumping_r2_0.5.csv		349861	TRUE	ENSG00000266094	intron_variant	RASSF5	Ras association domain family member 5	RASSF5		NEALE2_30200_raw
rs4073656	0.00104	0.529	1.69723	Proliferative glomerulonephritis	urinary system disease	2	48981646	G	A	0.502083	-0.287743	0.0587982	9.89389e-07	199223	5	3	df.c_2dose_GWAS_LD_clumping_r2_0.5.csv	79	397681	TRUE	ENSG00000138039	intron_variant	LHCGR	luteinizing hormone/choriogonadotropin receptor	LHCGR		SAIGE_580_11
rs28718712	0.001061	-0.0321		Urea levels	measurement	17	29882071	T	G	0.67118	-0.28743	0.0620398	3.60414e-06	199223	32	4	df.c_2dose_GWAS_LD_clumping_r2_0.5.csv		291	TRUE						PMID:33437055	GCST90026283
rs28718712	0.001061	-0.0321		Urea levels	measurement	17	29882071	T	G	0.671803	-0.138828	0.0387707	0.000342611	301529			df.c_atleast1dose_GWAS_LD_clumping_r2_0.5.csv		291	TRUE						PMID:33437055	GCST90026283
rs7590599	0.00108	-0.0984	0.906286	""""Cirrhosis, broad definition used in the article https://doi.org/10.1101/594523""""	cell proliferation disorder	2	108915136	C	T	0.604469	0.162837	0.0494046	0.000980793	301529			df.c_1dose_GWAS_LD_clumping_r2_0.5.csv	2380	260405	TRUE	ENSG00000198203	intron_variant	SULT1C2	sulfotransferase family 1C member 2	SULT1C2		FINNGEN_R6_CIRRHOSIS_BROAD
rs7590599	0.00108	-0.0984	0.906286	""""Cirrhosis, broad definition used in the article https://doi.org/10.1101/594523""""	cell proliferation disorder	2	108915136	C	T	0.604267	0.23275	0.0599082	0.000102286	199223			df.c_2dose_GWAS_LD_clumping_r2_0.5.csv	2380	260405	TRUE	ENSG00000198203	intron_variant	SULT1C2	sulfotransferase family 1C member 2	SULT1C2		FINNGEN_R6_CIRRHOSIS_BROAD
rs7590599	0.00108	-0.0984	0.906286	""""Cirrhosis, broad definition used in the article https://doi.org/10.1101/594523""""	cell proliferation disorder	2	108915136	C	T	0.604469	0.181728	0.0375004	1.25954e-06	301529	8	5	df.c_atleast1dose_GWAS_LD_clumping_r2_0.5.csv	2380	260405	TRUE	ENSG00000198203	intron_variant	SULT1C2	sulfotransferase family 1C member 2	SULT1C2		FINNGEN_R6_CIRRHOSIS_BROAD
rs28718712	0.00109	-0.16168	0.850713	Hemiplegia	Uncategorised	17	29882071	T	G	0.67118	-0.28743	0.0620398	3.60414e-06	199223	32	4	df.c_2dose_GWAS_LD_clumping_r2_0.5.csv	972	259179	TRUE							FINNGEN_R6_G6_HEMIPLE
rs28718712	0.00109	-0.16168	0.850713	Hemiplegia	Uncategorised	17	29882071	T	G	0.671803	-0.138828	0.0387707	0.000342611	301529			df.c_atleast1dose_GWAS_LD_clumping_r2_0.5.csv	972	259179	TRUE							FINNGEN_R6_G6_HEMIPLE
rs12466174	0.0011	-0.00687014	0.993153	Snoring	measurement	2	184802609	T	G	0.121612	0.41682	0.0919475	5.80842e-06	199223	8	7	df.c_2dose_GWAS_LD_clumping_r2_0.5.csv	61792	218346	TRUE						PMID:32060260	GCST009763
rs12466174	0.0011	-0.00687014	0.993153	Snoring	measurement	2	184802609	T	G	0.121563	0.247555	0.0568433	1.33045e-05	301529	8	7	df.c_atleast1dose_GWAS_LD_clumping_r2_0.5.csv	61792	218346	TRUE						PMID:32060260	GCST009763
rs36170929	0.0011069	-0.0358255		Sweet biscuits intake	measurement	7	12541187	G	A	0.639669	0.198885	0.0505227	8.2662e-05	301529	11	0	df.c_1dose_GWAS_LD_clumping_r2_0.5.csv		51427	TRUE							NEALE2_102360
rs36170929	0.0011069	-0.0358255		Sweet biscuits intake	measurement	7	12541187	G	A	0.640608	0.237542	0.0611601	0.00010278	199223			df.c_2dose_GWAS_LD_clumping_r2_0.5.csv		51427	TRUE							NEALE2_102360
rs36170929	0.0011069	-0.0358255		Sweet biscuits intake	measurement	7	12541187	G	A	0.639669	0.209973	0.0383548	4.38743e-08	301529	11	5	df.c_atleast1dose_GWAS_LD_clumping_r2_0.5.csv		51427	TRUE							NEALE2_102360
rs28645263	0.00110917	0.0809663		TestASV_5 (Bacteroides) abundance	measurement	5	16612885	C	T	0.416262	1.01431	0.230453	1.07558e-05	198671	3	0	df.b_2dose_GWAS_LD_clumping_r2_0.5.csv		8956	TRUE	ENSG00000154153	intron_variant	RETREG1	reticulophagy regulator 1	RETREG1	PMID:33462482	GCST90011528
rs28645263	0.00110917	0.0809663		TestASV_5 (Bacteroides) abundance	measurement	5	16612885	C	T	0.417466	0.394436	0.112861	0.000474289	300176			df.b_atleast1dose_GWAS_LD_clumping_r2_0.5.csv		8956	TRUE	ENSG00000154153	intron_variant	RETREG1	reticulophagy regulator 1	RETREG1	PMID:33462482	GCST90011528
rs28645263	0.00110917	0.0809663		TestASV_5 (Bacteroides) abundance	measurement	5	16612885	C	T	0.416446	0.3472	0.0604864	9.4608e-09	199223	3	3	df.c_2dose_GWAS_LD_clumping_r2_0.5.csv		8956	TRUE	ENSG00000154153	intron_variant	RETREG1	reticulophagy regulator 1	RETREG1	PMID:33462482	GCST90011528
rs28645263	0.00110917	0.0809663		TestASV_5 (Bacteroides) abundance	measurement	5	16612885	C	T	0.417619	0.178716	0.0376641	2.08523e-06	301529	3	0	df.c_atleast1dose_GWAS_LD_clumping_r2_0.5.csv		8956	TRUE	ENSG00000154153	intron_variant	RETREG1	reticulophagy regulator 1	RETREG1	PMID:33462482	GCST90011528
rs36170929	0.00111746	-0.0538177	0.947605	Drugs or alcohol (more than once) | substances taken for depression	Uncategorised	7	12541187	G	A	0.639669	0.198885	0.0505227	8.2662e-05	301529	11	0	df.c_1dose_GWAS_LD_clumping_r2_0.5.csv	8627	117763	TRUE							NEALE2_20546_4
rs36170929	0.00111746	-0.0538177	0.947605	Drugs or alcohol (more than once) | substances taken for depression	Uncategorised	7	12541187	G	A	0.640608	0.237542	0.0611601	0.00010278	199223			df.c_2dose_GWAS_LD_clumping_r2_0.5.csv	8627	117763	TRUE							NEALE2_20546_4
rs36170929	0.00111746	-0.0538177	0.947605	Drugs or alcohol (more than once) | substances taken for depression	Uncategorised	7	12541187	G	A	0.639669	0.209973	0.0383548	4.38743e-08	301529	11	5	df.c_atleast1dose_GWAS_LD_clumping_r2_0.5.csv	8627	117763	TRUE							NEALE2_20546_4
rs12466174	0.00113	0.33	1.39097	Osteochondropathies	musculoskeletal or connective tissue disease	2	184802609	T	G	0.121612	0.41682	0.0919475	5.80842e-06	199223	8	7	df.c_2dose_GWAS_LD_clumping_r2_0.5.csv	472	391513	TRUE							SAIGE_732
rs12466174	0.00113	0.33	1.39097	Osteochondropathies	musculoskeletal or connective tissue disease	2	184802609	T	G	0.121563	0.247555	0.0568433	1.33045e-05	301529	8	7	df.c_atleast1dose_GWAS_LD_clumping_r2_0.5.csv	472	391513	TRUE							SAIGE_732
rs28645263	0.00113448	-0.0115349		Belief that own life is meaningful	Uncategorised	5	16612885	C	T	0.416262	1.01431	0.230453	1.07558e-05	198671	3	0	df.b_2dose_GWAS_LD_clumping_r2_0.5.csv		115352	TRUE	ENSG00000154153	intron_variant	RETREG1	reticulophagy regulator 1	RETREG1		NEALE2_20460
rs28645263	0.00113448	-0.0115349		Belief that own life is meaningful	Uncategorised	5	16612885	C	T	0.417466	0.394436	0.112861	0.000474289	300176			df.b_atleast1dose_GWAS_LD_clumping_r2_0.5.csv		115352	TRUE	ENSG00000154153	intron_variant	RETREG1	reticulophagy regulator 1	RETREG1		NEALE2_20460
rs28645263	0.00113448	-0.0115349		Belief that own life is meaningful	Uncategorised	5	16612885	C	T	0.416446	0.3472	0.0604864	9.4608e-09	199223	3	3	df.c_2dose_GWAS_LD_clumping_r2_0.5.csv		115352	TRUE	ENSG00000154153	intron_variant	RETREG1	reticulophagy regulator 1	RETREG1		NEALE2_20460
rs28645263	0.00113448	-0.0115349		Belief that own life is meaningful	Uncategorised	5	16612885	C	T	0.417619	0.178716	0.0376641	2.08523e-06	301529	3	0	df.c_atleast1dose_GWAS_LD_clumping_r2_0.5.csv		115352	TRUE	ENSG00000154153	intron_variant	RETREG1	reticulophagy regulator 1	RETREG1		NEALE2_20460
rs36170929	0.001146	0.0526		Matrix metalloproteinase-10 levels	measurement	7	12541187	G	A	0.639669	0.198885	0.0505227	8.2662e-05	301529	11	0	df.c_1dose_GWAS_LD_clumping_r2_0.5.csv		21758	TRUE						PMID:33067605	GCST90012050
rs36170929	0.001146	0.0526		Matrix metalloproteinase-10 levels	measurement	7	12541187	G	A	0.640608	0.237542	0.0611601	0.00010278	199223			df.c_2dose_GWAS_LD_clumping_r2_0.5.csv		21758	TRUE						PMID:33067605	GCST90012050
rs36170929	0.001146	0.0526		Matrix metalloproteinase-10 levels	measurement	7	12541187	G	A	0.639669	0.209973	0.0383548	4.38743e-08	301529	11	5	df.c_atleast1dose_GWAS_LD_clumping_r2_0.5.csv		21758	TRUE						PMID:33067605	GCST90012050
rs4687124	0.00116	0.47478	1.60766	""""Carcinoma in situ of uteri, other/unspecified""""	cell proliferation disorder	3	189840935	G	A	0.231762	0.319337	0.0698652	4.85964e-06	199223	22	22	df.c_2dose_GWAS_LD_clumping_r2_0.5.csv	124	147061	TRUE							FINNGEN_R6_CD2_INSITU_CERVIX_UTERI_NOS
rs28645263	0.00117125	0.284995	1.32975	Etodolac | treatment/medication code	measurement	5	16612885	C	T	0.416262	1.01431	0.230453	1.07558e-05	198671	3	0	df.b_2dose_GWAS_LD_clumping_r2_0.5.csv	277	361141	TRUE	ENSG00000154153	intron_variant	RETREG1	reticulophagy regulator 1	RETREG1		NEALE2_20003_1140871188
rs28645263	0.00117125	0.284995	1.32975	Etodolac | treatment/medication code	measurement	5	16612885	C	T	0.417466	0.394436	0.112861	0.000474289	300176			df.b_atleast1dose_GWAS_LD_clumping_r2_0.5.csv	277	361141	TRUE	ENSG00000154153	intron_variant	RETREG1	reticulophagy regulator 1	RETREG1		NEALE2_20003_1140871188
rs28645263	0.00117125	0.284995	1.32975	Etodolac | treatment/medication code	measurement	5	16612885	C	T	0.416446	0.3472	0.0604864	9.4608e-09	199223	3	3	df.c_2dose_GWAS_LD_clumping_r2_0.5.csv	277	361141	TRUE	ENSG00000154153	intron_variant	RETREG1	reticulophagy regulator 1	RETREG1		NEALE2_20003_1140871188
rs28645263	0.00117125	0.284995	1.32975	Etodolac | treatment/medication code	measurement	5	16612885	C	T	0.417619	0.178716	0.0376641	2.08523e-06	301529	3	0	df.c_atleast1dose_GWAS_LD_clumping_r2_0.5.csv	277	361141	TRUE	ENSG00000154153	intron_variant	RETREG1	reticulophagy regulator 1	RETREG1		NEALE2_20003_1140871188
rs79158353	0.001173	0.0566		Cholesterol levels	measurement	10	78798475	A	T	0.0817853	-0.304397	0.0674946	6.4845e-06	301529	23	13	df.c_atleast1dose_GWAS_LD_clumping_r2_0.5.csv		291	TRUE	ENSG00000156113	intron_variant	KCNMA1	potassium calcium-activated channel subfamily M alpha 1	KCNMA1	PMID:33437055	GCST90026003
rs2874139	0.00118	-0.04495	0.956045	All anxiety disorders	nervous system disease	4	169751502	C	G	0.680009	-0.287577	0.0632727	5.49245e-06	199223	43	15	df.c_2dose_GWAS_LD_clumping_r2_0.5.csv	14992	250538	TRUE	ENSG00000129116	intron_variant	PALLD	palladin, cytoskeletal associated protein	PALLD		FINNGEN_R6_F5_ALLANXIOUS
rs2874139	0.00118	-0.04495	0.956045	All anxiety disorders	nervous system disease	4	169751502	C	G	0.680938	-0.137253	0.0395555	0.000520688	301529			df.c_atleast1dose_GWAS_LD_clumping_r2_0.5.csv	14992	250538	TRUE	ENSG00000129116	intron_variant	PALLD	palladin, cytoskeletal associated protein	PALLD		FINNGEN_R6_F5_ALLANXIOUS
rs3737328	0.00119233	-0.163814	0.8489	Rheumatic fever | non-cancer illness code, self-reported	infectious disease	13	110866065	T	C	0.246354	0.198244	0.0424764	3.05399e-06	301529	4	4	df.c_atleast1dose_GWAS_LD_clumping_r2_0.5.csv	1061	361141	TRUE	ENSG00000187498	intron_variant	COL4A1	collagen type IV alpha 1 chain	COL4A1		NEALE2_20002_1479
rs56150535	0.0012	0.027	1.02737	Ulcerative colitis vs rheumatoid arthritis (ordinary least squares (OLS))	gastrointestinal disease	15	31647722	T	C	0.359256	0.219571	0.0502408	1.24031e-05	301529			df.c_1dose_GWAS_LD_clumping_r2_0.5.csv	15843	15843	TRUE	ENSG00000169926	intron_variant	KLF13	Kruppel like factor 13	KLF13	PMID:33686288	GCST90016625
rs56150535	0.0012	0.027	1.02737	Ulcerative colitis vs rheumatoid arthritis (ordinary least squares (OLS))	gastrointestinal disease	15	31647722	T	C	0.359256	0.202574	0.0381417	1.08969e-07	301529	33	20	df.c_atleast1dose_GWAS_LD_clumping_r2_0.5.csv	15843	15843	TRUE	ENSG00000169926	intron_variant	KLF13	Kruppel like factor 13	KLF13	PMID:33686288	GCST90016625
rs72664942	0.0012	-0.0442053		High light scatter reticulocyte count	measurement	4	85808904	G	A	0.00650739	1.15438	0.332205	0.00051103	301529			df.c_1dose_GWAS_LD_clumping_r2_0.5.csv		408112	TRUE	ENSG00000163625	intron_variant	WDFY3	WD repeat and FYVE domain containing 3	WDFY3	PMID:32888494	GCST90002385
rs72664942	0.0012	-0.0442053		High light scatter reticulocyte count	measurement	4	85808904	G	A	0.00650739	1.17401	0.258846	5.7451e-06	301529	2	2	df.c_atleast1dose_GWAS_LD_clumping_r2_0.5.csv		408112	TRUE	ENSG00000163625	intron_variant	WDFY3	WD repeat and FYVE domain containing 3	WDFY3	PMID:32888494	GCST90002385
rs72664942	0.0012	-0.0282699	0.972126	Snoring	measurement	4	85808904	G	A	0.00650739	1.15438	0.332205	0.00051103	301529			df.c_1dose_GWAS_LD_clumping_r2_0.5.csv	61792	218346	TRUE	ENSG00000163625	intron_variant	WDFY3	WD repeat and FYVE domain containing 3	WDFY3	PMID:32060260	GCST009763
rs72664942	0.0012	-0.0282699	0.972126	Snoring	measurement	4	85808904	G	A	0.00650739	1.17401	0.258846	5.7451e-06	301529	2	2	df.c_atleast1dose_GWAS_LD_clumping_r2_0.5.csv	61792	218346	TRUE	ENSG00000163625	intron_variant	WDFY3	WD repeat and FYVE domain containing 3	WDFY3	PMID:32060260	GCST009763
rs187268954	0.0012054	-0.299466	0.741214	Ever highly irritable/argumentative for 2 days	measurement	3	116529463	C	T	0.00392133	1.73649	0.357806	1.21513e-06	301529	4	3	df.c_atleast1dose_GWAS_LD_clumping_r2_0.5.csv	20930	117359	TRUE							NEALE2_4653
rs4073656	0.00121	0.269	1.30866	Respiratory complications	respiratory or thoracic disease	2	48981646	G	A	0.502083	-0.287743	0.0587982	9.89389e-07	199223	5	3	df.c_2dose_GWAS_LD_clumping_r2_0.5.csv	296	399821	TRUE	ENSG00000138039	intron_variant	LHCGR	luteinizing hormone/choriogonadotropin receptor	LHCGR		SAIGE_519_2
rs12466174	0.00123676	-0.0820176		G_Subdoligranulum abundance	measurement	2	184802609	T	G	0.121612	0.41682	0.0919475	5.80842e-06	199223	8	7	df.c_2dose_GWAS_LD_clumping_r2_0.5.csv		8956	TRUE						PMID:33462482	GCST90011346
rs12466174	0.00123676	-0.0820176		G_Subdoligranulum abundance	measurement	2	184802609	T	G	0.121563	0.247555	0.0568433	1.33045e-05	301529	8	7	df.c_atleast1dose_GWAS_LD_clumping_r2_0.5.csv		8956	TRUE						PMID:33462482	GCST90011346
rs9661909	0.00123851	0.415358	1.51491	Icd10: c20 malignant neoplasm of rectum | underlying (primary) cause of death	cell proliferation disorder	1	206714818	T	C	0.50554	-0.282169	0.0587359	1.55508e-06	199223	11	6	df.c_2dose_GWAS_LD_clumping_r2_0.5.csv	124	9092	TRUE	ENSG00000266094	intron_variant	RASSF5	Ras association domain family member 5	RASSF5		NEALE2_40001_C20
rs9661909	0.00123851	0.415358	1.51491	Icd10: c20 malignant neoplasm of rectum | underlying (primary) cause of death	cell proliferation disorder	1	206714818	T	C	0.504891	-0.125213	0.0367138	0.000648378	301529			df.c_atleast1dose_GWAS_LD_clumping_r2_0.5.csv	124	9092	TRUE	ENSG00000266094	intron_variant	RASSF5	Ras association domain family member 5	RASSF5		NEALE2_40001_C20
rs4073656	0.00124	0.49157	1.63488	""""Disorders of pituitary gland, other and/or unspecified""""	endocrine system disease	2	48981646	G	A	0.502083	-0.287743	0.0587982	9.89389e-07	199223	5	3	df.c_2dose_GWAS_LD_clumping_r2_0.5.csv	93	251080	TRUE	ENSG00000138039	intron_variant	LHCGR	luteinizing hormone/choriogonadotropin receptor	LHCGR		FINNGEN_R6_E4_PITUDISNAS
rs56150535	0.00124	0.00965		Cognitive performance	measurement	15	31647722	T	C	0.359256	0.219571	0.0502408	1.24031e-05	301529			df.c_1dose_GWAS_LD_clumping_r2_0.5.csv		257841	TRUE	ENSG00000169926	intron_variant	KLF13	Kruppel like factor 13	KLF13	PMID:30038396	GCST006572
rs56150535	0.00124	0.00965		Cognitive performance	measurement	15	31647722	T	C	0.359256	0.202574	0.0381417	1.08969e-07	301529	33	20	df.c_atleast1dose_GWAS_LD_clumping_r2_0.5.csv		257841	TRUE	ENSG00000169926	intron_variant	KLF13	Kruppel like factor 13	KLF13	PMID:30038396	GCST006572
rs79158353	0.00124	-0.11948	0.887382	Pulmonary heart disease	cardiovascular disease	10	78798475	A	T	0.0817853	-0.304397	0.0674946	6.4845e-06	301529	23	13	df.c_atleast1dose_GWAS_LD_clumping_r2_0.5.csv	5130	260405	TRUE	ENSG00000156113	intron_variant	KCNMA1	potassium calcium-activated channel subfamily M alpha 1	KCNMA1		FINNGEN_R6_FG_PULMHEART
rs111692702	0.00125	-1.03	0.357007	Disorders of esophageal motility	Uncategorised	19	15651802	A	G	0.00867606	1.72936	0.371373	3.21368e-06	199223	3	3	df.c_2dose_GWAS_LD_clumping_r2_0.5.csv	639	369914	TRUE	ENSG00000171954	intron_variant	CYP4F22	cytochrome P450 family 4 subfamily F member 22	CYP4F22		SAIGE_530_5
rs111692702	0.00125	-1.03	0.357007	Disorders of esophageal motility	Uncategorised	19	15651802	A	G	0.00871068	0.838635	0.211242	7.18682e-05	301529			df.c_atleast1dose_GWAS_LD_clumping_r2_0.5.csv	639	369914	TRUE	ENSG00000171954	intron_variant	CYP4F22	cytochrome P450 family 4 subfamily F member 22	CYP4F22		SAIGE_530_5
rs4687124	0.00125	0.47137	1.60219	""""Carcinoma in situ of uteri, other/unspecified (controls excluding all cancers)""""	cell proliferation disorder	3	189840935	G	A	0.231762	0.319337	0.0698652	4.85964e-06	199223	22	22	df.c_2dose_GWAS_LD_clumping_r2_0.5.csv	124	119094	TRUE							FINNGEN_R6_CD2_INSITU_CERVIX_UTERI_NOS_EXALLC
rs79158353	0.00125	0.088516	1.09255	Type 1 diabetes	pancreas disease	10	78798475	A	T	0.0817853	-0.304397	0.0674946	6.4845e-06	301529	23	13	df.c_atleast1dose_GWAS_LD_clumping_r2_0.5.csv	18942	520580	TRUE	ENSG00000156113	intron_variant	KCNMA1	potassium calcium-activated channel subfamily M alpha 1	KCNMA1	PMID:34012112	GCST90014023
rs142193221	0.00125008	0.0876583		Ecg, number of stages in a phase	Uncategorised	22	21166165	A	G	0.00595962	1.3172	0.354238	0.000200477	301529			df.c_1dose_GWAS_LD_clumping_r2_0.5.csv		53998	TRUE	ENSG00000241973	intron_variant	PI4KA	phosphatidylinositol 4-kinase alpha	PI4KA		NEALE2_5993
rs142193221	0.00125008	0.0876583		Ecg, number of stages in a phase	Uncategorised	22	21166165	A	G	0.00595962	1.2739	0.273933	3.31294e-06	301529	6	6	df.c_atleast1dose_GWAS_LD_clumping_r2_0.5.csv		53998	TRUE	ENSG00000241973	intron_variant	PI4KA	phosphatidylinositol 4-kinase alpha	PI4KA		NEALE2_5993
rs9661909	0.00125643	-0.0210799		Longest period of mania or irritability	phenotype	1	206714818	T	C	0.50554	-0.282169	0.0587359	1.55508e-06	199223	11	6	df.c_2dose_GWAS_LD_clumping_r2_0.5.csv		27722	TRUE	ENSG00000266094	intron_variant	RASSF5	Ras association domain family member 5	RASSF5		NEALE2_20492
rs9661909	0.00125643	-0.0210799		Longest period of mania or irritability	phenotype	1	206714818	T	C	0.504891	-0.125213	0.0367138	0.000648378	301529			df.c_atleast1dose_GWAS_LD_clumping_r2_0.5.csv		27722	TRUE	ENSG00000266094	intron_variant	RASSF5	Ras association domain family member 5	RASSF5		NEALE2_20492
rs72718228	0.001257	-0.1531		N-acetylleucine levels	measurement	14	69475527	T	C	0.0903761	0.493443	0.104782	2.48623e-06	199223	5	4	df.c_2dose_GWAS_LD_clumping_r2_0.5.csv		291	TRUE						PMID:33437055	GCST90026218
rs4991425	0.00125901	-0.0290487		Sitting height	measurement	10	123485856	T	C	0.363185	-0.287656	0.0612222	2.62011e-06	199223	10	8	df.c_2dose_GWAS_LD_clumping_r2_0.5.csv		360066	TRUE							NEALE2_20015_raw
rs72718228	0.00127	0.25118	1.28554	Intermittent heterotropia	phenotype	14	69475527	T	C	0.0903761	0.493443	0.104782	2.48623e-06	199223	5	4	df.c_2dose_GWAS_LD_clumping_r2_0.5.csv	984	251928	TRUE							FINNGEN_R6_H7_INTERHETEROTRO
rs7590599	0.0012748	-0.015842	0.984283	Light brown | hair colour (natural, before greying)	phenotype	2	108915136	C	T	0.604469	0.162837	0.0494046	0.000980793	301529			df.c_1dose_GWAS_LD_clumping_r2_0.5.csv	147560	360270	TRUE	ENSG00000198203	intron_variant	SULT1C2	sulfotransferase family 1C member 2	SULT1C2		NEALE2_1747_3
rs7590599	0.0012748	-0.015842	0.984283	Light brown | hair colour (natural, before greying)	phenotype	2	108915136	C	T	0.604267	0.23275	0.0599082	0.000102286	199223			df.c_2dose_GWAS_LD_clumping_r2_0.5.csv	147560	360270	TRUE	ENSG00000198203	intron_variant	SULT1C2	sulfotransferase family 1C member 2	SULT1C2		NEALE2_1747_3
rs7590599	0.0012748	-0.015842	0.984283	Light brown | hair colour (natural, before greying)	phenotype	2	108915136	C	T	0.604469	0.181728	0.0375004	1.25954e-06	301529	8	5	df.c_atleast1dose_GWAS_LD_clumping_r2_0.5.csv	147560	360270	TRUE	ENSG00000198203	intron_variant	SULT1C2	sulfotransferase family 1C member 2	SULT1C2		NEALE2_1747_3
rs79158353	0.00128	-0.11919	0.887639	Pulmonary embolism	cardiovascular disease	10	78798475	A	T	0.0817853	-0.304397	0.0674946	6.4845e-06	301529	23	13	df.c_atleast1dose_GWAS_LD_clumping_r2_0.5.csv	5130	259901	TRUE	ENSG00000156113	intron_variant	KCNMA1	potassium calcium-activated channel subfamily M alpha 1	KCNMA1		FINNGEN_R6_I9_PULMEMB
rs9661909	0.00129203	0.133282		Eosinophil cationic protein levels	measurement	1	206714818	T	C	0.50554	-0.282169	0.0587359	1.55508e-06	199223	11	6	df.c_2dose_GWAS_LD_clumping_r2_0.5.csv		1309	TRUE	ENSG00000266094	intron_variant	RASSF5	Ras association domain family member 5	RASSF5	PMID:33303764	GCST90010338
rs9661909	0.00129203	0.133282		Eosinophil cationic protein levels	measurement	1	206714818	T	C	0.504891	-0.125213	0.0367138	0.000648378	301529			df.c_atleast1dose_GWAS_LD_clumping_r2_0.5.csv		1309	TRUE	ENSG00000266094	intron_variant	RASSF5	Ras association domain family member 5	RASSF5	PMID:33303764	GCST90010338
rs4073656	0.0013	0.00692599		Reticulocyte count	measurement	2	48981646	G	A	0.502083	-0.287743	0.0587982	9.89389e-07	199223	5	3	df.c_2dose_GWAS_LD_clumping_r2_0.5.csv		408112	TRUE	ENSG00000138039	intron_variant	LHCGR	luteinizing hormone/choriogonadotropin receptor	LHCGR	PMID:32888494	GCST90002405
rs4687124	0.0013	0.09854	1.10356	Other diseases of liver	gastrointestinal disease	3	189840935	G	A	0.231762	0.319337	0.0698652	4.85964e-06	199223	22	22	df.c_2dose_GWAS_LD_clumping_r2_0.5.csv	2875	256865	TRUE							FINNGEN_R6_K11_DISLIVOTH
rs56070971	0.0013	0.638	1.89269	Calculus of ureter	urinary system disease	1	35025879	T	C	0.00563394	1.27501	0.276058	3.86279e-06	301529	29	29	df.c_atleast1dose_GWAS_LD_clumping_r2_0.5.csv	2417	403422	TRUE							SAIGE_594_3
rs9661909	0.0013	-0.213	0.808156	Unspecified erythematous condition	Uncategorised	1	206714818	T	C	0.50554	-0.282169	0.0587359	1.55508e-06	199223	11	6	df.c_2dose_GWAS_LD_clumping_r2_0.5.csv	468	403140	TRUE	ENSG00000266094	intron_variant	RASSF5	Ras association domain family member 5	RASSF5		SAIGE_695_9
rs9661909	0.0013	-0.213	0.808156	Unspecified erythematous condition	Uncategorised	1	206714818	T	C	0.504891	-0.125213	0.0367138	0.000648378	301529			df.c_atleast1dose_GWAS_LD_clumping_r2_0.5.csv	468	403140	TRUE	ENSG00000266094	intron_variant	RASSF5	Ras association domain family member 5	RASSF5		SAIGE_695_9
rs3737328	0.00130736	-0.141785	0.867808	Nasal/sinus disorder | non-cancer illness code, self-reported	respiratory or thoracic disease	13	110866065	T	C	0.246354	0.198244	0.0424764	3.05399e-06	301529	4	4	df.c_atleast1dose_GWAS_LD_clumping_r2_0.5.csv	1396	361141	TRUE	ENSG00000187498	intron_variant	COL4A1	collagen type IV alpha 1 chain	COL4A1		NEALE2_20002_1413
rs4687124	0.00131	-0.294	0.745276	Proteinuria	phenotype	3	189840935	G	A	0.231762	0.319337	0.0698652	4.85964e-06	199223	22	22	df.c_2dose_GWAS_LD_clumping_r2_0.5.csv	339	408569	TRUE							SAIGE_269
rs111692702	0.00131048	0.289808	1.33617	Blood clot in the leg (dvt) | blood clot, dvt, bronchitis, emphysema, asthma, rhinitis, eczema, allergy diagnosed by doctor	phenotype	19	15651802	A	G	0.00867606	1.72936	0.371373	3.21368e-06	199223	3	3	df.c_2dose_GWAS_LD_clumping_r2_0.5.csv	7386	360527	TRUE	ENSG00000171954	intron_variant	CYP4F22	cytochrome P450 family 4 subfamily F member 22	CYP4F22		NEALE2_6152_5
rs111692702	0.00131048	0.289808	1.33617	Blood clot in the leg (dvt) | blood clot, dvt, bronchitis, emphysema, asthma, rhinitis, eczema, allergy diagnosed by doctor	phenotype	19	15651802	A	G	0.00871068	0.838635	0.211242	7.18682e-05	301529			df.c_atleast1dose_GWAS_LD_clumping_r2_0.5.csv	7386	360527	TRUE	ENSG00000171954	intron_variant	CYP4F22	cytochrome P450 family 4 subfamily F member 22	CYP4F22		NEALE2_6152_5
rs28718712	0.00133	-0.27483	0.759701	Cytomegaloviral disease	infectious disease	17	29882071	T	G	0.67118	-0.28743	0.0620398	3.60414e-06	199223	32	4	df.c_2dose_GWAS_LD_clumping_r2_0.5.csv	321	254447	TRUE							FINNGEN_R6_AB1_CMV
rs28718712	0.00133	-0.27483	0.759701	Cytomegaloviral disease	infectious disease	17	29882071	T	G	0.671803	-0.138828	0.0387707	0.000342611	301529			df.c_atleast1dose_GWAS_LD_clumping_r2_0.5.csv	321	254447	TRUE							FINNGEN_R6_AB1_CMV
rs4991425	0.00133079	-0.420695	0.65659	Ursodeoxycholic acid | treatment/medication code	measurement	10	123485856	T	C	0.363185	-0.287656	0.0612222	2.62011e-06	199223	10	8	df.c_2dose_GWAS_LD_clumping_r2_0.5.csv	128	361141	TRUE							NEALE2_20003_1141173328
rs72664942	0.00134658	-0.167432	0.845834	Blood pressure medication | medication for cholesterol, blood pressure, diabetes, or take exogenous hormones	Uncategorised	4	85808904	G	A	0.00650739	1.15438	0.332205	0.00051103	301529			df.c_1dose_GWAS_LD_clumping_r2_0.5.csv	33519	193148	TRUE	ENSG00000163625	intron_variant	WDFY3	WD repeat and FYVE domain containing 3	WDFY3		NEALE2_6153_2
rs72664942	0.00134658	-0.167432	0.845834	Blood pressure medication | medication for cholesterol, blood pressure, diabetes, or take exogenous hormones	Uncategorised	4	85808904	G	A	0.00650739	1.17401	0.258846	5.7451e-06	301529	2	2	df.c_atleast1dose_GWAS_LD_clumping_r2_0.5.csv	33519	193148	TRUE	ENSG00000163625	intron_variant	WDFY3	WD repeat and FYVE domain containing 3	WDFY3		NEALE2_6153_2
rs187268954	0.00135	0.759	2.13614	Lymphadenitis	phenotype	3	116529463	C	T	0.00392133	1.73649	0.357806	1.21513e-06	301529	4	3	df.c_atleast1dose_GWAS_LD_clumping_r2_0.5.csv	2622	403997	TRUE							SAIGE_289_4
rs7590599	0.00135	0.04054	1.04137	Varicose veins	phenotype	2	108915136	C	T	0.604469	0.162837	0.0494046	0.000980793	301529			df.c_1dose_GWAS_LD_clumping_r2_0.5.csv	20425	246160	TRUE	ENSG00000198203	intron_variant	SULT1C2	sulfotransferase family 1C member 2	SULT1C2		FINNGEN_R6_I9_VARICVE
rs7590599	0.00135	0.04054	1.04137	Varicose veins	phenotype	2	108915136	C	T	0.604267	0.23275	0.0599082	0.000102286	199223			df.c_2dose_GWAS_LD_clumping_r2_0.5.csv	20425	246160	TRUE	ENSG00000198203	intron_variant	SULT1C2	sulfotransferase family 1C member 2	SULT1C2		FINNGEN_R6_I9_VARICVE
rs7590599	0.00135	0.04054	1.04137	Varicose veins	phenotype	2	108915136	C	T	0.604469	0.181728	0.0375004	1.25954e-06	301529	8	5	df.c_atleast1dose_GWAS_LD_clumping_r2_0.5.csv	20425	246160	TRUE	ENSG00000198203	intron_variant	SULT1C2	sulfotransferase family 1C member 2	SULT1C2		FINNGEN_R6_I9_VARICVE
rs4687124	0.00136	0.08622	1.09005	""""Thyrotoxicosis, other and/or unspecified""""	endocrine system disease	3	189840935	G	A	0.231762	0.319337	0.0698652	4.85964e-06	199223	22	22	df.c_2dose_GWAS_LD_clumping_r2_0.5.csv	3962	225937	TRUE							FINNGEN_R6_E4_THYTOXNAS
rs9661909	0.00136206	0.133418		Interleukin-1-receptor antagonist levels	measurement	1	206714818	T	C	0.50554	-0.282169	0.0587359	1.55508e-06	199223	11	6	df.c_2dose_GWAS_LD_clumping_r2_0.5.csv		1301	TRUE	ENSG00000266094	intron_variant	RASSF5	Ras association domain family member 5	RASSF5	PMID:33303764	GCST90010142
rs9661909	0.00136206	0.133418		Interleukin-1-receptor antagonist levels	measurement	1	206714818	T	C	0.504891	-0.125213	0.0367138	0.000648378	301529			df.c_atleast1dose_GWAS_LD_clumping_r2_0.5.csv		1301	TRUE	ENSG00000266094	intron_variant	RASSF5	Ras association domain family member 5	RASSF5	PMID:33303764	GCST90010142
rs56150535	0.00138	-0.339	0.712482	Open wound of ear	phenotype	15	31647722	T	C	0.359256	0.219571	0.0502408	1.24031e-05	301529			df.c_1dose_GWAS_LD_clumping_r2_0.5.csv	196	400622	TRUE	ENSG00000169926	intron_variant	KLF13	Kruppel like factor 13	KLF13		SAIGE_870_2
rs56150535	0.00138	-0.339	0.712482	Open wound of ear	phenotype	15	31647722	T	C	0.359256	0.202574	0.0381417	1.08969e-07	301529	33	20	df.c_atleast1dose_GWAS_LD_clumping_r2_0.5.csv	196	400622	TRUE	ENSG00000169926	intron_variant	KLF13	Kruppel like factor 13	KLF13		SAIGE_870_2
rs4073656	0.0014	-0.00427166		Sex hormone-binding globulin levels	measurement	2	48981646	G	A	0.502083	-0.287743	0.0587982	9.89389e-07	199223	5	3	df.c_2dose_GWAS_LD_clumping_r2_0.5.csv		189473	TRUE	ENSG00000138039	intron_variant	LHCGR	luteinizing hormone/choriogonadotropin receptor	LHCGR	PMID:32042192	GCST90012107
rs4073656	0.0014	0.00683195		High light scatter reticulocyte percentage of red cells	measurement	2	48981646	G	A	0.502083	-0.287743	0.0587982	9.89389e-07	199223	5	3	df.c_2dose_GWAS_LD_clumping_r2_0.5.csv		408112	TRUE	ENSG00000138039	intron_variant	LHCGR	luteinizing hormone/choriogonadotropin receptor	LHCGR	PMID:32888494	GCST90002386
rs72664942	0.0014	-0.0436784		High light scatter reticulocyte percentage of red cells	measurement	4	85808904	G	A	0.00650739	1.15438	0.332205	0.00051103	301529			df.c_1dose_GWAS_LD_clumping_r2_0.5.csv		408112	TRUE	ENSG00000163625	intron_variant	WDFY3	WD repeat and FYVE domain containing 3	WDFY3	PMID:32888494	GCST90002386
rs72664942	0.0014	-0.0436784		High light scatter reticulocyte percentage of red cells	measurement	4	85808904	G	A	0.00650739	1.17401	0.258846	5.7451e-06	301529	2	2	df.c_atleast1dose_GWAS_LD_clumping_r2_0.5.csv		408112	TRUE	ENSG00000163625	intron_variant	WDFY3	WD repeat and FYVE domain containing 3	WDFY3	PMID:32888494	GCST90002386
rs4687124	0.001414	0.0479		Procollagen galactosyltransferase 1 measurement	measurement	3	189840935	G	A	0.231762	0.319337	0.0698652	4.85964e-06	199223	22	22	df.c_2dose_GWAS_LD_clumping_r2_0.5.csv		10708	TRUE						PMID:33328453	GCST90019462
rs9661909	0.00142	0.15927	1.17265	Fracture of neck	musculoskeletal or connective tissue disease	1	206714818	T	C	0.50554	-0.282169	0.0587359	1.55508e-06	199223	11	6	df.c_2dose_GWAS_LD_clumping_r2_0.5.csv	819	257097	TRUE	ENSG00000266094	intron_variant	RASSF5	Ras association domain family member 5	RASSF5		FINNGEN_R6_ST19_FRACT_NECK
rs9661909	0.00142	0.15927	1.17265	Fracture of neck	musculoskeletal or connective tissue disease	1	206714818	T	C	0.504891	-0.125213	0.0367138	0.000648378	301529			df.c_atleast1dose_GWAS_LD_clumping_r2_0.5.csv	819	257097	TRUE	ENSG00000266094	intron_variant	RASSF5	Ras association domain family member 5	RASSF5		FINNGEN_R6_ST19_FRACT_NECK
rs12466174	0.00142432	-0.0793683		G_Faecalibacterium abundance	measurement	2	184802609	T	G	0.121612	0.41682	0.0919475	5.80842e-06	199223	8	7	df.c_2dose_GWAS_LD_clumping_r2_0.5.csv		8956	TRUE						PMID:33462482	GCST90011330
rs12466174	0.00142432	-0.0793683		G_Faecalibacterium abundance	measurement	2	184802609	T	G	0.121563	0.247555	0.0568433	1.33045e-05	301529	8	7	df.c_atleast1dose_GWAS_LD_clumping_r2_0.5.csv		8956	TRUE						PMID:33462482	GCST90011330
rs4687124	0.00145	0.27328	1.31427	Carcinoma in situ of cervix uteri	cell proliferation disorder	3	189840935	G	A	0.231762	0.319337	0.0698652	4.85964e-06	199223	22	22	df.c_2dose_GWAS_LD_clumping_r2_0.5.csv	358	147061	TRUE							FINNGEN_R6_CD2_INSITU_CERVIX_UTERI
rs9661909	0.00145041	0.0213841	1.02161	Cses or equivalent | qualifications	measurement	1	206714818	T	C	0.50554	-0.282169	0.0587359	1.55508e-06	199223	11	6	df.c_2dose_GWAS_LD_clumping_r2_0.5.csv	46672	357549	TRUE	ENSG00000266094	intron_variant	RASSF5	Ras association domain family member 5	RASSF5		NEALE2_6138_4
rs9661909	0.00145041	0.0213841	1.02161	Cses or equivalent | qualifications	measurement	1	206714818	T	C	0.504891	-0.125213	0.0367138	0.000648378	301529			df.c_atleast1dose_GWAS_LD_clumping_r2_0.5.csv	46672	357549	TRUE	ENSG00000266094	intron_variant	RASSF5	Ras association domain family member 5	RASSF5		NEALE2_6138_4
rs12466174	0.001451	-0.1649		3-hydroxypyridine sulfate levels	measurement	2	184802609	T	G	0.121612	0.41682	0.0919475	5.80842e-06	199223	8	7	df.c_2dose_GWAS_LD_clumping_r2_0.5.csv		291	TRUE						PMID:33437055	GCST90026084
rs12466174	0.001451	-0.1649		3-hydroxypyridine sulfate levels	measurement	2	184802609	T	G	0.121563	0.247555	0.0568433	1.33045e-05	301529	8	7	df.c_atleast1dose_GWAS_LD_clumping_r2_0.5.csv		291	TRUE						PMID:33437055	GCST90026084
rs72718228	0.00146	0.78	2.18147	Bursitis disorders	Uncategorised	14	69475527	T	C	0.0903761	0.493443	0.104782	2.48623e-06	199223	5	4	df.c_2dose_GWAS_LD_clumping_r2_0.5.csv	107	378818	TRUE							SAIGE_727_2
rs9661909	0.00146823	-0.0668286		Age at menopause (last menstrual period)	measurement	1	206714818	T	C	0.50554	-0.282169	0.0587359	1.55508e-06	199223	11	6	df.c_2dose_GWAS_LD_clumping_r2_0.5.csv		111593	TRUE	ENSG00000266094	intron_variant	RASSF5	Ras association domain family member 5	RASSF5		NEALE2_3581_raw
rs9661909	0.00146823	-0.0668286		Age at menopause (last menstrual period)	measurement	1	206714818	T	C	0.504891	-0.125213	0.0367138	0.000648378	301529			df.c_atleast1dose_GWAS_LD_clumping_r2_0.5.csv		111593	TRUE	ENSG00000266094	intron_variant	RASSF5	Ras association domain family member 5	RASSF5		NEALE2_3581_raw
rs28645263	0.001492	-0.1358		Hydroxy-cmpf levels	measurement	5	16612885	C	T	0.416262	1.01431	0.230453	1.07558e-05	198671	3	0	df.b_2dose_GWAS_LD_clumping_r2_0.5.csv		291	TRUE	ENSG00000154153	intron_variant	RETREG1	reticulophagy regulator 1	RETREG1	PMID:33437055	GCST90026184
rs28645263	0.001492	-0.1358		Hydroxy-cmpf levels	measurement	5	16612885	C	T	0.417466	0.394436	0.112861	0.000474289	300176			df.b_atleast1dose_GWAS_LD_clumping_r2_0.5.csv		291	TRUE	ENSG00000154153	intron_variant	RETREG1	reticulophagy regulator 1	RETREG1	PMID:33437055	GCST90026184
rs28645263	0.001492	-0.1358		Hydroxy-cmpf levels	measurement	5	16612885	C	T	0.416446	0.3472	0.0604864	9.4608e-09	199223	3	3	df.c_2dose_GWAS_LD_clumping_r2_0.5.csv		291	TRUE	ENSG00000154153	intron_variant	RETREG1	reticulophagy regulator 1	RETREG1	PMID:33437055	GCST90026184
rs28645263	0.001492	-0.1358		Hydroxy-cmpf levels	measurement	5	16612885	C	T	0.417619	0.178716	0.0376641	2.08523e-06	301529	3	0	df.c_atleast1dose_GWAS_LD_clumping_r2_0.5.csv		291	TRUE	ENSG00000154153	intron_variant	RETREG1	reticulophagy regulator 1	RETREG1	PMID:33437055	GCST90026184
rs2874139	0.0015	-0.00734438		High light scatter reticulocyte count	measurement	4	169751502	C	G	0.680009	-0.287577	0.0632727	5.49245e-06	199223	43	15	df.c_2dose_GWAS_LD_clumping_r2_0.5.csv		408112	TRUE	ENSG00000129116	intron_variant	PALLD	palladin, cytoskeletal associated protein	PALLD	PMID:32888494	GCST90002385
rs2874139	0.0015	-0.00734438		High light scatter reticulocyte count	measurement	4	169751502	C	G	0.680938	-0.137253	0.0395555	0.000520688	301529			df.c_atleast1dose_GWAS_LD_clumping_r2_0.5.csv		408112	TRUE	ENSG00000129116	intron_variant	PALLD	palladin, cytoskeletal associated protein	PALLD	PMID:32888494	GCST90002385
rs3737328	0.0015	-0.0382683		Cholesteryl ester_22:5_[M+NH4]1+ levels	measurement	13	110866065	T	C	0.246354	0.198244	0.0424764	3.05399e-06	301529	4	4	df.c_atleast1dose_GWAS_LD_clumping_r2_0.5.csv		13814	TRUE	ENSG00000187498	intron_variant	COL4A1	collagen type IV alpha 1 chain	COL4A1	PMID:34503513	GCST90060251
rs4073656	0.0015	-0.000749851	0.99925	Anxiety or panic attacks	nervous system disease	2	48981646	G	A	0.502083	-0.287743	0.0587982	9.89389e-07	199223	5	3	df.c_2dose_GWAS_LD_clumping_r2_0.5.csv	6514	484598	TRUE	ENSG00000138039	intron_variant	LHCGR	luteinizing hormone/choriogonadotropin receptor	LHCGR	PMID:33959723	GCST90038651
rs56070971	0.00150677	0.591644	1.80696	Contemplated self-harm in past year	phenotype	1	35025879	T	C	0.00563394	1.27501	0.276058	3.86279e-06	301529	29	29	df.c_atleast1dose_GWAS_LD_clumping_r2_0.5.csv	3438	17244	TRUE							NEALE2_20486
rs9661909	0.00153458	0.132203		Pro-interleukin-16 levels	measurement	1	206714818	T	C	0.50554	-0.282169	0.0587359	1.55508e-06	199223	11	6	df.c_2dose_GWAS_LD_clumping_r2_0.5.csv		1301	TRUE	ENSG00000266094	intron_variant	RASSF5	Ras association domain family member 5	RASSF5	PMID:33303764	GCST90010139
rs9661909	0.00153458	0.132203		Pro-interleukin-16 levels	measurement	1	206714818	T	C	0.504891	-0.125213	0.0367138	0.000648378	301529			df.c_atleast1dose_GWAS_LD_clumping_r2_0.5.csv		1301	TRUE	ENSG00000266094	intron_variant	RASSF5	Ras association domain family member 5	RASSF5	PMID:33303764	GCST90010139
rs4991425	0.00154	-0.459	0.631915	Myocarditis	cardiovascular disease	10	123485856	T	C	0.363185	-0.287656	0.0612222	2.62011e-06	199223	10	8	df.c_2dose_GWAS_LD_clumping_r2_0.5.csv	106	405885	TRUE							SAIGE_420_1
rs12466174	0.00154595	-0.437889	0.645397	Diclofenac sodium+misoprostol | treatment/medication code	Uncategorised	2	184802609	T	G	0.121612	0.41682	0.0919475	5.80842e-06	199223	8	7	df.c_2dose_GWAS_LD_clumping_r2_0.5.csv	251	361141	TRUE							NEALE2_20003_1140878036
rs12466174	0.00154595	-0.437889	0.645397	Diclofenac sodium+misoprostol | treatment/medication code	Uncategorised	2	184802609	T	G	0.121563	0.247555	0.0568433	1.33045e-05	301529	8	7	df.c_atleast1dose_GWAS_LD_clumping_r2_0.5.csv	251	361141	TRUE							NEALE2_20003_1140878036
rs4073656	0.001546	0.005864		Red blood cell count	measurement	2	48981646	G	A	0.502083	-0.287743	0.0587982	9.89389e-07	199223	5	3	df.c_2dose_GWAS_LD_clumping_r2_0.5.csv		545203	TRUE	ENSG00000138039	intron_variant	LHCGR	luteinizing hormone/choriogonadotropin receptor	LHCGR	PMID:32888493	GCST90002363
rs4073656	0.00155	-0.03315	0.967393	Mood disorders (more control exclusions)	nervous system disease	2	48981646	G	A	0.502083	-0.287743	0.0587982	9.89389e-07	199223	5	3	df.c_2dose_GWAS_LD_clumping_r2_0.5.csv	31552	229657	TRUE	ENSG00000138039	intron_variant	LHCGR	luteinizing hormone/choriogonadotropin receptor	LHCGR		FINNGEN_R6_KRA_PSY_MOOD_EXMORE
rs4991425	0.001559	-0.0786		Emotional lability	measurement	10	123485856	T	C	0.363185	-0.287656	0.0612222	2.62011e-06	199223	10	8	df.c_2dose_GWAS_LD_clumping_r2_0.5.csv		3268	TRUE						PMID:33590662	GCST90013452
rs56150535	0.00156	0.255	1.29046	Other specified congenital anomalies of kidney	urinary system disease	15	31647722	T	C	0.359256	0.219571	0.0502408	1.24031e-05	301529			df.c_1dose_GWAS_LD_clumping_r2_0.5.csv	339	407069	TRUE	ENSG00000169926	intron_variant	KLF13	Kruppel like factor 13	KLF13		SAIGE_751_22
rs56150535	0.00156	0.255	1.29046	Other specified congenital anomalies of kidney	urinary system disease	15	31647722	T	C	0.359256	0.202574	0.0381417	1.08969e-07	301529	33	20	df.c_atleast1dose_GWAS_LD_clumping_r2_0.5.csv	339	407069	TRUE	ENSG00000169926	intron_variant	KLF13	Kruppel like factor 13	KLF13		SAIGE_751_22
rs4687124	0.00157	0.27118	1.31151	Carcinoma in situ of cervix uteri (controls excluding all cancers)	cell proliferation disorder	3	189840935	G	A	0.231762	0.319337	0.0698652	4.85964e-06	199223	22	22	df.c_2dose_GWAS_LD_clumping_r2_0.5.csv	358	119317	TRUE							FINNGEN_R6_CD2_INSITU_CERVIX_UTERI_EXALLC
rs56150535	0.00158	-0.15244	0.85861	Emotional disorders and disorders of social functioning with onset specific to childhood	nervous system disease	15	31647722	T	C	0.359256	0.219571	0.0502408	1.24031e-05	301529			df.c_1dose_GWAS_LD_clumping_r2_0.5.csv	1044	257903	TRUE	ENSG00000169926	intron_variant	KLF13	Kruppel like factor 13	KLF13		FINNGEN_R6_F5_EMOCHILD
rs56150535	0.00158	-0.15244	0.85861	Emotional disorders and disorders of social functioning with onset specific to childhood	nervous system disease	15	31647722	T	C	0.359256	0.202574	0.0381417	1.08969e-07	301529	33	20	df.c_atleast1dose_GWAS_LD_clumping_r2_0.5.csv	1044	257903	TRUE	ENSG00000169926	intron_variant	KLF13	Kruppel like factor 13	KLF13		FINNGEN_R6_F5_EMOCHILD
rs36170929	0.00159	-0.1544	0.856929	Fibrosis and chirrhosis of liver	cell proliferation disorder	7	12541187	G	A	0.639669	0.198885	0.0505227	8.2662e-05	301529	11	0	df.c_1dose_GWAS_LD_clumping_r2_0.5.csv	1036	255026	TRUE							FINNGEN_R6_K11_FIBROCHIRLIV
rs36170929	0.00159	-0.1544	0.856929	Fibrosis and chirrhosis of liver	cell proliferation disorder	7	12541187	G	A	0.640608	0.237542	0.0611601	0.00010278	199223			df.c_2dose_GWAS_LD_clumping_r2_0.5.csv	1036	255026	TRUE							FINNGEN_R6_K11_FIBROCHIRLIV
rs36170929	0.00159	-0.1544	0.856929	Fibrosis and chirrhosis of liver	cell proliferation disorder	7	12541187	G	A	0.639669	0.209973	0.0383548	4.38743e-08	301529	11	5	df.c_atleast1dose_GWAS_LD_clumping_r2_0.5.csv	1036	255026	TRUE							FINNGEN_R6_K11_FIBROCHIRLIV
rs187268954	0.0016	0.0564031		Eosinophil percentage of white cells	measurement	3	116529463	C	T	0.00392133	1.73649	0.357806	1.21513e-06	301529	4	3	df.c_atleast1dose_GWAS_LD_clumping_r2_0.5.csv		408112	TRUE						PMID:32888494	GCST90002382
rs4073656	0.0016	0.00387869		Total testosterone levels	measurement	2	48981646	G	A	0.502083	-0.287743	0.0587982	9.89389e-07	199223	5	3	df.c_2dose_GWAS_LD_clumping_r2_0.5.csv		425097	TRUE	ENSG00000138039	intron_variant	LHCGR	luteinizing hormone/choriogonadotropin receptor	LHCGR	PMID:32042192	GCST90012114
rs72664942	0.00160591	-0.000493358		High light scatter reticulocyte count	Uncategorised	4	85808904	G	A	0.00650739	1.15438	0.332205	0.00051103	301529			df.c_1dose_GWAS_LD_clumping_r2_0.5.csv		344729	TRUE	ENSG00000163625	intron_variant	WDFY3	WD repeat and FYVE domain containing 3	WDFY3		NEALE2_30300_raw
rs72664942	0.00160591	-0.000493358		High light scatter reticulocyte count	Uncategorised	4	85808904	G	A	0.00650739	1.17401	0.258846	5.7451e-06	301529	2	2	df.c_atleast1dose_GWAS_LD_clumping_r2_0.5.csv		344729	TRUE	ENSG00000163625	intron_variant	WDFY3	WD repeat and FYVE domain containing 3	WDFY3		NEALE2_30300_raw
rs56150535	0.00160839	0.108473		OTU99_55 (Barnesiella) prevalence	measurement	15	31647722	T	C	0.359256	0.219571	0.0502408	1.24031e-05	301529			df.c_1dose_GWAS_LD_clumping_r2_0.5.csv		8956	TRUE	ENSG00000169926	intron_variant	KLF13	Kruppel like factor 13	KLF13	PMID:33462482	GCST90011665
rs56150535	0.00160839	0.108473		OTU99_55 (Barnesiella) prevalence	measurement	15	31647722	T	C	0.359256	0.202574	0.0381417	1.08969e-07	301529	33	20	df.c_atleast1dose_GWAS_LD_clumping_r2_0.5.csv		8956	TRUE	ENSG00000169926	intron_variant	KLF13	Kruppel like factor 13	KLF13	PMID:33462482	GCST90011665
rs111692702	0.00161083	0.242009		Spherical power (right)	measurement	19	15651802	A	G	0.00867606	1.72936	0.371373	3.21368e-06	199223	3	3	df.c_2dose_GWAS_LD_clumping_r2_0.5.csv		77983	TRUE	ENSG00000171954	intron_variant	CYP4F22	cytochrome P450 family 4 subfamily F member 22	CYP4F22		NEALE2_5084_raw
rs111692702	0.00161083	0.242009		Spherical power (right)	measurement	19	15651802	A	G	0.00871068	0.838635	0.211242	7.18682e-05	301529			df.c_atleast1dose_GWAS_LD_clumping_r2_0.5.csv		77983	TRUE	ENSG00000171954	intron_variant	CYP4F22	cytochrome P450 family 4 subfamily F member 22	CYP4F22		NEALE2_5084_raw
rs4687124	0.001611	-0.00679		Platelet count	measurement	3	189840935	G	A	0.231762	0.319337	0.0698652	4.85964e-06	199223	22	22	df.c_2dose_GWAS_LD_clumping_r2_0.5.csv		542827	TRUE						PMID:32888493	GCST90002357
rs4687124	0.00162739	-0.0699344	0.932455	Evening primrose oil | treatment/medication code	measurement	3	189840935	G	A	0.231762	0.319337	0.0698652	4.85964e-06	199223	22	22	df.c_2dose_GWAS_LD_clumping_r2_0.5.csv	5730	361141	TRUE							NEALE2_20003_1140916682
rs4073656	0.00164	-0.16	0.852144	Pruritus and related conditions	Uncategorised	2	48981646	G	A	0.502083	-0.287743	0.0587982	9.89389e-07	199223	5	3	df.c_2dose_GWAS_LD_clumping_r2_0.5.csv	783	408961	TRUE	ENSG00000138039	intron_variant	LHCGR	luteinizing hormone/choriogonadotropin receptor	LHCGR		SAIGE_698
rs142193221	0.00166	0.9695	2.63663	Eating disorders	nervous system disease	22	21166165	A	G	0.00595962	1.3172	0.354238	0.000200477	301529			df.c_1dose_GWAS_LD_clumping_r2_0.5.csv	2224	260405	TRUE	ENSG00000241973	intron_variant	PI4KA	phosphatidylinositol 4-kinase alpha	PI4KA		FINNGEN_R6_F5_EATING
rs142193221	0.00166	0.9695	2.63663	Eating disorders	nervous system disease	22	21166165	A	G	0.00595962	1.2739	0.273933	3.31294e-06	301529	6	6	df.c_atleast1dose_GWAS_LD_clumping_r2_0.5.csv	2224	260405	TRUE	ENSG00000241973	intron_variant	PI4KA	phosphatidylinositol 4-kinase alpha	PI4KA		FINNGEN_R6_F5_EATING
rs4991425	0.00166	-0.437	0.645971	Neoplasm of uncertain behavior of breast	cell proliferation disorder	10	123485856	T	C	0.363185	-0.287656	0.0612222	2.62011e-06	199223	10	8	df.c_2dose_GWAS_LD_clumping_r2_0.5.csv	115	388664	TRUE							SAIGE_174_3
rs7590599	0.00166	0.0898	1.09396	Chronic renal failure [ckd]	urinary system disease	2	108915136	C	T	0.604469	0.162837	0.0494046	0.000980793	301529			df.c_1dose_GWAS_LD_clumping_r2_0.5.csv	2629	400231	TRUE	ENSG00000198203	intron_variant	SULT1C2	sulfotransferase family 1C member 2	SULT1C2		SAIGE_585_3
rs7590599	0.00166	0.0898	1.09396	Chronic renal failure [ckd]	urinary system disease	2	108915136	C	T	0.604267	0.23275	0.0599082	0.000102286	199223			df.c_2dose_GWAS_LD_clumping_r2_0.5.csv	2629	400231	TRUE	ENSG00000198203	intron_variant	SULT1C2	sulfotransferase family 1C member 2	SULT1C2		SAIGE_585_3
rs7590599	0.00166	0.0898	1.09396	Chronic renal failure [ckd]	urinary system disease	2	108915136	C	T	0.604469	0.181728	0.0375004	1.25954e-06	301529	8	5	df.c_atleast1dose_GWAS_LD_clumping_r2_0.5.csv	2629	400231	TRUE	ENSG00000198203	intron_variant	SULT1C2	sulfotransferase family 1C member 2	SULT1C2		SAIGE_585_3
rs4073656	0.00168	-0.02431	0.975983	Any mental disorder	nervous system disease	2	48981646	G	A	0.502083	-0.287743	0.0587982	9.89389e-07	199223	5	3	df.c_2dose_GWAS_LD_clumping_r2_0.5.csv	62300	260405	TRUE	ENSG00000138039	intron_variant	LHCGR	luteinizing hormone/choriogonadotropin receptor	LHCGR		FINNGEN_R6_KRA_PSY_ANYMENTAL
rs4687124	0.00168	0.0763	1.07929	Rheumatic disease of the heart valves	Uncategorised	3	189840935	G	A	0.231762	0.319337	0.0698652	4.85964e-06	199223	22	22	df.c_2dose_GWAS_LD_clumping_r2_0.5.csv	4895	407316	TRUE							SAIGE_394
rs4073656	0.00168736	-0.00823284		Frequency of friend/family visits	Uncategorised	2	48981646	G	A	0.502083	-0.287743	0.0587982	9.89389e-07	199223	5	3	df.c_2dose_GWAS_LD_clumping_r2_0.5.csv		358821	TRUE	ENSG00000138039	intron_variant	LHCGR	luteinizing hormone/choriogonadotropin receptor	LHCGR		NEALE2_1031
rs2874139	0.00169	-0.03649	0.964168	Anxiety disorders (more control exclusions)	nervous system disease	4	169751502	C	G	0.680009	-0.287577	0.0632727	5.49245e-06	199223	43	15	df.c_2dose_GWAS_LD_clumping_r2_0.5.csv	25224	223329	TRUE	ENSG00000129116	intron_variant	PALLD	palladin, cytoskeletal associated protein	PALLD		FINNGEN_R6_KRA_PSY_ANXIETY_EXMORE
rs2874139	0.00169	-0.03649	0.964168	Anxiety disorders (more control exclusions)	nervous system disease	4	169751502	C	G	0.680938	-0.137253	0.0395555	0.000520688	301529			df.c_atleast1dose_GWAS_LD_clumping_r2_0.5.csv	25224	223329	TRUE	ENSG00000129116	intron_variant	PALLD	palladin, cytoskeletal associated protein	PALLD		FINNGEN_R6_KRA_PSY_ANXIETY_EXMORE
rs181987785	0.0016955	0.121022		Ever tried to stop smoking	biological process	1	34977912	G	A	0.00546124	1.44894	0.284363	3.48022e-07	301529	30	30	df.c_atleast1dose_GWAS_LD_clumping_r2_0.5.csv		27467	TRUE							NEALE2_3486
rs4073656	0.0017	0.00667563		Lymphocyte counts	measurement	2	48981646	G	A	0.502083	-0.287743	0.0587982	9.89389e-07	199223	5	3	df.c_2dose_GWAS_LD_clumping_r2_0.5.csv		408112	TRUE	ENSG00000138039	intron_variant	LHCGR	luteinizing hormone/choriogonadotropin receptor	LHCGR	PMID:32888494	GCST90002388
rs7590599	0.00170412	0.0224201		Length of menstrual cycle	measurement	2	108915136	C	T	0.604469	0.162837	0.0494046	0.000980793	301529			df.c_1dose_GWAS_LD_clumping_r2_0.5.csv		32847	TRUE	ENSG00000198203	intron_variant	SULT1C2	sulfotransferase family 1C member 2	SULT1C2		NEALE2_3710
rs7590599	0.00170412	0.0224201		Length of menstrual cycle	measurement	2	108915136	C	T	0.604267	0.23275	0.0599082	0.000102286	199223			df.c_2dose_GWAS_LD_clumping_r2_0.5.csv		32847	TRUE	ENSG00000198203	intron_variant	SULT1C2	sulfotransferase family 1C member 2	SULT1C2		NEALE2_3710
rs7590599	0.00170412	0.0224201		Length of menstrual cycle	measurement	2	108915136	C	T	0.604469	0.181728	0.0375004	1.25954e-06	301529	8	5	df.c_atleast1dose_GWAS_LD_clumping_r2_0.5.csv		32847	TRUE	ENSG00000198203	intron_variant	SULT1C2	sulfotransferase family 1C member 2	SULT1C2		NEALE2_3710
rs181987785	0.00170835	-0.431656	0.649433	Ever self-harmed	phenotype	1	34977912	G	A	0.00546124	1.44894	0.284363	3.48022e-07	301529	30	30	df.c_atleast1dose_GWAS_LD_clumping_r2_0.5.csv	5099	117733	TRUE							NEALE2_20480
rs28718712	0.00171816	-0.0311582	0.969322	Glucosamine product | treatment/medication code	measurement	17	29882071	T	G	0.67118	-0.28743	0.0620398	3.60414e-06	199223	32	4	df.c_2dose_GWAS_LD_clumping_r2_0.5.csv	24213	361141	TRUE							NEALE2_20003_1141188442
rs28718712	0.00171816	-0.0311582	0.969322	Glucosamine product | treatment/medication code	measurement	17	29882071	T	G	0.671803	-0.138828	0.0387707	0.000342611	301529			df.c_atleast1dose_GWAS_LD_clumping_r2_0.5.csv	24213	361141	TRUE							NEALE2_20003_1141188442
rs4687124	0.00172	0.728	2.07093	Villonodular synovitis	musculoskeletal or connective tissue disease	3	189840935	G	A	0.231762	0.319337	0.0698652	4.85964e-06	199223	22	22	df.c_2dose_GWAS_LD_clumping_r2_0.5.csv	54	402687	TRUE							SAIGE_741_6
rs72664942	0.00173	0.14357	1.15439	Benign neoplasms (controls excluding all cancers)	cell proliferation disorder	4	85808904	G	A	0.00650739	1.15438	0.332205	0.00051103	301529			df.c_1dose_GWAS_LD_clumping_r2_0.5.csv	62983	228682	TRUE	ENSG00000163625	intron_variant	WDFY3	WD repeat and FYVE domain containing 3	WDFY3		FINNGEN_R6_CD2_BENIGN_EXALLC
rs72664942	0.00173	0.14357	1.15439	Benign neoplasms (controls excluding all cancers)	cell proliferation disorder	4	85808904	G	A	0.00650739	1.17401	0.258846	5.7451e-06	301529	2	2	df.c_atleast1dose_GWAS_LD_clumping_r2_0.5.csv	62983	228682	TRUE	ENSG00000163625	intron_variant	WDFY3	WD repeat and FYVE domain containing 3	WDFY3		FINNGEN_R6_CD2_BENIGN_EXALLC
rs4687124	0.001738	-0.0673	0.934915	Amyotrophic lateral sclerosis	nervous system disease	3	189840935	G	A	0.231762	0.319337	0.0698652	4.85964e-06	199223	22	22	df.c_2dose_GWAS_LD_clumping_r2_0.5.csv	12577	36052	TRUE						PMID:27455348	GCST004692
rs28718712	0.00174	0.45545	1.57688	Narcolepsy and cataplexy	Uncategorised	17	29882071	T	G	0.67118	-0.28743	0.0620398	3.60414e-06	199223	32	4	df.c_2dose_GWAS_LD_clumping_r2_0.5.csv	111	208956	TRUE							FINNGEN_R6_G6_NARCOCATA
rs28718712	0.00174	0.45545	1.57688	Narcolepsy and cataplexy	Uncategorised	17	29882071	T	G	0.671803	-0.138828	0.0387707	0.000342611	301529			df.c_atleast1dose_GWAS_LD_clumping_r2_0.5.csv	111	208956	TRUE							FINNGEN_R6_G6_NARCOCATA
rs36170929	0.00175	-0.10974	0.896067	Atrophic disorders of skin	integumentary system disease	7	12541187	G	A	0.639669	0.198885	0.0505227	8.2662e-05	301529	11	0	df.c_1dose_GWAS_LD_clumping_r2_0.5.csv	2035	248644	TRUE							FINNGEN_R6_L12_ATROPHICSKIN
rs36170929	0.00175	-0.10974	0.896067	Atrophic disorders of skin	integumentary system disease	7	12541187	G	A	0.640608	0.237542	0.0611601	0.00010278	199223			df.c_2dose_GWAS_LD_clumping_r2_0.5.csv	2035	248644	TRUE							FINNGEN_R6_L12_ATROPHICSKIN
rs36170929	0.00175	-0.10974	0.896067	Atrophic disorders of skin	integumentary system disease	7	12541187	G	A	0.639669	0.209973	0.0383548	4.38743e-08	301529	11	5	df.c_atleast1dose_GWAS_LD_clumping_r2_0.5.csv	2035	248644	TRUE							FINNGEN_R6_L12_ATROPHICSKIN
rs72718228	0.00175187	-0.126094	0.881532	Stronger worrying (than other people) during period of worst anxiety	measurement	14	69475527	T	C	0.0903761	0.493443	0.104782	2.48623e-06	199223	5	4	df.c_2dose_GWAS_LD_clumping_r2_0.5.csv	4388	25107	TRUE							NEALE2_20542
rs28718712	0.00177	0.111	1.11739	Fracture of neck of femur	musculoskeletal or connective tissue disease	17	29882071	T	G	0.67118	-0.28743	0.0620398	3.60414e-06	199223	32	4	df.c_2dose_GWAS_LD_clumping_r2_0.5.csv	1814	389579	TRUE							SAIGE_800_1
rs28718712	0.00177	0.111	1.11739	Fracture of neck of femur	musculoskeletal or connective tissue disease	17	29882071	T	G	0.671803	-0.138828	0.0387707	0.000342611	301529			df.c_atleast1dose_GWAS_LD_clumping_r2_0.5.csv	1814	389579	TRUE							SAIGE_800_1
rs4073656	0.001778	0.005925		Lymphocyte counts	measurement	2	48981646	G	A	0.502083	-0.287743	0.0587982	9.89389e-07	199223	5	3	df.c_2dose_GWAS_LD_clumping_r2_0.5.csv		524923	TRUE	ENSG00000138039	intron_variant	LHCGR	luteinizing hormone/choriogonadotropin receptor	LHCGR	PMID:32888493	GCST90002316
rs56070971	0.00177811	-0.31612	0.728972	15 to less-than-20 hours | work hours - lumped category	Uncategorised	1	35025879	T	C	0.00563394	1.27501	0.276058	3.86279e-06	301529	29	29	df.c_atleast1dose_GWAS_LD_clumping_r2_0.5.csv	10086	75177	TRUE							NEALE2_22604_1
rs79158353	0.00178	-0.45986	0.631372	Vascular dementia (subcortical)	cardiovascular disease	10	78798475	A	T	0.0817853	-0.304397	0.0674946	6.4845e-06	301529	23	13	df.c_atleast1dose_GWAS_LD_clumping_r2_0.5.csv	301	251251	TRUE	ENSG00000156113	intron_variant	KCNMA1	potassium calcium-activated channel subfamily M alpha 1	KCNMA1		FINNGEN_R6_VD_SC
rs187268954	0.0017802	-0.33929	0.712276	Invitation to complete online 24-hour recall dietary questionnaire, acceptance	Uncategorised	3	116529463	C	T	0.00392133	1.73649	0.357806	1.21513e-06	301529	4	3	df.c_atleast1dose_GWAS_LD_clumping_r2_0.5.csv	70065	218234	TRUE							NEALE2_110001
rs2874139	0.00178672	-0.257244	0.773179	General anaesthetic | anaesthetics administered during delivery	Uncategorised	4	169751502	C	G	0.680009	-0.287577	0.0632727	5.49245e-06	199223	43	15	df.c_2dose_GWAS_LD_clumping_r2_0.5.csv	220	3442	TRUE	ENSG00000129116	intron_variant	PALLD	palladin, cytoskeletal associated protein	PALLD		NEALE2_41219_1
rs2874139	0.00178672	-0.257244	0.773179	General anaesthetic | anaesthetics administered during delivery	Uncategorised	4	169751502	C	G	0.680938	-0.137253	0.0395555	0.000520688	301529			df.c_atleast1dose_GWAS_LD_clumping_r2_0.5.csv	220	3442	TRUE	ENSG00000129116	intron_variant	PALLD	palladin, cytoskeletal associated protein	PALLD		NEALE2_41219_1
rs28718712	0.00178723	-0.0198332	0.980362	Ever used hormone-replacement therapy (hrt)	Uncategorised	17	29882071	T	G	0.67118	-0.28743	0.0620398	3.60414e-06	199223	32	4	df.c_2dose_GWAS_LD_clumping_r2_0.5.csv	76179	193606	TRUE							NEALE2_2814
rs28718712	0.00178723	-0.0198332	0.980362	Ever used hormone-replacement therapy (hrt)	Uncategorised	17	29882071	T	G	0.671803	-0.138828	0.0387707	0.000342611	301529			df.c_atleast1dose_GWAS_LD_clumping_r2_0.5.csv	76179	193606	TRUE							NEALE2_2814
rs56150535	0.001795	-0.0113484		Basophil percentage of white cells	measurement	15	31647722	T	C	0.359256	0.219571	0.0502408	1.24031e-05	301529			df.c_1dose_GWAS_LD_clumping_r2_0.5.csv		171996	TRUE	ENSG00000169926	intron_variant	KLF13	Kruppel like factor 13	KLF13	PMID:27863252	GCST004631
rs56150535	0.001795	-0.0113484		Basophil percentage of white cells	measurement	15	31647722	T	C	0.359256	0.202574	0.0381417	1.08969e-07	301529	33	20	df.c_atleast1dose_GWAS_LD_clumping_r2_0.5.csv		171996	TRUE	ENSG00000169926	intron_variant	KLF13	Kruppel like factor 13	KLF13	PMID:27863252	GCST004631
rs3737328	0.0018	0.0539251		Triacylglycerol_52:3_[M+NH4]1+ levels	measurement	13	110866065	T	C	0.246354	0.198244	0.0424764	3.05399e-06	301529	4	4	df.c_atleast1dose_GWAS_LD_clumping_r2_0.5.csv		13814	TRUE	ENSG00000187498	intron_variant	COL4A1	collagen type IV alpha 1 chain	COL4A1	PMID:34503513	GCST90060509
rs9661909	0.0018	-0.0064631		Mean spheric corpuscular volume	measurement	1	206714818	T	C	0.50554	-0.282169	0.0587359	1.55508e-06	199223	11	6	df.c_2dose_GWAS_LD_clumping_r2_0.5.csv		408112	TRUE	ENSG00000266094	intron_variant	RASSF5	Ras association domain family member 5	RASSF5	PMID:32888494	GCST90002397
rs9661909	0.0018	-0.0064631		Mean spheric corpuscular volume	measurement	1	206714818	T	C	0.504891	-0.125213	0.0367138	0.000648378	301529			df.c_atleast1dose_GWAS_LD_clumping_r2_0.5.csv		408112	TRUE	ENSG00000266094	intron_variant	RASSF5	Ras association domain family member 5	RASSF5	PMID:32888494	GCST90002397
rs28645263	0.001835	-0.0364		X-14056 levels	measurement	5	16612885	C	T	0.416262	1.01431	0.230453	1.07558e-05	198671	3	0	df.b_2dose_GWAS_LD_clumping_r2_0.5.csv		291	TRUE	ENSG00000154153	intron_variant	RETREG1	reticulophagy regulator 1	RETREG1	PMID:33437055	GCST90026301
rs28645263	0.001835	-0.0364		X-14056 levels	measurement	5	16612885	C	T	0.417466	0.394436	0.112861	0.000474289	300176			df.b_atleast1dose_GWAS_LD_clumping_r2_0.5.csv		291	TRUE	ENSG00000154153	intron_variant	RETREG1	reticulophagy regulator 1	RETREG1	PMID:33437055	GCST90026301
rs28645263	0.001835	-0.0364		X-14056 levels	measurement	5	16612885	C	T	0.416446	0.3472	0.0604864	9.4608e-09	199223	3	3	df.c_2dose_GWAS_LD_clumping_r2_0.5.csv		291	TRUE	ENSG00000154153	intron_variant	RETREG1	reticulophagy regulator 1	RETREG1	PMID:33437055	GCST90026301
rs28645263	0.001835	-0.0364		X-14056 levels	measurement	5	16612885	C	T	0.417619	0.178716	0.0376641	2.08523e-06	301529	3	0	df.c_atleast1dose_GWAS_LD_clumping_r2_0.5.csv		291	TRUE	ENSG00000154153	intron_variant	RETREG1	reticulophagy regulator 1	RETREG1	PMID:33437055	GCST90026301
rs56150535	0.00184417	-0.0565355	0.945033	Restaurant meals | type of meals eaten	measurement	15	31647722	T	C	0.359256	0.219571	0.0502408	1.24031e-05	301529			df.c_1dose_GWAS_LD_clumping_r2_0.5.csv	7829	51427	TRUE	ENSG00000169926	intron_variant	KLF13	Kruppel like factor 13	KLF13		NEALE2_20089_462
rs56150535	0.00184417	-0.0565355	0.945033	Restaurant meals | type of meals eaten	measurement	15	31647722	T	C	0.359256	0.202574	0.0381417	1.08969e-07	301529	33	20	df.c_atleast1dose_GWAS_LD_clumping_r2_0.5.csv	7829	51427	TRUE	ENSG00000169926	intron_variant	KLF13	Kruppel like factor 13	KLF13		NEALE2_20089_462
rs7590599	0.00185	-0.172	0.841979	Symptoms of the muscles	Uncategorised	2	108915136	C	T	0.604469	0.162837	0.0494046	0.000980793	301529			df.c_1dose_GWAS_LD_clumping_r2_0.5.csv	698	408961	TRUE	ENSG00000198203	intron_variant	SULT1C2	sulfotransferase family 1C member 2	SULT1C2		SAIGE_772
rs7590599	0.00185	-0.172	0.841979	Symptoms of the muscles	Uncategorised	2	108915136	C	T	0.604267	0.23275	0.0599082	0.000102286	199223			df.c_2dose_GWAS_LD_clumping_r2_0.5.csv	698	408961	TRUE	ENSG00000198203	intron_variant	SULT1C2	sulfotransferase family 1C member 2	SULT1C2		SAIGE_772
rs7590599	0.00185	-0.172	0.841979	Symptoms of the muscles	Uncategorised	2	108915136	C	T	0.604469	0.181728	0.0375004	1.25954e-06	301529	8	5	df.c_atleast1dose_GWAS_LD_clumping_r2_0.5.csv	698	408961	TRUE	ENSG00000198203	intron_variant	SULT1C2	sulfotransferase family 1C member 2	SULT1C2		SAIGE_772
rs4687124	0.00185933	0.336917	1.40062	Buprenorphine | treatment/medication code	measurement	3	189840935	G	A	0.231762	0.319337	0.0698652	4.85964e-06	199223	22	22	df.c_2dose_GWAS_LD_clumping_r2_0.5.csv	240	361141	TRUE							NEALE2_20003_1140871732
rs28645263	0.00187	0.15104	1.16304	Foreign body in respiratory tract	injury, poisoning or other complication	5	16612885	C	T	0.416262	1.01431	0.230453	1.07558e-05	198671	3	0	df.b_2dose_GWAS_LD_clumping_r2_0.5.csv	886	256423	TRUE	ENSG00000154153	intron_variant	RETREG1	reticulophagy regulator 1	RETREG1		FINNGEN_R6_ST19_FOREI_BODY_RESPI_TRACT
rs28645263	0.00187	0.15104	1.16304	Foreign body in respiratory tract	injury, poisoning or other complication	5	16612885	C	T	0.417466	0.394436	0.112861	0.000474289	300176			df.b_atleast1dose_GWAS_LD_clumping_r2_0.5.csv	886	256423	TRUE	ENSG00000154153	intron_variant	RETREG1	reticulophagy regulator 1	RETREG1		FINNGEN_R6_ST19_FOREI_BODY_RESPI_TRACT
rs28645263	0.00187	0.15104	1.16304	Foreign body in respiratory tract	injury, poisoning or other complication	5	16612885	C	T	0.416446	0.3472	0.0604864	9.4608e-09	199223	3	3	df.c_2dose_GWAS_LD_clumping_r2_0.5.csv	886	256423	TRUE	ENSG00000154153	intron_variant	RETREG1	reticulophagy regulator 1	RETREG1		FINNGEN_R6_ST19_FOREI_BODY_RESPI_TRACT
rs28645263	0.00187	0.15104	1.16304	Foreign body in respiratory tract	injury, poisoning or other complication	5	16612885	C	T	0.417619	0.178716	0.0376641	2.08523e-06	301529	3	0	df.c_atleast1dose_GWAS_LD_clumping_r2_0.5.csv	886	256423	TRUE	ENSG00000154153	intron_variant	RETREG1	reticulophagy regulator 1	RETREG1		FINNGEN_R6_ST19_FOREI_BODY_RESPI_TRACT
rs12466174	0.001883	-0.1256		Indoleacetate levels	measurement	2	184802609	T	G	0.121612	0.41682	0.0919475	5.80842e-06	199223	8	7	df.c_2dose_GWAS_LD_clumping_r2_0.5.csv		291	TRUE						PMID:33437055	GCST90026186
rs12466174	0.001883	-0.1256		Indoleacetate levels	measurement	2	184802609	T	G	0.121563	0.247555	0.0568433	1.33045e-05	301529	8	7	df.c_atleast1dose_GWAS_LD_clumping_r2_0.5.csv		291	TRUE						PMID:33437055	GCST90026186
rs111692702	0.00189	0.693	1.99971	Diseases and other conditions of the tongue	Uncategorised	19	15651802	A	G	0.00867606	1.72936	0.371373	3.21368e-06	199223	3	3	df.c_2dose_GWAS_LD_clumping_r2_0.5.csv	1236	404559	TRUE	ENSG00000171954	intron_variant	CYP4F22	cytochrome P450 family 4 subfamily F member 22	CYP4F22		SAIGE_529
rs111692702	0.00189	0.693	1.99971	Diseases and other conditions of the tongue	Uncategorised	19	15651802	A	G	0.00871068	0.838635	0.211242	7.18682e-05	301529			df.c_atleast1dose_GWAS_LD_clumping_r2_0.5.csv	1236	404559	TRUE	ENSG00000171954	intron_variant	CYP4F22	cytochrome P450 family 4 subfamily F member 22	CYP4F22		SAIGE_529
rs4073656	0.0019	-0.00263198		Sex hormone-binding globulin levels	measurement	2	48981646	G	A	0.502083	-0.287743	0.0587982	9.89389e-07	199223	5	3	df.c_2dose_GWAS_LD_clumping_r2_0.5.csv		370125	TRUE	ENSG00000138039	intron_variant	LHCGR	luteinizing hormone/choriogonadotropin receptor	LHCGR	PMID:32042192	GCST90012111
rs12466174	0.001906	-0.0989		2-hydroxyadipate levels	measurement	2	184802609	T	G	0.121612	0.41682	0.0919475	5.80842e-06	199223	8	7	df.c_2dose_GWAS_LD_clumping_r2_0.5.csv		291	TRUE						PMID:33437055	GCST90026072
rs12466174	0.001906	-0.0989		2-hydroxyadipate levels	measurement	2	184802609	T	G	0.121563	0.247555	0.0568433	1.33045e-05	301529	8	7	df.c_atleast1dose_GWAS_LD_clumping_r2_0.5.csv		291	TRUE						PMID:33437055	GCST90026072
rs181987785	0.00191	0.65352	1.9223	Melanocytic naevi (controls excluding all cancers)	cell proliferation disorder	1	34977912	G	A	0.00546124	1.44894	0.284363	3.48022e-07	301529	30	30	df.c_atleast1dose_GWAS_LD_clumping_r2_0.5.csv	4932	210957	TRUE							FINNGEN_R6_CD2_BENIGN_MELANOCYTIC_EXALLC
rs79158353	0.00191	-0.18202	0.833585	""""Malignant neoplasm of eye, brain and central nervous system""""	cell proliferation disorder	10	78798475	A	T	0.0817853	-0.304397	0.0674946	6.4845e-06	301529	23	13	df.c_atleast1dose_GWAS_LD_clumping_r2_0.5.csv	1897	260405	TRUE	ENSG00000156113	intron_variant	KCNMA1	potassium calcium-activated channel subfamily M alpha 1	KCNMA1		FINNGEN_R6_C3_EYE_BRAIN_NEURO
rs181987785	0.00191613	0.59632	1.81543	Contemplated self-harm in past year	phenotype	1	34977912	G	A	0.00546124	1.44894	0.284363	3.48022e-07	301529	30	30	df.c_atleast1dose_GWAS_LD_clumping_r2_0.5.csv	3438	17244	TRUE							NEALE2_20486
rs111692702	0.00192398	1.49403		Volume level set by participant (right)	Uncategorised	19	15651802	A	G	0.00867606	1.72936	0.371373	3.21368e-06	199223	3	3	df.c_2dose_GWAS_LD_clumping_r2_0.5.csv		116755	TRUE	ENSG00000171954	intron_variant	CYP4F22	cytochrome P450 family 4 subfamily F member 22	CYP4F22		NEALE2_4277
rs111692702	0.00192398	1.49403		Volume level set by participant (right)	Uncategorised	19	15651802	A	G	0.00871068	0.838635	0.211242	7.18682e-05	301529			df.c_atleast1dose_GWAS_LD_clumping_r2_0.5.csv		116755	TRUE	ENSG00000171954	intron_variant	CYP4F22	cytochrome P450 family 4 subfamily F member 22	CYP4F22		NEALE2_4277
rs2874139	0.00193	0.16312	1.17718	""""Somnolence, stupor and coma""""	Uncategorised	4	169751502	C	G	0.680009	-0.287577	0.0632727	5.49245e-06	199223	43	15	df.c_2dose_GWAS_LD_clumping_r2_0.5.csv	832	234213	TRUE	ENSG00000129116	intron_variant	PALLD	palladin, cytoskeletal associated protein	PALLD		FINNGEN_R6_R18_SOMNO_STUPOR_COMA
rs2874139	0.00193	0.16312	1.17718	""""Somnolence, stupor and coma""""	Uncategorised	4	169751502	C	G	0.680938	-0.137253	0.0395555	0.000520688	301529			df.c_atleast1dose_GWAS_LD_clumping_r2_0.5.csv	832	234213	TRUE	ENSG00000129116	intron_variant	PALLD	palladin, cytoskeletal associated protein	PALLD		FINNGEN_R6_R18_SOMNO_STUPOR_COMA
rs111692702	0.001934	-0.1985	0.81996	Prostate cancer	cell proliferation disorder	19	15651802	A	G	0.00867606	1.72936	0.371373	3.21368e-06	199223	3	3	df.c_2dose_GWAS_LD_clumping_r2_0.5.csv	79148	140254	TRUE	ENSG00000171954	intron_variant	CYP4F22	cytochrome P450 family 4 subfamily F member 22	CYP4F22	PMID:29892016	GCST006085
rs111692702	0.001934	-0.1985	0.81996	Prostate cancer	cell proliferation disorder	19	15651802	A	G	0.00871068	0.838635	0.211242	7.18682e-05	301529			df.c_atleast1dose_GWAS_LD_clumping_r2_0.5.csv	79148	140254	TRUE	ENSG00000171954	intron_variant	CYP4F22	cytochrome P450 family 4 subfamily F member 22	CYP4F22	PMID:29892016	GCST006085
rs28645263	0.001939	-0.0384		N-acetylaspartate (naa) levels	measurement	5	16612885	C	T	0.416262	1.01431	0.230453	1.07558e-05	198671	3	0	df.b_2dose_GWAS_LD_clumping_r2_0.5.csv		291	TRUE	ENSG00000154153	intron_variant	RETREG1	reticulophagy regulator 1	RETREG1	PMID:33437055	GCST90026211
rs28645263	0.001939	-0.0384		N-acetylaspartate (naa) levels	measurement	5	16612885	C	T	0.417466	0.394436	0.112861	0.000474289	300176			df.b_atleast1dose_GWAS_LD_clumping_r2_0.5.csv		291	TRUE	ENSG00000154153	intron_variant	RETREG1	reticulophagy regulator 1	RETREG1	PMID:33437055	GCST90026211
rs28645263	0.001939	-0.0384		N-acetylaspartate (naa) levels	measurement	5	16612885	C	T	0.416446	0.3472	0.0604864	9.4608e-09	199223	3	3	df.c_2dose_GWAS_LD_clumping_r2_0.5.csv		291	TRUE	ENSG00000154153	intron_variant	RETREG1	reticulophagy regulator 1	RETREG1	PMID:33437055	GCST90026211
rs28645263	0.001939	-0.0384		N-acetylaspartate (naa) levels	measurement	5	16612885	C	T	0.417619	0.178716	0.0376641	2.08523e-06	301529	3	0	df.c_atleast1dose_GWAS_LD_clumping_r2_0.5.csv		291	TRUE	ENSG00000154153	intron_variant	RETREG1	reticulophagy regulator 1	RETREG1	PMID:33437055	GCST90026211
rs4687124	0.00195	0.06468	1.06682	Diseases of liver	gastrointestinal disease	3	189840935	G	A	0.231762	0.319337	0.0698652	4.85964e-06	199223	22	22	df.c_2dose_GWAS_LD_clumping_r2_0.5.csv	6415	260405	TRUE							FINNGEN_R6_K11_LIVER
rs72664942	0.00195319	0.0972503	1.10214	Snoring	phenotype	4	85808904	G	A	0.00650739	1.15438	0.332205	0.00051103	301529			df.c_1dose_GWAS_LD_clumping_r2_0.5.csv	125656	336320	TRUE	ENSG00000163625	intron_variant	WDFY3	WD repeat and FYVE domain containing 3	WDFY3		NEALE2_1210
rs72664942	0.00195319	0.0972503	1.10214	Snoring	phenotype	4	85808904	G	A	0.00650739	1.17401	0.258846	5.7451e-06	301529	2	2	df.c_atleast1dose_GWAS_LD_clumping_r2_0.5.csv	125656	336320	TRUE	ENSG00000163625	intron_variant	WDFY3	WD repeat and FYVE domain containing 3	WDFY3		NEALE2_1210
rs56070971	0.00196375	0.277445	1.31975	Rarely/never | workplace had a lot of cigarette smoke from other people smoking	Uncategorised	1	35025879	T	C	0.00563394	1.27501	0.276058	3.86279e-06	301529	29	29	df.c_atleast1dose_GWAS_LD_clumping_r2_0.5.csv	13422	90716	TRUE							NEALE2_22611_0
rs28718712	0.00198	-0.35806	0.699031	Other acute disseminated demyelination	nervous system disease	17	29882071	T	G	0.67118	-0.28743	0.0620398	3.60414e-06	199223	32	4	df.c_2dose_GWAS_LD_clumping_r2_0.5.csv	174	258937	TRUE							FINNGEN_R6_G6_DISSOTH
rs28718712	0.00198	-0.35806	0.699031	Other acute disseminated demyelination	nervous system disease	17	29882071	T	G	0.671803	-0.138828	0.0387707	0.000342611	301529			df.c_atleast1dose_GWAS_LD_clumping_r2_0.5.csv	174	258937	TRUE							FINNGEN_R6_G6_DISSOTH
rs187268954	0.00199332	0.948639	2.58219	Other neurological problem | non-cancer illness code, self-reported	nervous system disease	3	116529463	C	T	0.00392133	1.73649	0.357806	1.21513e-06	301529	4	3	df.c_atleast1dose_GWAS_LD_clumping_r2_0.5.csv	1508	361141	TRUE							NEALE2_20002_1434
rs2874139	0.002	0.000969769	1.00097	Muscle or soft tissue problem	Uncategorised	4	169751502	C	G	0.680009	-0.287577	0.0632727	5.49245e-06	199223	43	15	df.c_2dose_GWAS_LD_clumping_r2_0.5.csv	10007	484598	TRUE	ENSG00000129116	intron_variant	PALLD	palladin, cytoskeletal associated protein	PALLD	PMID:33959723	GCST90038655
rs2874139	0.002	0.000969769	1.00097	Muscle or soft tissue problem	Uncategorised	4	169751502	C	G	0.680938	-0.137253	0.0395555	0.000520688	301529			df.c_atleast1dose_GWAS_LD_clumping_r2_0.5.csv	10007	484598	TRUE	ENSG00000129116	intron_variant	PALLD	palladin, cytoskeletal associated protein	PALLD	PMID:33959723	GCST90038655
rs2874139	0.00203	-0.037	0.963676	Other disorders of urethra and urinary system	urinary system disease	4	169751502	C	G	0.680009	-0.287577	0.0632727	5.49245e-06	199223	43	15	df.c_2dose_GWAS_LD_clumping_r2_0.5.csv	19479	250959	TRUE	ENSG00000129116	intron_variant	PALLD	palladin, cytoskeletal associated protein	PALLD		FINNGEN_R6_N14_URETHRAOTH
rs2874139	0.00203	-0.037	0.963676	Other disorders of urethra and urinary system	urinary system disease	4	169751502	C	G	0.680938	-0.137253	0.0395555	0.000520688	301529			df.c_atleast1dose_GWAS_LD_clumping_r2_0.5.csv	19479	250959	TRUE	ENSG00000129116	intron_variant	PALLD	palladin, cytoskeletal associated protein	PALLD		FINNGEN_R6_N14_URETHRAOTH
rs79158353	0.00203	-0.18124	0.834235	""""Malignant neoplasm of eye, brain and central nervous system (controls excluding all cancers)""""	cell proliferation disorder	10	78798475	A	T	0.0817853	-0.304397	0.0674946	6.4845e-06	301529	23	13	df.c_atleast1dose_GWAS_LD_clumping_r2_0.5.csv	1897	205967	TRUE	ENSG00000156113	intron_variant	KCNMA1	potassium calcium-activated channel subfamily M alpha 1	KCNMA1		FINNGEN_R6_C3_EYE_BRAIN_NEURO_EXALLC
rs28645263	0.00204	0.384	1.46815	Organic or persistent insomnia	nervous system disease	5	16612885	C	T	0.416262	1.01431	0.230453	1.07558e-05	198671	3	0	df.b_2dose_GWAS_LD_clumping_r2_0.5.csv	139	403862	TRUE	ENSG00000154153	intron_variant	RETREG1	reticulophagy regulator 1	RETREG1		SAIGE_327_41
rs28645263	0.00204	0.384	1.46815	Organic or persistent insomnia	nervous system disease	5	16612885	C	T	0.417466	0.394436	0.112861	0.000474289	300176			df.b_atleast1dose_GWAS_LD_clumping_r2_0.5.csv	139	403862	TRUE	ENSG00000154153	intron_variant	RETREG1	reticulophagy regulator 1	RETREG1		SAIGE_327_41
rs28645263	0.00204	0.384	1.46815	Organic or persistent insomnia	nervous system disease	5	16612885	C	T	0.416446	0.3472	0.0604864	9.4608e-09	199223	3	3	df.c_2dose_GWAS_LD_clumping_r2_0.5.csv	139	403862	TRUE	ENSG00000154153	intron_variant	RETREG1	reticulophagy regulator 1	RETREG1		SAIGE_327_41
rs28645263	0.00204	0.384	1.46815	Organic or persistent insomnia	nervous system disease	5	16612885	C	T	0.417619	0.178716	0.0376641	2.08523e-06	301529	3	0	df.c_atleast1dose_GWAS_LD_clumping_r2_0.5.csv	139	403862	TRUE	ENSG00000154153	intron_variant	RETREG1	reticulophagy regulator 1	RETREG1		SAIGE_327_41
rs4991425	0.00204	-0.07146	0.931034	""""Malignant neoplasm of breast, HER-negative""""	Uncategorised	10	123485856	T	C	0.363185	-0.287656	0.0612222	2.62011e-06	199223	10	8	df.c_2dose_GWAS_LD_clumping_r2_0.5.csv	4177	140330	TRUE							FINNGEN_R6_C3_BREAST_HERNEG
rs72718228	0.00204	0.486	1.6258	Injury to blood vessels	cardiovascular disease	14	69475527	T	C	0.0903761	0.493443	0.104782	2.48623e-06	199223	5	4	df.c_2dose_GWAS_LD_clumping_r2_0.5.csv	249	408961	TRUE							SAIGE_1007
rs36170929	0.00206	0.09242	1.09683	Maternal care for known or suspected fetal abnormality and damage	phenotype	7	12541187	G	A	0.639669	0.198885	0.0505227	8.2662e-05	301529	11	0	df.c_1dose_GWAS_LD_clumping_r2_0.5.csv	2898	126015	TRUE							FINNGEN_R6_O15_MATERN_CARE_FETAL_ABNORM
rs36170929	0.00206	0.09242	1.09683	Maternal care for known or suspected fetal abnormality and damage	phenotype	7	12541187	G	A	0.640608	0.237542	0.0611601	0.00010278	199223			df.c_2dose_GWAS_LD_clumping_r2_0.5.csv	2898	126015	TRUE							FINNGEN_R6_O15_MATERN_CARE_FETAL_ABNORM
rs36170929	0.00206	0.09242	1.09683	Maternal care for known or suspected fetal abnormality and damage	phenotype	7	12541187	G	A	0.639669	0.209973	0.0383548	4.38743e-08	301529	11	5	df.c_atleast1dose_GWAS_LD_clumping_r2_0.5.csv	2898	126015	TRUE							FINNGEN_R6_O15_MATERN_CARE_FETAL_ABNORM
rs9661909	0.00206	0.3355	1.39864	Gastrojejunal ulcer	gastrointestinal disease	1	206714818	T	C	0.50554	-0.282169	0.0587359	1.55508e-06	199223	11	6	df.c_2dose_GWAS_LD_clumping_r2_0.5.csv	173	225181	TRUE	ENSG00000266094	intron_variant	RASSF5	Ras association domain family member 5	RASSF5		FINNGEN_R6_K11_GJULC
rs9661909	0.00206	0.3355	1.39864	Gastrojejunal ulcer	gastrointestinal disease	1	206714818	T	C	0.504891	-0.125213	0.0367138	0.000648378	301529			df.c_atleast1dose_GWAS_LD_clumping_r2_0.5.csv	173	225181	TRUE	ENSG00000266094	intron_variant	RASSF5	Ras association domain family member 5	RASSF5		FINNGEN_R6_K11_GJULC
rs181987785	0.00207	0.64466	1.90534	Melanocytic naevi	cell proliferation disorder	1	34977912	G	A	0.00546124	1.44894	0.284363	3.48022e-07	301529	30	30	df.c_atleast1dose_GWAS_LD_clumping_r2_0.5.csv	4932	260405	TRUE							FINNGEN_R6_CD2_BENIGN_MELANOCYTIC
rs28645263	0.00208	-0.25488	0.775009	Other overlap syndromes	musculoskeletal or connective tissue disease	5	16612885	C	T	0.416262	1.01431	0.230453	1.07558e-05	198671	3	0	df.b_2dose_GWAS_LD_clumping_r2_0.5.csv	307	253657	TRUE	ENSG00000154153	intron_variant	RETREG1	reticulophagy regulator 1	RETREG1		FINNGEN_R6_M13_OVERLAP
rs28645263	0.00208	-0.25488	0.775009	Other overlap syndromes	musculoskeletal or connective tissue disease	5	16612885	C	T	0.417466	0.394436	0.112861	0.000474289	300176			df.b_atleast1dose_GWAS_LD_clumping_r2_0.5.csv	307	253657	TRUE	ENSG00000154153	intron_variant	RETREG1	reticulophagy regulator 1	RETREG1		FINNGEN_R6_M13_OVERLAP
rs28645263	0.00208	-0.25488	0.775009	Other overlap syndromes	musculoskeletal or connective tissue disease	5	16612885	C	T	0.416446	0.3472	0.0604864	9.4608e-09	199223	3	3	df.c_2dose_GWAS_LD_clumping_r2_0.5.csv	307	253657	TRUE	ENSG00000154153	intron_variant	RETREG1	reticulophagy regulator 1	RETREG1		FINNGEN_R6_M13_OVERLAP
rs28645263	0.00208	-0.25488	0.775009	Other overlap syndromes	musculoskeletal or connective tissue disease	5	16612885	C	T	0.417619	0.178716	0.0376641	2.08523e-06	301529	3	0	df.c_atleast1dose_GWAS_LD_clumping_r2_0.5.csv	307	253657	TRUE	ENSG00000154153	intron_variant	RETREG1	reticulophagy regulator 1	RETREG1		FINNGEN_R6_M13_OVERLAP
rs28718712	0.00208578	0.40015	1.49205	Adipine mr 10 m/r tablet | treatment/medication code	measurement	17	29882071	T	G	0.67118	-0.28743	0.0620398	3.60414e-06	199223	32	4	df.c_2dose_GWAS_LD_clumping_r2_0.5.csv	134	361141	TRUE							NEALE2_20003_1140923572
rs28718712	0.00208578	0.40015	1.49205	Adipine mr 10 m/r tablet | treatment/medication code	measurement	17	29882071	T	G	0.671803	-0.138828	0.0387707	0.000342611	301529			df.c_atleast1dose_GWAS_LD_clumping_r2_0.5.csv	134	361141	TRUE							NEALE2_20003_1140923572
rs56150535	0.00209	0.23386	1.26347	Other disorders of Eustachian tube	disease of ear	15	31647722	T	C	0.359256	0.219571	0.0502408	1.24031e-05	301529			df.c_1dose_GWAS_LD_clumping_r2_0.5.csv	393	245378	TRUE	ENSG00000169926	intron_variant	KLF13	Kruppel like factor 13	KLF13		FINNGEN_R6_H8_EUSTNAS
rs56150535	0.00209	0.23386	1.26347	Other disorders of Eustachian tube	disease of ear	15	31647722	T	C	0.359256	0.202574	0.0381417	1.08969e-07	301529	33	20	df.c_atleast1dose_GWAS_LD_clumping_r2_0.5.csv	393	245378	TRUE	ENSG00000169926	intron_variant	KLF13	Kruppel like factor 13	KLF13		FINNGEN_R6_H8_EUSTNAS
rs56070971	0.00209931	3.93566		Years of cough on most days	phenotype	1	35025879	T	C	0.00563394	1.27501	0.276058	3.86279e-06	301529	29	29	df.c_atleast1dose_GWAS_LD_clumping_r2_0.5.csv		12593	TRUE							NEALE2_22503_raw
rs72718228	0.0021	0.0108793		Serum phosphate levels	measurement	14	69475527	T	C	0.0903761	0.493443	0.104782	2.48623e-06	199223	5	4	df.c_2dose_GWAS_LD_clumping_r2_0.5.csv		400159	TRUE						PMID:34226706	GCST90025948
rs2874139	0.00212	-0.06486	0.937199	Paroxysmal tachycardia	cardiovascular disease	4	169751502	C	G	0.680009	-0.287577	0.0632727	5.49245e-06	199223	43	15	df.c_2dose_GWAS_LD_clumping_r2_0.5.csv	5904	141725	TRUE	ENSG00000129116	intron_variant	PALLD	palladin, cytoskeletal associated protein	PALLD		FINNGEN_R6_I9_PAROXTAC
rs2874139	0.00212	-0.06486	0.937199	Paroxysmal tachycardia	cardiovascular disease	4	169751502	C	G	0.680938	-0.137253	0.0395555	0.000520688	301529			df.c_atleast1dose_GWAS_LD_clumping_r2_0.5.csv	5904	141725	TRUE	ENSG00000129116	intron_variant	PALLD	palladin, cytoskeletal associated protein	PALLD		FINNGEN_R6_I9_PAROXTAC
rs28718712	0.00213	-0.1634	0.849251	Varicella [chickenpox]	infectious disease	17	29882071	T	G	0.67118	-0.28743	0.0620398	3.60414e-06	199223	32	4	df.c_2dose_GWAS_LD_clumping_r2_0.5.csv	830	252778	TRUE							FINNGEN_R6_AB1_VARICELLA
rs28718712	0.00213	-0.1634	0.849251	Varicella [chickenpox]	infectious disease	17	29882071	T	G	0.671803	-0.138828	0.0387707	0.000342611	301529			df.c_atleast1dose_GWAS_LD_clumping_r2_0.5.csv	830	252778	TRUE							FINNGEN_R6_AB1_VARICELLA
rs28718712	0.00213	0.137	1.14683	Cardiac arrest and ventricular fibrillation	cardiovascular disease	17	29882071	T	G	0.67118	-0.28743	0.0620398	3.60414e-06	199223	32	4	df.c_2dose_GWAS_LD_clumping_r2_0.5.csv	1137	382056	TRUE							SAIGE_427_4
rs28718712	0.00213	0.137	1.14683	Cardiac arrest and ventricular fibrillation	cardiovascular disease	17	29882071	T	G	0.671803	-0.138828	0.0387707	0.000342611	301529			df.c_atleast1dose_GWAS_LD_clumping_r2_0.5.csv	1137	382056	TRUE							SAIGE_427_4
rs36170929	0.00214	-0.05704	0.944556	Iron deficiency anaemia	phenotype	7	12541187	G	A	0.639669	0.198885	0.0505227	8.2662e-05	301529	11	0	df.c_1dose_GWAS_LD_clumping_r2_0.5.csv	7486	258505	TRUE							FINNGEN_R6_D3_ANAEMIA_IRONDEF
rs36170929	0.00214	-0.05704	0.944556	Iron deficiency anaemia	phenotype	7	12541187	G	A	0.640608	0.237542	0.0611601	0.00010278	199223			df.c_2dose_GWAS_LD_clumping_r2_0.5.csv	7486	258505	TRUE							FINNGEN_R6_D3_ANAEMIA_IRONDEF
rs36170929	0.00214	-0.05704	0.944556	Iron deficiency anaemia	phenotype	7	12541187	G	A	0.639669	0.209973	0.0383548	4.38743e-08	301529	11	5	df.c_atleast1dose_GWAS_LD_clumping_r2_0.5.csv	7486	258505	TRUE							FINNGEN_R6_D3_ANAEMIA_IRONDEF
rs28718712	0.00214486	0.212483	1.23674	Kidney/renal cell cancer | cancer code, self-reported	cell proliferation disorder	17	29882071	T	G	0.67118	-0.28743	0.0620398	3.60414e-06	199223	32	4	df.c_2dose_GWAS_LD_clumping_r2_0.5.csv	473	361141	TRUE							NEALE2_20001_1034
rs28718712	0.00214486	0.212483	1.23674	Kidney/renal cell cancer | cancer code, self-reported	cell proliferation disorder	17	29882071	T	G	0.671803	-0.138828	0.0387707	0.000342611	301529			df.c_atleast1dose_GWAS_LD_clumping_r2_0.5.csv	473	361141	TRUE							NEALE2_20001_1034
rs56070971	0.002148	-0.2653		C-reactive protein measurement	measurement	1	35025879	T	C	0.00563394	1.27501	0.276058	3.86279e-06	301529	29	29	df.c_atleast1dose_GWAS_LD_clumping_r2_0.5.csv		10708	TRUE						PMID:33328453	GCST90019446
rs56070971	0.00215095	0.117792		Ever tried to stop smoking	biological process	1	35025879	T	C	0.00563394	1.27501	0.276058	3.86279e-06	301529	29	29	df.c_atleast1dose_GWAS_LD_clumping_r2_0.5.csv		27467	TRUE							NEALE2_3486
rs142193221	0.002165	-0.2696		Heme oxygenase 1 measurement	measurement	22	21166165	A	G	0.00595962	1.3172	0.354238	0.000200477	301529			df.c_1dose_GWAS_LD_clumping_r2_0.5.csv		10708	TRUE	ENSG00000241973	intron_variant	PI4KA	phosphatidylinositol 4-kinase alpha	PI4KA	PMID:33328453	GCST90019406
rs142193221	0.002165	-0.2696		Heme oxygenase 1 measurement	measurement	22	21166165	A	G	0.00595962	1.2739	0.273933	3.31294e-06	301529	6	6	df.c_atleast1dose_GWAS_LD_clumping_r2_0.5.csv		10708	TRUE	ENSG00000241973	intron_variant	PI4KA	phosphatidylinositol 4-kinase alpha	PI4KA	PMID:33328453	GCST90019406
rs4073656	0.00217	0.11542	1.12234	""""Conductive hearing loss, unspecified""""	phenotype	2	48981646	G	A	0.502083	-0.287743	0.0587982	9.89389e-07	199223	5	3	df.c_2dose_GWAS_LD_clumping_r2_0.5.csv	1533	234939	TRUE	ENSG00000138039	intron_variant	LHCGR	luteinizing hormone/choriogonadotropin receptor	LHCGR		FINNGEN_R6_H8_HL_CON_NAS
rs28718712	0.00218	-0.20394	0.815511	Other specified disorders of muscle	musculoskeletal or connective tissue disease	17	29882071	T	G	0.67118	-0.28743	0.0620398	3.60414e-06	199223	32	4	df.c_2dose_GWAS_LD_clumping_r2_0.5.csv	529	198253	TRUE							FINNGEN_R6_M13_MUSCLEDISNAS
rs28718712	0.00218	-0.20394	0.815511	Other specified disorders of muscle	musculoskeletal or connective tissue disease	17	29882071	T	G	0.671803	-0.138828	0.0387707	0.000342611	301529			df.c_atleast1dose_GWAS_LD_clumping_r2_0.5.csv	529	198253	TRUE							FINNGEN_R6_M13_MUSCLEDISNAS
rs4991425	0.00218	-0.10259	0.902497	""""Inguinal or femoral hernia, bilateral""""	musculoskeletal or connective tissue disease	10	123485856	T	C	0.363185	-0.287656	0.0612222	2.62011e-06	199223	10	8	df.c_2dose_GWAS_LD_clumping_r2_0.5.csv	1875	228161	TRUE							FINNGEN_R6_FEMINGHER_BILATERAL
rs28645263	0.00219	-0.0881	0.915669	Acute laryngitis and tracheitis	infectious disease	5	16612885	C	T	0.416262	1.01431	0.230453	1.07558e-05	198671	3	0	df.b_2dose_GWAS_LD_clumping_r2_0.5.csv	2667	219687	TRUE	ENSG00000154153	intron_variant	RETREG1	reticulophagy regulator 1	RETREG1		FINNGEN_R6_J10_LARYNGITIS
rs28645263	0.00219	-0.0881	0.915669	Acute laryngitis and tracheitis	infectious disease	5	16612885	C	T	0.417466	0.394436	0.112861	0.000474289	300176			df.b_atleast1dose_GWAS_LD_clumping_r2_0.5.csv	2667	219687	TRUE	ENSG00000154153	intron_variant	RETREG1	reticulophagy regulator 1	RETREG1		FINNGEN_R6_J10_LARYNGITIS
rs28645263	0.00219	-0.0881	0.915669	Acute laryngitis and tracheitis	infectious disease	5	16612885	C	T	0.416446	0.3472	0.0604864	9.4608e-09	199223	3	3	df.c_2dose_GWAS_LD_clumping_r2_0.5.csv	2667	219687	TRUE	ENSG00000154153	intron_variant	RETREG1	reticulophagy regulator 1	RETREG1		FINNGEN_R6_J10_LARYNGITIS
rs28645263	0.00219	-0.0881	0.915669	Acute laryngitis and tracheitis	infectious disease	5	16612885	C	T	0.417619	0.178716	0.0376641	2.08523e-06	301529	3	0	df.c_atleast1dose_GWAS_LD_clumping_r2_0.5.csv	2667	219687	TRUE	ENSG00000154153	intron_variant	RETREG1	reticulophagy regulator 1	RETREG1		FINNGEN_R6_J10_LARYNGITIS
rs181987785	0.0022	0.608	1.83675	Calculus of ureter	urinary system disease	1	34977912	G	A	0.00546124	1.44894	0.284363	3.48022e-07	301529	30	30	df.c_atleast1dose_GWAS_LD_clumping_r2_0.5.csv	2417	403422	TRUE							SAIGE_594_3
rs4073656	0.0022	0.00328247	1.00329	Snoring	measurement	2	48981646	G	A	0.502083	-0.287743	0.0587982	9.89389e-07	199223	5	3	df.c_2dose_GWAS_LD_clumping_r2_0.5.csv	152302	408317	TRUE	ENSG00000138039	intron_variant	LHCGR	luteinizing hormone/choriogonadotropin receptor	LHCGR	PMID:32060260	GCST009760
rs7590599	0.00221	-0.15058	0.860209	Osteoporosis with pathological fracture (FG)	musculoskeletal or connective tissue disease	2	108915136	C	T	0.604469	0.162837	0.0494046	0.000980793	301529			df.c_1dose_GWAS_LD_clumping_r2_0.5.csv	923	204720	TRUE	ENSG00000198203	intron_variant	SULT1C2	sulfotransferase family 1C member 2	SULT1C2		FINNGEN_R6_OSTEOPOROSIS_FRACTURE_FG
rs7590599	0.00221	-0.15058	0.860209	Osteoporosis with pathological fracture (FG)	musculoskeletal or connective tissue disease	2	108915136	C	T	0.604267	0.23275	0.0599082	0.000102286	199223			df.c_2dose_GWAS_LD_clumping_r2_0.5.csv	923	204720	TRUE	ENSG00000198203	intron_variant	SULT1C2	sulfotransferase family 1C member 2	SULT1C2		FINNGEN_R6_OSTEOPOROSIS_FRACTURE_FG
rs7590599	0.00221	-0.15058	0.860209	Osteoporosis with pathological fracture (FG)	musculoskeletal or connective tissue disease	2	108915136	C	T	0.604469	0.181728	0.0375004	1.25954e-06	301529	8	5	df.c_atleast1dose_GWAS_LD_clumping_r2_0.5.csv	923	204720	TRUE	ENSG00000198203	intron_variant	SULT1C2	sulfotransferase family 1C member 2	SULT1C2		FINNGEN_R6_OSTEOPOROSIS_FRACTURE_FG
rs2874139	0.002221	-0.00780524		Worry too long after an embarrassing experience	measurement	4	169751502	C	G	0.680009	-0.287577	0.0632727	5.49245e-06	199223	43	15	df.c_2dose_GWAS_LD_clumping_r2_0.5.csv		367725	TRUE	ENSG00000129116	intron_variant	PALLD	palladin, cytoskeletal associated protein	PALLD	PMID:29500382	GCST006946
rs2874139	0.002221	-0.00780524		Worry too long after an embarrassing experience	measurement	4	169751502	C	G	0.680938	-0.137253	0.0395555	0.000520688	301529			df.c_atleast1dose_GWAS_LD_clumping_r2_0.5.csv		367725	TRUE	ENSG00000129116	intron_variant	PALLD	palladin, cytoskeletal associated protein	PALLD	PMID:29500382	GCST006946
rs7590599	0.00222542	0.295271	1.34349	Peripheral nerve injury | non-cancer illness code, self-reported	nervous system disease	2	108915136	C	T	0.604469	0.162837	0.0494046	0.000980793	301529			df.c_1dose_GWAS_LD_clumping_r2_0.5.csv	227	361141	TRUE	ENSG00000198203	intron_variant	SULT1C2	sulfotransferase family 1C member 2	SULT1C2		NEALE2_20002_1394
rs7590599	0.00222542	0.295271	1.34349	Peripheral nerve injury | non-cancer illness code, self-reported	nervous system disease	2	108915136	C	T	0.604267	0.23275	0.0599082	0.000102286	199223			df.c_2dose_GWAS_LD_clumping_r2_0.5.csv	227	361141	TRUE	ENSG00000198203	intron_variant	SULT1C2	sulfotransferase family 1C member 2	SULT1C2		NEALE2_20002_1394
rs7590599	0.00222542	0.295271	1.34349	Peripheral nerve injury | non-cancer illness code, self-reported	nervous system disease	2	108915136	C	T	0.604469	0.181728	0.0375004	1.25954e-06	301529	8	5	df.c_atleast1dose_GWAS_LD_clumping_r2_0.5.csv	227	361141	TRUE	ENSG00000198203	intron_variant	SULT1C2	sulfotransferase family 1C member 2	SULT1C2		NEALE2_20002_1394
rs187268954	0.00223	0.80772	2.24279	Hernia of abodminal wall	gastrointestinal disease	3	116529463	C	T	0.00392133	1.73649	0.357806	1.21513e-06	301529	4	3	df.c_atleast1dose_GWAS_LD_clumping_r2_0.5.csv	9245	260405	TRUE							FINNGEN_R6_ABDOM_HERNIA
rs4073656	0.00223409	-0.0424024	0.958484	Trauma exposure	measurement	2	48981646	G	A	0.502083	-0.287743	0.0587982	9.89389e-07	199223	5	3	df.c_2dose_GWAS_LD_clumping_r2_0.5.csv	35269	98720	TRUE	ENSG00000138039	intron_variant	LHCGR	luteinizing hormone/choriogonadotropin receptor	LHCGR	PMID:31969693	GCST009982
rs28645263	0.00223998	-0.0820529	0.921223	Blood clot in the lung | blood clot, dvt, bronchitis, emphysema, asthma, rhinitis, eczema, allergy diagnosed by doctor	cardiovascular disease	5	16612885	C	T	0.416262	1.01431	0.230453	1.07558e-05	198671	3	0	df.b_2dose_GWAS_LD_clumping_r2_0.5.csv	2984	360527	TRUE	ENSG00000154153	intron_variant	RETREG1	reticulophagy regulator 1	RETREG1		NEALE2_6152_7
rs28645263	0.00223998	-0.0820529	0.921223	Blood clot in the lung | blood clot, dvt, bronchitis, emphysema, asthma, rhinitis, eczema, allergy diagnosed by doctor	cardiovascular disease	5	16612885	C	T	0.417466	0.394436	0.112861	0.000474289	300176			df.b_atleast1dose_GWAS_LD_clumping_r2_0.5.csv	2984	360527	TRUE	ENSG00000154153	intron_variant	RETREG1	reticulophagy regulator 1	RETREG1		NEALE2_6152_7
rs28645263	0.00223998	-0.0820529	0.921223	Blood clot in the lung | blood clot, dvt, bronchitis, emphysema, asthma, rhinitis, eczema, allergy diagnosed by doctor	cardiovascular disease	5	16612885	C	T	0.416446	0.3472	0.0604864	9.4608e-09	199223	3	3	df.c_2dose_GWAS_LD_clumping_r2_0.5.csv	2984	360527	TRUE	ENSG00000154153	intron_variant	RETREG1	reticulophagy regulator 1	RETREG1		NEALE2_6152_7
rs28645263	0.00223998	-0.0820529	0.921223	Blood clot in the lung | blood clot, dvt, bronchitis, emphysema, asthma, rhinitis, eczema, allergy diagnosed by doctor	cardiovascular disease	5	16612885	C	T	0.417619	0.178716	0.0376641	2.08523e-06	301529	3	0	df.c_atleast1dose_GWAS_LD_clumping_r2_0.5.csv	2984	360527	TRUE	ENSG00000154153	intron_variant	RETREG1	reticulophagy regulator 1	RETREG1		NEALE2_6152_7
rs28718712	0.00224	0.35592	1.42749	Tarsal tunnel syndrome	nervous system disease	17	29882071	T	G	0.67118	-0.28743	0.0620398	3.60414e-06	199223	32	4	df.c_2dose_GWAS_LD_clumping_r2_0.5.csv	173	231480	TRUE							FINNGEN_R6_G6_TARSTUN
rs28718712	0.00224	0.35592	1.42749	Tarsal tunnel syndrome	nervous system disease	17	29882071	T	G	0.671803	-0.138828	0.0387707	0.000342611	301529			df.c_atleast1dose_GWAS_LD_clumping_r2_0.5.csv	173	231480	TRUE							FINNGEN_R6_G6_TARSTUN
rs28718712	0.00224162	-0.00877608		Years since last cervical smear test	Uncategorised	17	29882071	T	G	0.67118	-0.28743	0.0620398	3.60414e-06	199223	32	4	df.c_2dose_GWAS_LD_clumping_r2_0.5.csv		149196	TRUE							NEALE2_2704
rs28718712	0.00224162	-0.00877608		Years since last cervical smear test	Uncategorised	17	29882071	T	G	0.671803	-0.138828	0.0387707	0.000342611	301529			df.c_atleast1dose_GWAS_LD_clumping_r2_0.5.csv		149196	TRUE							NEALE2_2704
rs28645263	0.002257	0.0428		Plasminogen measurement	measurement	5	16612885	C	T	0.416262	1.01431	0.230453	1.07558e-05	198671	3	0	df.b_2dose_GWAS_LD_clumping_r2_0.5.csv		10708	TRUE	ENSG00000154153	intron_variant	RETREG1	reticulophagy regulator 1	RETREG1	PMID:33328453	GCST90019440
rs28645263	0.002257	0.0428		Plasminogen measurement	measurement	5	16612885	C	T	0.417466	0.394436	0.112861	0.000474289	300176			df.b_atleast1dose_GWAS_LD_clumping_r2_0.5.csv		10708	TRUE	ENSG00000154153	intron_variant	RETREG1	reticulophagy regulator 1	RETREG1	PMID:33328453	GCST90019440
rs28645263	0.002257	0.0428		Plasminogen measurement	measurement	5	16612885	C	T	0.416446	0.3472	0.0604864	9.4608e-09	199223	3	3	df.c_2dose_GWAS_LD_clumping_r2_0.5.csv		10708	TRUE	ENSG00000154153	intron_variant	RETREG1	reticulophagy regulator 1	RETREG1	PMID:33328453	GCST90019440
rs28645263	0.002257	0.0428		Plasminogen measurement	measurement	5	16612885	C	T	0.417619	0.178716	0.0376641	2.08523e-06	301529	3	0	df.c_atleast1dose_GWAS_LD_clumping_r2_0.5.csv		10708	TRUE	ENSG00000154153	intron_variant	RETREG1	reticulophagy regulator 1	RETREG1	PMID:33328453	GCST90019440
rs2874139	0.00227	0.17527	1.19157	Other disorders of adrenal gland	endocrine system disease	4	169751502	C	G	0.680009	-0.287577	0.0632727	5.49245e-06	199223	43	15	df.c_2dose_GWAS_LD_clumping_r2_0.5.csv	690	251677	TRUE	ENSG00000129116	intron_variant	PALLD	palladin, cytoskeletal associated protein	PALLD		FINNGEN_R6_E4_ADRENAL
rs2874139	0.00227	0.17527	1.19157	Other disorders of adrenal gland	endocrine system disease	4	169751502	C	G	0.680938	-0.137253	0.0395555	0.000520688	301529			df.c_atleast1dose_GWAS_LD_clumping_r2_0.5.csv	690	251677	TRUE	ENSG00000129116	intron_variant	PALLD	palladin, cytoskeletal associated protein	PALLD		FINNGEN_R6_E4_ADRENAL
rs56150535	0.00227	0.48579	1.62546	""""Dermatopolymyositis, unspecified""""	integumentary system disease	15	31647722	T	C	0.359256	0.219571	0.0502408	1.24031e-05	301529			df.c_1dose_GWAS_LD_clumping_r2_0.5.csv	90	253440	TRUE	ENSG00000169926	intron_variant	KLF13	Kruppel like factor 13	KLF13		FINNGEN_R6_M13_DERMATOPOLYNAS
rs56150535	0.00227	0.48579	1.62546	""""Dermatopolymyositis, unspecified""""	integumentary system disease	15	31647722	T	C	0.359256	0.202574	0.0381417	1.08969e-07	301529	33	20	df.c_atleast1dose_GWAS_LD_clumping_r2_0.5.csv	90	253440	TRUE	ENSG00000169926	intron_variant	KLF13	Kruppel like factor 13	KLF13		FINNGEN_R6_M13_DERMATOPOLYNAS
rs56150535	0.00228	0.0853	1.08904	Viral infection	infectious disease	15	31647722	T	C	0.359256	0.219571	0.0502408	1.24031e-05	301529			df.c_1dose_GWAS_LD_clumping_r2_0.5.csv	2806	406122	TRUE	ENSG00000169926	intron_variant	KLF13	Kruppel like factor 13	KLF13		SAIGE_079
rs56150535	0.00228	0.0853	1.08904	Viral infection	infectious disease	15	31647722	T	C	0.359256	0.202574	0.0381417	1.08969e-07	301529	33	20	df.c_atleast1dose_GWAS_LD_clumping_r2_0.5.csv	2806	406122	TRUE	ENSG00000169926	intron_variant	KLF13	Kruppel like factor 13	KLF13		SAIGE_079
rs79158353	0.00229	-0.38159	0.682775	Hypodontia	gastrointestinal disease	10	78798475	A	T	0.0817853	-0.304397	0.0674946	6.4845e-06	301529	23	13	df.c_atleast1dose_GWAS_LD_clumping_r2_0.5.csv	406	260405	TRUE	ENSG00000156113	intron_variant	KCNMA1	potassium calcium-activated channel subfamily M alpha 1	KCNMA1		FINNGEN_R6_K11_HYPODONTIA_ANODONTIA
rs72718228	0.0023	0.000970012	1.00097	Heart valve problem or heart murmur	cardiovascular disease	14	69475527	T	C	0.0903761	0.493443	0.104782	2.48623e-06	199223	5	4	df.c_2dose_GWAS_LD_clumping_r2_0.5.csv	3742	484598	TRUE						PMID:33959723	GCST90038612
rs9661909	0.00230099	0.00585394		Average weekly beer plus cider intake	measurement	1	206714818	T	C	0.50554	-0.282169	0.0587359	1.55508e-06	199223	11	6	df.c_2dose_GWAS_LD_clumping_r2_0.5.csv		258256	TRUE	ENSG00000266094	intron_variant	RASSF5	Ras association domain family member 5	RASSF5		NEALE2_1588
rs9661909	0.00230099	0.00585394		Average weekly beer plus cider intake	measurement	1	206714818	T	C	0.504891	-0.125213	0.0367138	0.000648378	301529			df.c_atleast1dose_GWAS_LD_clumping_r2_0.5.csv		258256	TRUE	ENSG00000266094	intron_variant	RASSF5	Ras association domain family member 5	RASSF5		NEALE2_1588
rs111692702	0.00231	0.378	1.45936	Peripheral vascular disease	cardiovascular disease	19	15651802	A	G	0.00867606	1.72936	0.371373	3.21368e-06	199223	3	3	df.c_2dose_GWAS_LD_clumping_r2_0.5.csv	3927	404522	TRUE	ENSG00000171954	intron_variant	CYP4F22	cytochrome P450 family 4 subfamily F member 22	CYP4F22		SAIGE_443
rs111692702	0.00231	0.378	1.45936	Peripheral vascular disease	cardiovascular disease	19	15651802	A	G	0.00871068	0.838635	0.211242	7.18682e-05	301529			df.c_atleast1dose_GWAS_LD_clumping_r2_0.5.csv	3927	404522	TRUE	ENSG00000171954	intron_variant	CYP4F22	cytochrome P450 family 4 subfamily F member 22	CYP4F22		SAIGE_443
rs28645263	0.00233	-0.25847	0.772232	Wegener granulomatosis	cardiovascular disease	5	16612885	C	T	0.416262	1.01431	0.230453	1.07558e-05	198671	3	0	df.b_2dose_GWAS_LD_clumping_r2_0.5.csv	287	253637	TRUE	ENSG00000154153	intron_variant	RETREG1	reticulophagy regulator 1	RETREG1		FINNGEN_R6_M13_WEGENER
rs28645263	0.00233	-0.25847	0.772232	Wegener granulomatosis	cardiovascular disease	5	16612885	C	T	0.417466	0.394436	0.112861	0.000474289	300176			df.b_atleast1dose_GWAS_LD_clumping_r2_0.5.csv	287	253637	TRUE	ENSG00000154153	intron_variant	RETREG1	reticulophagy regulator 1	RETREG1		FINNGEN_R6_M13_WEGENER
rs28645263	0.00233	-0.25847	0.772232	Wegener granulomatosis	cardiovascular disease	5	16612885	C	T	0.416446	0.3472	0.0604864	9.4608e-09	199223	3	3	df.c_2dose_GWAS_LD_clumping_r2_0.5.csv	287	253637	TRUE	ENSG00000154153	intron_variant	RETREG1	reticulophagy regulator 1	RETREG1		FINNGEN_R6_M13_WEGENER
rs28645263	0.00233	-0.25847	0.772232	Wegener granulomatosis	cardiovascular disease	5	16612885	C	T	0.417619	0.178716	0.0376641	2.08523e-06	301529	3	0	df.c_atleast1dose_GWAS_LD_clumping_r2_0.5.csv	287	253637	TRUE	ENSG00000154153	intron_variant	RETREG1	reticulophagy regulator 1	RETREG1		FINNGEN_R6_M13_WEGENER
rs28718712	0.0023316	0.0266166	1.02697	Pattern 2 | hair/balding pattern	measurement	17	29882071	T	G	0.67118	-0.28743	0.0620398	3.60414e-06	199223	32	4	df.c_2dose_GWAS_LD_clumping_r2_0.5.csv	38044	165649	TRUE							NEALE2_2395_2
rs28718712	0.0023316	0.0266166	1.02697	Pattern 2 | hair/balding pattern	measurement	17	29882071	T	G	0.671803	-0.138828	0.0387707	0.000342611	301529			df.c_atleast1dose_GWAS_LD_clumping_r2_0.5.csv	38044	165649	TRUE							NEALE2_2395_2
rs56150535	0.00233171	0.0336592	1.03423	Headaches for 3+ months	phenotype	15	31647722	T	C	0.359256	0.219571	0.0502408	1.24031e-05	301529			df.c_1dose_GWAS_LD_clumping_r2_0.5.csv	32075	70181	TRUE	ENSG00000169926	intron_variant	KLF13	Kruppel like factor 13	KLF13		NEALE2_3799
rs56150535	0.00233171	0.0336592	1.03423	Headaches for 3+ months	phenotype	15	31647722	T	C	0.359256	0.202574	0.0381417	1.08969e-07	301529	33	20	df.c_atleast1dose_GWAS_LD_clumping_r2_0.5.csv	32075	70181	TRUE	ENSG00000169926	intron_variant	KLF13	Kruppel like factor 13	KLF13		NEALE2_3799
rs187268954	0.002334	0.051198		Eosinophil counts	measurement	3	116529463	C	T	0.00392133	1.73649	0.357806	1.21513e-06	301529	4	3	df.c_atleast1dose_GWAS_LD_clumping_r2_0.5.csv		474237	TRUE						PMID:32888493	GCST90002298
rs12466174	0.00233652	0.253816		Aromatic-L-amino-acid decarboxylase levels	measurement	2	184802609	T	G	0.121612	0.41682	0.0919475	5.80842e-06	199223	8	7	df.c_2dose_GWAS_LD_clumping_r2_0.5.csv		180	TRUE						PMID:33303764	GCST90010306
rs12466174	0.00233652	0.253816		Aromatic-L-amino-acid decarboxylase levels	measurement	2	184802609	T	G	0.121563	0.247555	0.0568433	1.33045e-05	301529	8	7	df.c_atleast1dose_GWAS_LD_clumping_r2_0.5.csv		180	TRUE						PMID:33303764	GCST90010306
rs56070971	0.00233982	-0.568395		Age started hormone-replacement therapy (hrt)	Uncategorised	1	35025879	T	C	0.00563394	1.27501	0.276058	3.86279e-06	301529	29	29	df.c_atleast1dose_GWAS_LD_clumping_r2_0.5.csv		68299	TRUE							NEALE2_3536_raw
rs4073656	0.00234	0.08397	1.0876	Other diseases of lip and oral mucosa	gastrointestinal disease	2	48981646	G	A	0.502083	-0.287743	0.0587982	9.89389e-07	199223	5	3	df.c_2dose_GWAS_LD_clumping_r2_0.5.csv	2848	235112	TRUE	ENSG00000138039	intron_variant	LHCGR	luteinizing hormone/choriogonadotropin receptor	LHCGR		FINNGEN_R6_K11_LIP_ORAL_MUCOSA
rs36170929	0.00234275	0.0151202	1.01524	None of the above | illness, injury, bereavement, stress in last 2 years	Uncategorised	7	12541187	G	A	0.639669	0.198885	0.0505227	8.2662e-05	301529	11	0	df.c_1dose_GWAS_LD_clumping_r2_0.5.csv	156985	358836	TRUE							NEALE2_6145_100
rs36170929	0.00234275	0.0151202	1.01524	None of the above | illness, injury, bereavement, stress in last 2 years	Uncategorised	7	12541187	G	A	0.640608	0.237542	0.0611601	0.00010278	199223			df.c_2dose_GWAS_LD_clumping_r2_0.5.csv	156985	358836	TRUE							NEALE2_6145_100
rs36170929	0.00234275	0.0151202	1.01524	None of the above | illness, injury, bereavement, stress in last 2 years	Uncategorised	7	12541187	G	A	0.639669	0.209973	0.0383548	4.38743e-08	301529	11	5	df.c_atleast1dose_GWAS_LD_clumping_r2_0.5.csv	156985	358836	TRUE							NEALE2_6145_100
rs2874139	0.00235628	0.00529948		Comparative body size at age 10	Uncategorised	4	169751502	C	G	0.680009	-0.287577	0.0632727	5.49245e-06	199223	43	15	df.c_2dose_GWAS_LD_clumping_r2_0.5.csv		354996	TRUE	ENSG00000129116	intron_variant	PALLD	palladin, cytoskeletal associated protein	PALLD		NEALE2_1687
rs2874139	0.00235628	0.00529948		Comparative body size at age 10	Uncategorised	4	169751502	C	G	0.680938	-0.137253	0.0395555	0.000520688	301529			df.c_atleast1dose_GWAS_LD_clumping_r2_0.5.csv		354996	TRUE	ENSG00000129116	intron_variant	PALLD	palladin, cytoskeletal associated protein	PALLD		NEALE2_1687
rs4991425	0.00236	-0.07131	0.931173	Polyneuropathies and other disorders of the peripheral nervous system	nervous system disease	10	123485856	T	C	0.363185	-0.287656	0.0612222	2.62011e-06	199223	10	8	df.c_2dose_GWAS_LD_clumping_r2_0.5.csv	3833	260405	TRUE							FINNGEN_R6_G6_POLYNEU
rs12466174	0.00237908	-0.0365268		Rest days during mixed shift periods	Uncategorised	2	184802609	T	G	0.121612	0.41682	0.0919475	5.80842e-06	199223	8	7	df.c_2dose_GWAS_LD_clumping_r2_0.5.csv		17248	TRUE							NEALE2_22645
rs12466174	0.00237908	-0.0365268		Rest days during mixed shift periods	Uncategorised	2	184802609	T	G	0.121563	0.247555	0.0568433	1.33045e-05	301529	8	7	df.c_atleast1dose_GWAS_LD_clumping_r2_0.5.csv		17248	TRUE							NEALE2_22645
rs72718228	0.00239738	-0.571896	0.564454	Zanidip 10mg tablet | treatment/medication code	measurement	14	69475527	T	C	0.0903761	0.493443	0.104782	2.48623e-06	199223	5	4	df.c_2dose_GWAS_LD_clumping_r2_0.5.csv	172	361141	TRUE							NEALE2_20003_1141153032
rs111692702	0.0024	0.591167		Accelerometer-based physical activity measurement (average acceleration)	measurement	19	15651802	A	G	0.00867606	1.72936	0.371373	3.21368e-06	199223	3	3	df.c_2dose_GWAS_LD_clumping_r2_0.5.csv		91084	TRUE	ENSG00000171954	intron_variant	CYP4F22	cytochrome P450 family 4 subfamily F member 22	CYP4F22	PMID:29899525	GCST006099
rs111692702	0.0024	0.591167		Accelerometer-based physical activity measurement (average acceleration)	measurement	19	15651802	A	G	0.00871068	0.838635	0.211242	7.18682e-05	301529			df.c_atleast1dose_GWAS_LD_clumping_r2_0.5.csv		91084	TRUE	ENSG00000171954	intron_variant	CYP4F22	cytochrome P450 family 4 subfamily F member 22	CYP4F22	PMID:29899525	GCST006099
rs28645263	0.0024	-0.0236063		Parental longevity (combined parental age at death)	measurement	5	16612885	C	T	0.416262	1.01431	0.230453	1.07558e-05	198671	3	0	df.b_2dose_GWAS_LD_clumping_r2_0.5.csv		45627	TRUE	ENSG00000154153	intron_variant	RETREG1	reticulophagy regulator 1	RETREG1	PMID:27015805	GCST003394
rs28645263	0.0024	-0.0236063		Parental longevity (combined parental age at death)	measurement	5	16612885	C	T	0.417466	0.394436	0.112861	0.000474289	300176			df.b_atleast1dose_GWAS_LD_clumping_r2_0.5.csv		45627	TRUE	ENSG00000154153	intron_variant	RETREG1	reticulophagy regulator 1	RETREG1	PMID:27015805	GCST003394
rs28645263	0.0024	-0.0236063		Parental longevity (combined parental age at death)	measurement	5	16612885	C	T	0.416446	0.3472	0.0604864	9.4608e-09	199223	3	3	df.c_2dose_GWAS_LD_clumping_r2_0.5.csv		45627	TRUE	ENSG00000154153	intron_variant	RETREG1	reticulophagy regulator 1	RETREG1	PMID:27015805	GCST003394
rs28645263	0.0024	-0.0236063		Parental longevity (combined parental age at death)	measurement	5	16612885	C	T	0.417619	0.178716	0.0376641	2.08523e-06	301529	3	0	df.c_atleast1dose_GWAS_LD_clumping_r2_0.5.csv		45627	TRUE	ENSG00000154153	intron_variant	RETREG1	reticulophagy regulator 1	RETREG1	PMID:27015805	GCST003394
rs4687124	0.0024	-0.00135248	0.998648	Ear-nose-throat disorder	Uncategorised	3	189840935	G	A	0.231762	0.319337	0.0698652	4.85964e-06	199223	22	22	df.c_2dose_GWAS_LD_clumping_r2_0.5.csv	17317	484598	TRUE						PMID:33959723	GCST90038669
rs3737328	0.00240152	0.217149	1.24253	Participant wanted to stop early | completion status of test	Uncategorised	13	110866065	T	C	0.246354	0.198244	0.0424764	3.05399e-06	301529	4	4	df.c_atleast1dose_GWAS_LD_clumping_r2_0.5.csv	528	54007	TRUE	ENSG00000187498	intron_variant	COL4A1	collagen type IV alpha 1 chain	COL4A1		NEALE2_6020_31
rs142193221	0.00241917	0.127118		Round of numeric memory test	Uncategorised	22	21166165	A	G	0.00595962	1.3172	0.354238	0.000200477	301529			df.c_1dose_GWAS_LD_clumping_r2_0.5.csv		37575	TRUE	ENSG00000241973	intron_variant	PI4KA	phosphatidylinositol 4-kinase alpha	PI4KA		NEALE2_4260
rs142193221	0.00241917	0.127118		Round of numeric memory test	Uncategorised	22	21166165	A	G	0.00595962	1.2739	0.273933	3.31294e-06	301529	6	6	df.c_atleast1dose_GWAS_LD_clumping_r2_0.5.csv		37575	TRUE	ENSG00000241973	intron_variant	PI4KA	phosphatidylinositol 4-kinase alpha	PI4KA		NEALE2_4260
rs9661909	0.002422	0.0417		6-oxopiperidine-2-carboxylate levels	measurement	1	206714818	T	C	0.50554	-0.282169	0.0587359	1.55508e-06	199223	11	6	df.c_2dose_GWAS_LD_clumping_r2_0.5.csv		291	TRUE	ENSG00000266094	intron_variant	RASSF5	Ras association domain family member 5	RASSF5	PMID:33437055	GCST90026106
rs9661909	0.002422	0.0417		6-oxopiperidine-2-carboxylate levels	measurement	1	206714818	T	C	0.504891	-0.125213	0.0367138	0.000648378	301529			df.c_atleast1dose_GWAS_LD_clumping_r2_0.5.csv		291	TRUE	ENSG00000266094	intron_variant	RASSF5	Ras association domain family member 5	RASSF5	PMID:33437055	GCST90026106
rs28645263	0.00243	0.148	1.15951	Chronic cystitis	urinary system disease	5	16612885	C	T	0.416262	1.01431	0.230453	1.07558e-05	198671	3	0	df.b_2dose_GWAS_LD_clumping_r2_0.5.csv	892	380828	TRUE	ENSG00000154153	intron_variant	RETREG1	reticulophagy regulator 1	RETREG1		SAIGE_592_12
rs28645263	0.00243	0.148	1.15951	Chronic cystitis	urinary system disease	5	16612885	C	T	0.417466	0.394436	0.112861	0.000474289	300176			df.b_atleast1dose_GWAS_LD_clumping_r2_0.5.csv	892	380828	TRUE	ENSG00000154153	intron_variant	RETREG1	reticulophagy regulator 1	RETREG1		SAIGE_592_12
rs28645263	0.00243	0.148	1.15951	Chronic cystitis	urinary system disease	5	16612885	C	T	0.416446	0.3472	0.0604864	9.4608e-09	199223	3	3	df.c_2dose_GWAS_LD_clumping_r2_0.5.csv	892	380828	TRUE	ENSG00000154153	intron_variant	RETREG1	reticulophagy regulator 1	RETREG1		SAIGE_592_12
rs28645263	0.00243	0.148	1.15951	Chronic cystitis	urinary system disease	5	16612885	C	T	0.417619	0.178716	0.0376641	2.08523e-06	301529	3	0	df.c_atleast1dose_GWAS_LD_clumping_r2_0.5.csv	892	380828	TRUE	ENSG00000154153	intron_variant	RETREG1	reticulophagy regulator 1	RETREG1		SAIGE_592_12
rs4073656	0.00243	0.03448	1.03508	Conductive and sensorineural hearing loss	nervous system disease	2	48981646	G	A	0.502083	-0.287743	0.0587982	9.89389e-07	199223	5	3	df.c_2dose_GWAS_LD_clumping_r2_0.5.csv	20976	254382	TRUE	ENSG00000138039	intron_variant	LHCGR	luteinizing hormone/choriogonadotropin receptor	LHCGR		FINNGEN_R6_H8_CONSENHEARINGLOSS
rs28645263	0.00244	0.345	1.41199	Insomnia	nervous system disease	5	16612885	C	T	0.416262	1.01431	0.230453	1.07558e-05	198671	3	0	df.b_2dose_GWAS_LD_clumping_r2_0.5.csv	166	403889	TRUE	ENSG00000154153	intron_variant	RETREG1	reticulophagy regulator 1	RETREG1		SAIGE_327_4
rs28645263	0.00244	0.345	1.41199	Insomnia	nervous system disease	5	16612885	C	T	0.417466	0.394436	0.112861	0.000474289	300176			df.b_atleast1dose_GWAS_LD_clumping_r2_0.5.csv	166	403889	TRUE	ENSG00000154153	intron_variant	RETREG1	reticulophagy regulator 1	RETREG1		SAIGE_327_4
rs28645263	0.00244	0.345	1.41199	Insomnia	nervous system disease	5	16612885	C	T	0.416446	0.3472	0.0604864	9.4608e-09	199223	3	3	df.c_2dose_GWAS_LD_clumping_r2_0.5.csv	166	403889	TRUE	ENSG00000154153	intron_variant	RETREG1	reticulophagy regulator 1	RETREG1		SAIGE_327_4
rs28645263	0.00244	0.345	1.41199	Insomnia	nervous system disease	5	16612885	C	T	0.417619	0.178716	0.0376641	2.08523e-06	301529	3	0	df.c_atleast1dose_GWAS_LD_clumping_r2_0.5.csv	166	403889	TRUE	ENSG00000154153	intron_variant	RETREG1	reticulophagy regulator 1	RETREG1		SAIGE_327_4
rs28718712	0.00244743	0.0560505		Age at first live birth	measurement	17	29882071	T	G	0.67118	-0.28743	0.0620398	3.60414e-06	199223	32	4	df.c_2dose_GWAS_LD_clumping_r2_0.5.csv		131987	TRUE							NEALE2_2754_raw
rs28718712	0.00244743	0.0560505		Age at first live birth	measurement	17	29882071	T	G	0.671803	-0.138828	0.0387707	0.000342611	301529			df.c_atleast1dose_GWAS_LD_clumping_r2_0.5.csv		131987	TRUE							NEALE2_2754_raw
rs12466174	0.00245	-0.137	0.87197	Cancer of bladder	cell proliferation disorder	2	184802609	T	G	0.121612	0.41682	0.0919475	5.80842e-06	199223	8	7	df.c_2dose_GWAS_LD_clumping_r2_0.5.csv	2427	407223	TRUE							SAIGE_189_2
rs12466174	0.00245	-0.137	0.87197	Cancer of bladder	cell proliferation disorder	2	184802609	T	G	0.121563	0.247555	0.0568433	1.33045e-05	301529	8	7	df.c_atleast1dose_GWAS_LD_clumping_r2_0.5.csv	2427	407223	TRUE							SAIGE_189_2
rs28718712	0.00245	0.04636	1.04745	""""Benign neoplasm of colon, rectum, anus and anal canal""""	cell proliferation disorder	17	29882071	T	G	0.67118	-0.28743	0.0620398	3.60414e-06	199223	32	4	df.c_2dose_GWAS_LD_clumping_r2_0.5.csv	11490	260405	TRUE							FINNGEN_R6_CD2_BENIGN_COLORECANI
rs28718712	0.00245	0.04636	1.04745	""""Benign neoplasm of colon, rectum, anus and anal canal""""	cell proliferation disorder	17	29882071	T	G	0.671803	-0.138828	0.0387707	0.000342611	301529			df.c_atleast1dose_GWAS_LD_clumping_r2_0.5.csv	11490	260405	TRUE							FINNGEN_R6_CD2_BENIGN_COLORECANI
rs3737328	0.002452	-0.048		Interleukin-1 receptor antagonist protein measurement	measurement	13	110866065	T	C	0.246354	0.198244	0.0424764	3.05399e-06	301529	4	4	df.c_atleast1dose_GWAS_LD_clumping_r2_0.5.csv		10708	TRUE	ENSG00000187498	intron_variant	COL4A1	collagen type IV alpha 1 chain	COL4A1	PMID:33328453	GCST90019460
rs111692702	0.002453	-0.0585871		Reticulocyte count	measurement	19	15651802	A	G	0.00867606	1.72936	0.371373	3.21368e-06	199223	3	3	df.c_2dose_GWAS_LD_clumping_r2_0.5.csv		170641	TRUE	ENSG00000171954	intron_variant	CYP4F22	cytochrome P450 family 4 subfamily F member 22	CYP4F22	PMID:27863252	GCST004622
rs111692702	0.002453	-0.0585871		Reticulocyte count	measurement	19	15651802	A	G	0.00871068	0.838635	0.211242	7.18682e-05	301529			df.c_atleast1dose_GWAS_LD_clumping_r2_0.5.csv		170641	TRUE	ENSG00000171954	intron_variant	CYP4F22	cytochrome P450 family 4 subfamily F member 22	CYP4F22	PMID:27863252	GCST004622
rs28718712	0.00246	0.20086	1.22245	Injuries involving multiple body regions	injury, poisoning or other complication	17	29882071	T	G	0.67118	-0.28743	0.0620398	3.60414e-06	199223	32	4	df.c_2dose_GWAS_LD_clumping_r2_0.5.csv	535	260405	TRUE							FINNGEN_R6_ST19_INJURI_INVOLVI_MULTIPLE_BODY_REGIONS
rs28718712	0.00246	0.20086	1.22245	Injuries involving multiple body regions	injury, poisoning or other complication	17	29882071	T	G	0.671803	-0.138828	0.0387707	0.000342611	301529			df.c_atleast1dose_GWAS_LD_clumping_r2_0.5.csv	535	260405	TRUE							FINNGEN_R6_ST19_INJURI_INVOLVI_MULTIPLE_BODY_REGIONS
rs4687124	0.002465	0.0462		Peptidyl-prolyl cis-trans isomerase FKBP7 measurement	measurement	3	189840935	G	A	0.231762	0.319337	0.0698652	4.85964e-06	199223	22	22	df.c_2dose_GWAS_LD_clumping_r2_0.5.csv		10708	TRUE						PMID:33328453	GCST90019479
rs4073656	0.0024844	-0.154813	0.856575	Fracture forearm / wrist | non-cancer illness code, self-reported	musculoskeletal or connective tissue disease	2	48981646	G	A	0.502083	-0.287743	0.0587982	9.89389e-07	199223	5	3	df.c_2dose_GWAS_LD_clumping_r2_0.5.csv	778	361141	TRUE	ENSG00000138039	intron_variant	LHCGR	luteinizing hormone/choriogonadotropin receptor	LHCGR		NEALE2_20002_1634
rs3737328	0.0025	-0.0438797		Phosphatidylethanolamine-P_38:6_[M+H]1+ levels	measurement	13	110866065	T	C	0.246354	0.198244	0.0424764	3.05399e-06	301529	4	4	df.c_atleast1dose_GWAS_LD_clumping_r2_0.5.csv		13814	TRUE	ENSG00000187498	intron_variant	COL4A1	collagen type IV alpha 1 chain	COL4A1	PMID:34503513	GCST90060287
rs72718228	0.0025	-0.041329		Diacylglycerol_39:2_[M+NH4]1+ levels	measurement	14	69475527	T	C	0.0903761	0.493443	0.104782	2.48623e-06	199223	5	4	df.c_2dose_GWAS_LD_clumping_r2_0.5.csv		13814	TRUE						PMID:34503513	GCST90060227
rs9661909	0.00256	0.0299	1.03035	""""Disorders of gallbladder, biliary tract and pancreas""""	pancreas disease	1	206714818	T	C	0.50554	-0.282169	0.0587359	1.55508e-06	199223	11	6	df.c_2dose_GWAS_LD_clumping_r2_0.5.csv	28761	260405	TRUE	ENSG00000266094	intron_variant	RASSF5	Ras association domain family member 5	RASSF5		FINNGEN_R6_K11_GALLBILPANC
rs9661909	0.00256	0.0299	1.03035	""""Disorders of gallbladder, biliary tract and pancreas""""	pancreas disease	1	206714818	T	C	0.504891	-0.125213	0.0367138	0.000648378	301529			df.c_atleast1dose_GWAS_LD_clumping_r2_0.5.csv	28761	260405	TRUE	ENSG00000266094	intron_variant	RASSF5	Ras association domain family member 5	RASSF5		FINNGEN_R6_K11_GALLBILPANC
rs7590599	0.00257137	0.0150603	1.01517	Dark brown | hair colour (natural, before greying)	phenotype	2	108915136	C	T	0.604469	0.162837	0.0494046	0.000980793	301529			df.c_1dose_GWAS_LD_clumping_r2_0.5.csv	134627	360270	TRUE	ENSG00000198203	intron_variant	SULT1C2	sulfotransferase family 1C member 2	SULT1C2		NEALE2_1747_4
rs7590599	0.00257137	0.0150603	1.01517	Dark brown | hair colour (natural, before greying)	phenotype	2	108915136	C	T	0.604267	0.23275	0.0599082	0.000102286	199223			df.c_2dose_GWAS_LD_clumping_r2_0.5.csv	134627	360270	TRUE	ENSG00000198203	intron_variant	SULT1C2	sulfotransferase family 1C member 2	SULT1C2		NEALE2_1747_4
rs7590599	0.00257137	0.0150603	1.01517	Dark brown | hair colour (natural, before greying)	phenotype	2	108915136	C	T	0.604469	0.181728	0.0375004	1.25954e-06	301529	8	5	df.c_atleast1dose_GWAS_LD_clumping_r2_0.5.csv	134627	360270	TRUE	ENSG00000198203	intron_variant	SULT1C2	sulfotransferase family 1C member 2	SULT1C2		NEALE2_1747_4
rs28718712	0.00259333	-0.0817163	0.921533	Vitamin c | vitamin and/or mineral supplement use	Uncategorised	17	29882071	T	G	0.67118	-0.28743	0.0620398	3.60414e-06	199223	32	4	df.c_2dose_GWAS_LD_clumping_r2_0.5.csv	3291	51427	TRUE							NEALE2_20084_478
rs28718712	0.00259333	-0.0817163	0.921533	Vitamin c | vitamin and/or mineral supplement use	Uncategorised	17	29882071	T	G	0.671803	-0.138828	0.0387707	0.000342611	301529			df.c_atleast1dose_GWAS_LD_clumping_r2_0.5.csv	3291	51427	TRUE							NEALE2_20084_478
rs7590599	0.00259974	0.0247479		3mm strong meridian (right)	measurement	2	108915136	C	T	0.604469	0.162837	0.0494046	0.000980793	301529			df.c_1dose_GWAS_LD_clumping_r2_0.5.csv		75410	TRUE	ENSG00000198203	intron_variant	SULT1C2	sulfotransferase family 1C member 2	SULT1C2		NEALE2_5132_raw
rs7590599	0.00259974	0.0247479		3mm strong meridian (right)	measurement	2	108915136	C	T	0.604267	0.23275	0.0599082	0.000102286	199223			df.c_2dose_GWAS_LD_clumping_r2_0.5.csv		75410	TRUE	ENSG00000198203	intron_variant	SULT1C2	sulfotransferase family 1C member 2	SULT1C2		NEALE2_5132_raw
rs7590599	0.00259974	0.0247479		3mm strong meridian (right)	measurement	2	108915136	C	T	0.604469	0.181728	0.0375004	1.25954e-06	301529	8	5	df.c_atleast1dose_GWAS_LD_clumping_r2_0.5.csv		75410	TRUE	ENSG00000198203	intron_variant	SULT1C2	sulfotransferase family 1C member 2	SULT1C2		NEALE2_5132_raw
rs3737328	0.0026	-0.0584	0.943273	Superficial cellulitis and abscess	infectious disease	13	110866065	T	C	0.246354	0.198244	0.0424764	3.05399e-06	301529	4	4	df.c_atleast1dose_GWAS_LD_clumping_r2_0.5.csv	7451	405086	TRUE	ENSG00000187498	intron_variant	COL4A1	collagen type IV alpha 1 chain	COL4A1		SAIGE_681
rs181987785	0.00260052	2.52609		Pulse wave reflection index	measurement	1	34977912	G	A	0.00546124	1.44894	0.284363	3.48022e-07	301529	30	30	df.c_atleast1dose_GWAS_LD_clumping_r2_0.5.csv		118850	TRUE							NEALE2_4195_raw
rs79158353	0.0026304	0.032199	1.03272	Other serious medical condition/disability diagnosed by doctor	Uncategorised	10	78798475	A	T	0.0817853	-0.304397	0.0674946	6.4845e-06	301529	23	13	df.c_atleast1dose_GWAS_LD_clumping_r2_0.5.csv	72965	354588	TRUE	ENSG00000156113	intron_variant	KCNMA1	potassium calcium-activated channel subfamily M alpha 1	KCNMA1		NEALE2_2473
rs7590599	0.002645	0.0175		circulating leptin levels adjusted for BMI	measurement	2	108915136	C	T	0.604469	0.162837	0.0494046	0.000980793	301529			df.c_1dose_GWAS_LD_clumping_r2_0.5.csv		33987	TRUE	ENSG00000198203	intron_variant	SULT1C2	sulfotransferase family 1C member 2	SULT1C2	PMID:26833098	GCST003368
rs7590599	0.002645	0.0175		circulating leptin levels adjusted for BMI	measurement	2	108915136	C	T	0.604267	0.23275	0.0599082	0.000102286	199223			df.c_2dose_GWAS_LD_clumping_r2_0.5.csv		33987	TRUE	ENSG00000198203	intron_variant	SULT1C2	sulfotransferase family 1C member 2	SULT1C2	PMID:26833098	GCST003368
rs7590599	0.002645	0.0175		circulating leptin levels adjusted for BMI	measurement	2	108915136	C	T	0.604469	0.181728	0.0375004	1.25954e-06	301529	8	5	df.c_atleast1dose_GWAS_LD_clumping_r2_0.5.csv		33987	TRUE	ENSG00000198203	intron_variant	SULT1C2	sulfotransferase family 1C member 2	SULT1C2	PMID:26833098	GCST003368
rs7590599	0.002645	0.0175		circulating leptin levels adjusted for BMI	measurement	2	108915136	C	T	0.604469	0.162837	0.0494046	0.000980793	301529			df.c_1dose_GWAS_LD_clumping_r2_0.5.csv		33987	TRUE	ENSG00000198203	intron_variant	SULT1C2	sulfotransferase family 1C member 2	SULT1C2	PMID:26833098	GCST003368
rs7590599	0.002645	0.0175		circulating leptin levels adjusted for BMI	measurement	2	108915136	C	T	0.604267	0.23275	0.0599082	0.000102286	199223			df.c_2dose_GWAS_LD_clumping_r2_0.5.csv		33987	TRUE	ENSG00000198203	intron_variant	SULT1C2	sulfotransferase family 1C member 2	SULT1C2	PMID:26833098	GCST003368
rs7590599	0.002645	0.0175		circulating leptin levels adjusted for BMI	measurement	2	108915136	C	T	0.604469	0.181728	0.0375004	1.25954e-06	301529	8	5	df.c_atleast1dose_GWAS_LD_clumping_r2_0.5.csv		33987	TRUE	ENSG00000198203	intron_variant	SULT1C2	sulfotransferase family 1C member 2	SULT1C2	PMID:26833098	GCST003368
rs4687124	0.00266644	-0.135057	0.873666	Nasal/sinus disorder | non-cancer illness code, self-reported	respiratory or thoracic disease	3	189840935	G	A	0.231762	0.319337	0.0698652	4.85964e-06	199223	22	22	df.c_2dose_GWAS_LD_clumping_r2_0.5.csv	1396	361141	TRUE							NEALE2_20002_1413
rs28718712	0.002667	-0.0523		Epidermal growth factor levels	measurement	17	29882071	T	G	0.67118	-0.28743	0.0620398	3.60414e-06	199223	32	4	df.c_2dose_GWAS_LD_clumping_r2_0.5.csv		21758	TRUE						PMID:33067605	GCST90012001
rs28718712	0.002667	-0.0523		Epidermal growth factor levels	measurement	17	29882071	T	G	0.671803	-0.138828	0.0387707	0.000342611	301529			df.c_atleast1dose_GWAS_LD_clumping_r2_0.5.csv		21758	TRUE						PMID:33067605	GCST90012001
rs28645263	0.00266863	0.0508311	1.05215	Stomach/abdominal pain for 3+ months	Uncategorised	5	16612885	C	T	0.416262	1.01431	0.230453	1.07558e-05	198671	3	0	df.b_2dose_GWAS_LD_clumping_r2_0.5.csv	13167	29747	TRUE	ENSG00000154153	intron_variant	RETREG1	reticulophagy regulator 1	RETREG1		NEALE2_3741
rs28645263	0.00266863	0.0508311	1.05215	Stomach/abdominal pain for 3+ months	Uncategorised	5	16612885	C	T	0.417466	0.394436	0.112861	0.000474289	300176			df.b_atleast1dose_GWAS_LD_clumping_r2_0.5.csv	13167	29747	TRUE	ENSG00000154153	intron_variant	RETREG1	reticulophagy regulator 1	RETREG1		NEALE2_3741
rs28645263	0.00266863	0.0508311	1.05215	Stomach/abdominal pain for 3+ months	Uncategorised	5	16612885	C	T	0.416446	0.3472	0.0604864	9.4608e-09	199223	3	3	df.c_2dose_GWAS_LD_clumping_r2_0.5.csv	13167	29747	TRUE	ENSG00000154153	intron_variant	RETREG1	reticulophagy regulator 1	RETREG1		NEALE2_3741
rs28645263	0.00266863	0.0508311	1.05215	Stomach/abdominal pain for 3+ months	Uncategorised	5	16612885	C	T	0.417619	0.178716	0.0376641	2.08523e-06	301529	3	0	df.c_atleast1dose_GWAS_LD_clumping_r2_0.5.csv	13167	29747	TRUE	ENSG00000154153	intron_variant	RETREG1	reticulophagy regulator 1	RETREG1		NEALE2_3741
rs7590599	0.00268127	0.316775	1.37269	Efexor 37.5mg tablet | treatment/medication code	measurement	2	108915136	C	T	0.604469	0.162837	0.0494046	0.000980793	301529			df.c_1dose_GWAS_LD_clumping_r2_0.5.csv	190	361141	TRUE	ENSG00000198203	intron_variant	SULT1C2	sulfotransferase family 1C member 2	SULT1C2		NEALE2_20003_1140916288
rs7590599	0.00268127	0.316775	1.37269	Efexor 37.5mg tablet | treatment/medication code	measurement	2	108915136	C	T	0.604267	0.23275	0.0599082	0.000102286	199223			df.c_2dose_GWAS_LD_clumping_r2_0.5.csv	190	361141	TRUE	ENSG00000198203	intron_variant	SULT1C2	sulfotransferase family 1C member 2	SULT1C2		NEALE2_20003_1140916288
rs7590599	0.00268127	0.316775	1.37269	Efexor 37.5mg tablet | treatment/medication code	measurement	2	108915136	C	T	0.604469	0.181728	0.0375004	1.25954e-06	301529	8	5	df.c_atleast1dose_GWAS_LD_clumping_r2_0.5.csv	190	361141	TRUE	ENSG00000198203	intron_variant	SULT1C2	sulfotransferase family 1C member 2	SULT1C2		NEALE2_20003_1140916288
rs187268954	0.00268344	0.345942	1.41332	Atorvastatin | treatment/medication code	measurement	3	116529463	C	T	0.00392133	1.73649	0.357806	1.21513e-06	301529	4	3	df.c_atleast1dose_GWAS_LD_clumping_r2_0.5.csv	10805	361141	TRUE							NEALE2_20003_1141146234
rs12466174	0.00268473	0.0741886		F_Porphyromonadaceae abundance	measurement	2	184802609	T	G	0.121612	0.41682	0.0919475	5.80842e-06	199223	8	7	df.c_2dose_GWAS_LD_clumping_r2_0.5.csv		8956	TRUE						PMID:33462482	GCST90011314
rs12466174	0.00268473	0.0741886		F_Porphyromonadaceae abundance	measurement	2	184802609	T	G	0.121563	0.247555	0.0568433	1.33045e-05	301529	8	7	df.c_atleast1dose_GWAS_LD_clumping_r2_0.5.csv		8956	TRUE						PMID:33462482	GCST90011314
rs12466174	0.00268886	0.249105		E-selectin levels	measurement	2	184802609	T	G	0.121612	0.41682	0.0919475	5.80842e-06	199223	8	7	df.c_2dose_GWAS_LD_clumping_r2_0.5.csv		1323	TRUE						PMID:33303764	GCST90010258
rs12466174	0.00268886	0.249105		E-selectin levels	measurement	2	184802609	T	G	0.121563	0.247555	0.0568433	1.33045e-05	301529	8	7	df.c_atleast1dose_GWAS_LD_clumping_r2_0.5.csv		1323	TRUE						PMID:33303764	GCST90010258
rs3737328	0.00269	0.41553	1.51517	Intracranial and intraspinal abscess and granuloma	Uncategorised	13	110866065	T	C	0.246354	0.198244	0.0424764	3.05399e-06	301529	4	4	df.c_atleast1dose_GWAS_LD_clumping_r2_0.5.csv	162	259017	TRUE	ENSG00000187498	intron_variant	COL4A1	collagen type IV alpha 1 chain	COL4A1		FINNGEN_R6_G6_CNSABSC
rs4073656	0.002694	0.005622		Monocyte count	measurement	2	48981646	G	A	0.502083	-0.287743	0.0587982	9.89389e-07	199223	5	3	df.c_2dose_GWAS_LD_clumping_r2_0.5.csv		521594	TRUE	ENSG00000138039	intron_variant	LHCGR	luteinizing hormone/choriogonadotropin receptor	LHCGR	PMID:32888493	GCST90002340
rs2874139	0.0027	-0.00693244		High light scatter reticulocyte percentage of red cells	measurement	4	169751502	C	G	0.680009	-0.287577	0.0632727	5.49245e-06	199223	43	15	df.c_2dose_GWAS_LD_clumping_r2_0.5.csv		408112	TRUE	ENSG00000129116	intron_variant	PALLD	palladin, cytoskeletal associated protein	PALLD	PMID:32888494	GCST90002386
rs2874139	0.0027	-0.00693244		High light scatter reticulocyte percentage of red cells	measurement	4	169751502	C	G	0.680938	-0.137253	0.0395555	0.000520688	301529			df.c_atleast1dose_GWAS_LD_clumping_r2_0.5.csv		408112	TRUE	ENSG00000129116	intron_variant	PALLD	palladin, cytoskeletal associated protein	PALLD	PMID:32888494	GCST90002386
rs3737328	0.0027	0.0516528		Triacylglycerol_50:4_[M+NH4]1+ levels	measurement	13	110866065	T	C	0.246354	0.198244	0.0424764	3.05399e-06	301529	4	4	df.c_atleast1dose_GWAS_LD_clumping_r2_0.5.csv		13814	TRUE	ENSG00000187498	intron_variant	COL4A1	collagen type IV alpha 1 chain	COL4A1	PMID:34503513	GCST90060466
rs56150535	0.0027	-0.30451	0.737485	Other abnormal findings in urine	phenotype	15	31647722	T	C	0.359256	0.219571	0.0502408	1.24031e-05	301529			df.c_1dose_GWAS_LD_clumping_r2_0.5.csv	219	259891	TRUE	ENSG00000169926	intron_variant	KLF13	Kruppel like factor 13	KLF13		FINNGEN_R6_R18_OTHER_ABNORMAL_FINDI_URINE
rs56150535	0.0027	-0.30451	0.737485	Other abnormal findings in urine	phenotype	15	31647722	T	C	0.359256	0.202574	0.0381417	1.08969e-07	301529	33	20	df.c_atleast1dose_GWAS_LD_clumping_r2_0.5.csv	219	259891	TRUE	ENSG00000169926	intron_variant	KLF13	Kruppel like factor 13	KLF13		FINNGEN_R6_R18_OTHER_ABNORMAL_FINDI_URINE
rs56150535	0.0027	-0.00693398		Basophil percentage of white cells	measurement	15	31647722	T	C	0.359256	0.219571	0.0502408	1.24031e-05	301529			df.c_1dose_GWAS_LD_clumping_r2_0.5.csv		408112	TRUE	ENSG00000169926	intron_variant	KLF13	Kruppel like factor 13	KLF13	PMID:32888494	GCST90002380
rs56150535	0.0027	-0.00693398		Basophil percentage of white cells	measurement	15	31647722	T	C	0.359256	0.202574	0.0381417	1.08969e-07	301529	33	20	df.c_atleast1dose_GWAS_LD_clumping_r2_0.5.csv		408112	TRUE	ENSG00000169926	intron_variant	KLF13	Kruppel like factor 13	KLF13	PMID:32888494	GCST90002380
rs7590599	0.0027	-0.44508	0.640773	""""Severe visual impairment, monocular""""	disease of visual system	2	108915136	C	T	0.604469	0.162837	0.0494046	0.000980793	301529			df.c_1dose_GWAS_LD_clumping_r2_0.5.csv	96	250722	TRUE	ENSG00000198203	intron_variant	SULT1C2	sulfotransferase family 1C member 2	SULT1C2		FINNGEN_R6_H7_SEVVISIMPMONOC
rs7590599	0.0027	-0.44508	0.640773	""""Severe visual impairment, monocular""""	disease of visual system	2	108915136	C	T	0.604267	0.23275	0.0599082	0.000102286	199223			df.c_2dose_GWAS_LD_clumping_r2_0.5.csv	96	250722	TRUE	ENSG00000198203	intron_variant	SULT1C2	sulfotransferase family 1C member 2	SULT1C2		FINNGEN_R6_H7_SEVVISIMPMONOC
rs7590599	0.0027	-0.44508	0.640773	""""Severe visual impairment, monocular""""	disease of visual system	2	108915136	C	T	0.604469	0.181728	0.0375004	1.25954e-06	301529	8	5	df.c_atleast1dose_GWAS_LD_clumping_r2_0.5.csv	96	250722	TRUE	ENSG00000198203	intron_variant	SULT1C2	sulfotransferase family 1C member 2	SULT1C2		FINNGEN_R6_H7_SEVVISIMPMONOC
rs2874139	0.002707	-0.007867		Worry	measurement	4	169751502	C	G	0.680009	-0.287577	0.0632727	5.49245e-06	199223	43	15	df.c_2dose_GWAS_LD_clumping_r2_0.5.csv		348219	TRUE	ENSG00000129116	intron_variant	PALLD	palladin, cytoskeletal associated protein	PALLD	PMID:29942085	GCST006478
rs2874139	0.002707	-0.007867		Worry	measurement	4	169751502	C	G	0.680938	-0.137253	0.0395555	0.000520688	301529			df.c_atleast1dose_GWAS_LD_clumping_r2_0.5.csv		348219	TRUE	ENSG00000129116	intron_variant	PALLD	palladin, cytoskeletal associated protein	PALLD	PMID:29942085	GCST006478
rs28718712	0.00271962	-0.146919	0.863364	Vitamin e | vitamin and/or mineral supplement use	Uncategorised	17	29882071	T	G	0.67118	-0.28743	0.0620398	3.60414e-06	199223	32	4	df.c_2dose_GWAS_LD_clumping_r2_0.5.csv	961	51427	TRUE							NEALE2_20084_480
rs28718712	0.00271962	-0.146919	0.863364	Vitamin e | vitamin and/or mineral supplement use	Uncategorised	17	29882071	T	G	0.671803	-0.138828	0.0387707	0.000342611	301529			df.c_atleast1dose_GWAS_LD_clumping_r2_0.5.csv	961	51427	TRUE							NEALE2_20084_480
rs28645263	0.00272	0.03151	1.03201	""""Neurotic, stress-related and somatoform disorders""""	nervous system disease	5	16612885	C	T	0.416262	1.01431	0.230453	1.07558e-05	198671	3	0	df.b_2dose_GWAS_LD_clumping_r2_0.5.csv	24859	260405	TRUE	ENSG00000154153	intron_variant	RETREG1	reticulophagy regulator 1	RETREG1		FINNGEN_R6_F5_NEUROTIC
rs28645263	0.00272	0.03151	1.03201	""""Neurotic, stress-related and somatoform disorders""""	nervous system disease	5	16612885	C	T	0.417466	0.394436	0.112861	0.000474289	300176			df.b_atleast1dose_GWAS_LD_clumping_r2_0.5.csv	24859	260405	TRUE	ENSG00000154153	intron_variant	RETREG1	reticulophagy regulator 1	RETREG1		FINNGEN_R6_F5_NEUROTIC
rs28645263	0.00272	0.03151	1.03201	""""Neurotic, stress-related and somatoform disorders""""	nervous system disease	5	16612885	C	T	0.416446	0.3472	0.0604864	9.4608e-09	199223	3	3	df.c_2dose_GWAS_LD_clumping_r2_0.5.csv	24859	260405	TRUE	ENSG00000154153	intron_variant	RETREG1	reticulophagy regulator 1	RETREG1		FINNGEN_R6_F5_NEUROTIC
rs28645263	0.00272	0.03151	1.03201	""""Neurotic, stress-related and somatoform disorders""""	nervous system disease	5	16612885	C	T	0.417619	0.178716	0.0376641	2.08523e-06	301529	3	0	df.c_atleast1dose_GWAS_LD_clumping_r2_0.5.csv	24859	260405	TRUE	ENSG00000154153	intron_variant	RETREG1	reticulophagy regulator 1	RETREG1		FINNGEN_R6_F5_NEUROTIC
rs72718228	0.00272	-0.57502	0.562694	Infection of intervertebral disc (pyogenic)	infectious disease	14	69475527	T	C	0.0903761	0.493443	0.104782	2.48623e-06	199223	5	4	df.c_2dose_GWAS_LD_clumping_r2_0.5.csv	162	194451	TRUE							FINNGEN_R6_M13_DISCINFECTION
rs181987785	0.00273	0.81475	2.25861	""""Ulcerative colitis (strict definition, require KELA, min 2 HDR)""""	gastrointestinal disease	1	34977912	G	A	0.00546124	1.44894	0.284363	3.48022e-07	301529	30	30	df.c_atleast1dose_GWAS_LD_clumping_r2_0.5.csv	3135	259788	TRUE							FINNGEN_R6_K11_UC_STRICT2
rs2874139	0.002737	-0.0586	0.943084	Low hand grip strength (60 years and older) (FNIH)	measurement	4	169751502	C	G	0.680009	-0.287577	0.0632727	5.49245e-06	199223	43	15	df.c_2dose_GWAS_LD_clumping_r2_0.5.csv	6734	121055	TRUE	ENSG00000129116	intron_variant	PALLD	palladin, cytoskeletal associated protein	PALLD	PMID:33510174	GCST90007531
rs2874139	0.002737	-0.0586	0.943084	Low hand grip strength (60 years and older) (FNIH)	measurement	4	169751502	C	G	0.680938	-0.137253	0.0395555	0.000520688	301529			df.c_atleast1dose_GWAS_LD_clumping_r2_0.5.csv	6734	121055	TRUE	ENSG00000129116	intron_variant	PALLD	palladin, cytoskeletal associated protein	PALLD	PMID:33510174	GCST90007531
rs12466174	0.00274305	-0.130187		TestASV_6 (Subdoligranulum) abundance	measurement	2	184802609	T	G	0.121612	0.41682	0.0919475	5.80842e-06	199223	8	7	df.c_2dose_GWAS_LD_clumping_r2_0.5.csv		8956	TRUE						PMID:33462482	GCST90011529
rs12466174	0.00274305	-0.130187		TestASV_6 (Subdoligranulum) abundance	measurement	2	184802609	T	G	0.121563	0.247555	0.0568433	1.33045e-05	301529	8	7	df.c_atleast1dose_GWAS_LD_clumping_r2_0.5.csv		8956	TRUE						PMID:33462482	GCST90011529
rs4991425	0.00275757	-0.0466527		Standing height	measurement	10	123485856	T	C	0.363185	-0.287656	0.0612222	2.62011e-06	199223	10	8	df.c_2dose_GWAS_LD_clumping_r2_0.5.csv		360388	TRUE							NEALE2_50_raw
rs4991425	0.00277685	-0.157499	0.854278	None of the above | types of transport used (excluding work)	Uncategorised	10	123485856	T	C	0.363185	-0.287656	0.0612222	2.62011e-06	199223	10	8	df.c_2dose_GWAS_LD_clumping_r2_0.5.csv	795	359324	TRUE							NEALE2_6162_100
rs3737328	0.0028	0.0517394		Triacylglycerol_52:5_[M+NH4]1+ levels	measurement	13	110866065	T	C	0.246354	0.198244	0.0424764	3.05399e-06	301529	4	4	df.c_atleast1dose_GWAS_LD_clumping_r2_0.5.csv		13814	TRUE	ENSG00000187498	intron_variant	COL4A1	collagen type IV alpha 1 chain	COL4A1	PMID:34503513	GCST90060506
rs7590599	0.0028135	0.0246174		3mm strong meridian (left)	measurement	2	108915136	C	T	0.604469	0.162837	0.0494046	0.000980793	301529			df.c_1dose_GWAS_LD_clumping_r2_0.5.csv		75398	TRUE	ENSG00000198203	intron_variant	SULT1C2	sulfotransferase family 1C member 2	SULT1C2		NEALE2_5135_raw
rs7590599	0.0028135	0.0246174		3mm strong meridian (left)	measurement	2	108915136	C	T	0.604267	0.23275	0.0599082	0.000102286	199223			df.c_2dose_GWAS_LD_clumping_r2_0.5.csv		75398	TRUE	ENSG00000198203	intron_variant	SULT1C2	sulfotransferase family 1C member 2	SULT1C2		NEALE2_5135_raw
rs7590599	0.0028135	0.0246174		3mm strong meridian (left)	measurement	2	108915136	C	T	0.604469	0.181728	0.0375004	1.25954e-06	301529	8	5	df.c_atleast1dose_GWAS_LD_clumping_r2_0.5.csv		75398	TRUE	ENSG00000198203	intron_variant	SULT1C2	sulfotransferase family 1C member 2	SULT1C2		NEALE2_5135_raw
rs79158353	0.002823	0.0612		Alpha-tocopherol levels	measurement	10	78798475	A	T	0.0817853	-0.304397	0.0674946	6.4845e-06	301529	23	13	df.c_atleast1dose_GWAS_LD_clumping_r2_0.5.csv		291	TRUE	ENSG00000156113	intron_variant	KCNMA1	potassium calcium-activated channel subfamily M alpha 1	KCNMA1	PMID:33437055	GCST90026118
rs9661909	0.00282655	-0.0251556	0.975158	Family relationship calculation | fi5	Uncategorised	1	206714818	T	C	0.50554	-0.282169	0.0587359	1.55508e-06	199223	11	6	df.c_2dose_GWAS_LD_clumping_r2_0.5.csv	55922	113356	TRUE	ENSG00000266094	intron_variant	RASSF5	Ras association domain family member 5	RASSF5		NEALE2_4979
rs9661909	0.00282655	-0.0251556	0.975158	Family relationship calculation | fi5	Uncategorised	1	206714818	T	C	0.504891	-0.125213	0.0367138	0.000648378	301529			df.c_atleast1dose_GWAS_LD_clumping_r2_0.5.csv	55922	113356	TRUE	ENSG00000266094	intron_variant	RASSF5	Ras association domain family member 5	RASSF5		NEALE2_4979
rs142193221	0.00282692	3.53985		Maximum workload during fitness test	measurement	22	21166165	A	G	0.00595962	1.3172	0.354238	0.000200477	301529			df.c_1dose_GWAS_LD_clumping_r2_0.5.csv		53998	TRUE	ENSG00000241973	intron_variant	PI4KA	phosphatidylinositol 4-kinase alpha	PI4KA		NEALE2_6032_raw
rs142193221	0.00282692	3.53985		Maximum workload during fitness test	measurement	22	21166165	A	G	0.00595962	1.2739	0.273933	3.31294e-06	301529	6	6	df.c_atleast1dose_GWAS_LD_clumping_r2_0.5.csv		53998	TRUE	ENSG00000241973	intron_variant	PI4KA	phosphatidylinositol 4-kinase alpha	PI4KA		NEALE2_6032_raw
rs9661909	0.00283	0.12467	1.13277	Alcohol-induced chronic pancreatitis	pancreas disease	1	206714818	T	C	0.50554	-0.282169	0.0587359	1.55508e-06	199223	11	6	df.c_2dose_GWAS_LD_clumping_r2_0.5.csv	1206	260405	TRUE	ENSG00000266094	intron_variant	RASSF5	Ras association domain family member 5	RASSF5		FINNGEN_R6_ALCOPANCCHRON
rs9661909	0.00283	0.12467	1.13277	Alcohol-induced chronic pancreatitis	pancreas disease	1	206714818	T	C	0.504891	-0.125213	0.0367138	0.000648378	301529			df.c_atleast1dose_GWAS_LD_clumping_r2_0.5.csv	1206	260405	TRUE	ENSG00000266094	intron_variant	RASSF5	Ras association domain family member 5	RASSF5		FINNGEN_R6_ALCOPANCCHRON
rs56070971	0.00283621	-0.0960888	0.908383	None of the above | mouth/teeth dental problems	Uncategorised	1	35025879	T	C	0.00563394	1.27501	0.276058	3.86279e-06	301529	29	29	df.c_atleast1dose_GWAS_LD_clumping_r2_0.5.csv	141495	359841	TRUE							NEALE2_6149_100
rs3737328	0.0029	-0.0407345		Ceramide_42:2_[M+H]1+ levels	measurement	13	110866065	T	C	0.246354	0.198244	0.0424764	3.05399e-06	301529	4	4	df.c_atleast1dose_GWAS_LD_clumping_r2_0.5.csv		13814	TRUE	ENSG00000187498	intron_variant	COL4A1	collagen type IV alpha 1 chain	COL4A1	PMID:34503513	GCST90060213
rs4687124	0.0029	-0.00745531		Plateletcrit	measurement	3	189840935	G	A	0.231762	0.319337	0.0698652	4.85964e-06	199223	22	22	df.c_2dose_GWAS_LD_clumping_r2_0.5.csv		408112	TRUE						PMID:32888494	GCST90002400
rs28645263	0.00290524	-0.390649	0.676618	Vegan | type of special diet followed	measurement	5	16612885	C	T	0.416262	1.01431	0.230453	1.07558e-05	198671	3	0	df.b_2dose_GWAS_LD_clumping_r2_0.5.csv	124	51427	TRUE	ENSG00000154153	intron_variant	RETREG1	reticulophagy regulator 1	RETREG1		NEALE2_20086_12
rs28645263	0.00290524	-0.390649	0.676618	Vegan | type of special diet followed	measurement	5	16612885	C	T	0.417466	0.394436	0.112861	0.000474289	300176			df.b_atleast1dose_GWAS_LD_clumping_r2_0.5.csv	124	51427	TRUE	ENSG00000154153	intron_variant	RETREG1	reticulophagy regulator 1	RETREG1		NEALE2_20086_12
rs28645263	0.00290524	-0.390649	0.676618	Vegan | type of special diet followed	measurement	5	16612885	C	T	0.416446	0.3472	0.0604864	9.4608e-09	199223	3	3	df.c_2dose_GWAS_LD_clumping_r2_0.5.csv	124	51427	TRUE	ENSG00000154153	intron_variant	RETREG1	reticulophagy regulator 1	RETREG1		NEALE2_20086_12
rs28645263	0.00290524	-0.390649	0.676618	Vegan | type of special diet followed	measurement	5	16612885	C	T	0.417619	0.178716	0.0376641	2.08523e-06	301529	3	0	df.c_atleast1dose_GWAS_LD_clumping_r2_0.5.csv	124	51427	TRUE	ENSG00000154153	intron_variant	RETREG1	reticulophagy regulator 1	RETREG1		NEALE2_20086_12
rs28645263	0.00291706	0.283118	1.32726	Crestor 10mg tablet | treatment/medication code	measurement	5	16612885	C	T	0.416262	1.01431	0.230453	1.07558e-05	198671	3	0	df.b_2dose_GWAS_LD_clumping_r2_0.5.csv	236	361141	TRUE	ENSG00000154153	intron_variant	RETREG1	reticulophagy regulator 1	RETREG1		NEALE2_20003_1141192414
rs28645263	0.00291706	0.283118	1.32726	Crestor 10mg tablet | treatment/medication code	measurement	5	16612885	C	T	0.417466	0.394436	0.112861	0.000474289	300176			df.b_atleast1dose_GWAS_LD_clumping_r2_0.5.csv	236	361141	TRUE	ENSG00000154153	intron_variant	RETREG1	reticulophagy regulator 1	RETREG1		NEALE2_20003_1141192414
rs28645263	0.00291706	0.283118	1.32726	Crestor 10mg tablet | treatment/medication code	measurement	5	16612885	C	T	0.416446	0.3472	0.0604864	9.4608e-09	199223	3	3	df.c_2dose_GWAS_LD_clumping_r2_0.5.csv	236	361141	TRUE	ENSG00000154153	intron_variant	RETREG1	reticulophagy regulator 1	RETREG1		NEALE2_20003_1141192414
rs28645263	0.00291706	0.283118	1.32726	Crestor 10mg tablet | treatment/medication code	measurement	5	16612885	C	T	0.417619	0.178716	0.0376641	2.08523e-06	301529	3	0	df.c_atleast1dose_GWAS_LD_clumping_r2_0.5.csv	236	361141	TRUE	ENSG00000154153	intron_variant	RETREG1	reticulophagy regulator 1	RETREG1		NEALE2_20003_1141192414
rs3737328	0.00293	-0.17186	0.842097	""""Congenital malformations of ovaries, fallopian tubes and broad ligaments""""	Uncategorised	13	110866065	T	C	0.246354	0.198244	0.0424764	3.05399e-06	301529	4	4	df.c_atleast1dose_GWAS_LD_clumping_r2_0.5.csv	966	259643	TRUE	ENSG00000187498	intron_variant	COL4A1	collagen type IV alpha 1 chain	COL4A1		FINNGEN_R6_Q17_CONGEN_MALFO_OVARIES_FALLOP_TUBES_BROAD_LIGAM
rs3737328	0.00294594	-0.0165963	0.983541	Fed-up feelings	measurement	13	110866065	T	C	0.246354	0.198244	0.0424764	3.05399e-06	301529	4	4	df.c_atleast1dose_GWAS_LD_clumping_r2_0.5.csv	143332	353764	TRUE	ENSG00000187498	intron_variant	COL4A1	collagen type IV alpha 1 chain	COL4A1		NEALE2_1960
rs56150535	0.00295981	-0.00258857		Red blood cell (erythrocyte) count	measurement	15	31647722	T	C	0.359256	0.219571	0.0502408	1.24031e-05	301529			df.c_1dose_GWAS_LD_clumping_r2_0.5.csv		350475	TRUE	ENSG00000169926	intron_variant	KLF13	Kruppel like factor 13	KLF13		NEALE2_30010_raw
rs56150535	0.00295981	-0.00258857		Red blood cell (erythrocyte) count	measurement	15	31647722	T	C	0.359256	0.202574	0.0381417	1.08969e-07	301529	33	20	df.c_atleast1dose_GWAS_LD_clumping_r2_0.5.csv		350475	TRUE	ENSG00000169926	intron_variant	KLF13	Kruppel like factor 13	KLF13		NEALE2_30010_raw
rs72664942	0.00297101	2.92669		Duration of vigorous activity	biological process	4	85808904	G	A	0.00650739	1.15438	0.332205	0.00051103	301529			df.c_1dose_GWAS_LD_clumping_r2_0.5.csv		196758	TRUE	ENSG00000163625	intron_variant	WDFY3	WD repeat and FYVE domain containing 3	WDFY3		NEALE2_914_raw
rs72664942	0.00297101	2.92669		Duration of vigorous activity	biological process	4	85808904	G	A	0.00650739	1.17401	0.258846	5.7451e-06	301529	2	2	df.c_atleast1dose_GWAS_LD_clumping_r2_0.5.csv		196758	TRUE	ENSG00000163625	intron_variant	WDFY3	WD repeat and FYVE domain containing 3	WDFY3		NEALE2_914_raw
rs9661909	0.0029737	0.133955		Arginase-1 levels	measurement	1	206714818	T	C	0.50554	-0.282169	0.0587359	1.55508e-06	199223	11	6	df.c_2dose_GWAS_LD_clumping_r2_0.5.csv		1072	TRUE	ENSG00000266094	intron_variant	RASSF5	Ras association domain family member 5	RASSF5	PMID:33303764	GCST90010286
rs9661909	0.0029737	0.133955		Arginase-1 levels	measurement	1	206714818	T	C	0.504891	-0.125213	0.0367138	0.000648378	301529			df.c_atleast1dose_GWAS_LD_clumping_r2_0.5.csv		1072	TRUE	ENSG00000266094	intron_variant	RASSF5	Ras association domain family member 5	RASSF5	PMID:33303764	GCST90010286
rs72718228	0.00298521	-0.546797	0.578801	Tacrolimus | treatment/medication code	Uncategorised	14	69475527	T	C	0.0903761	0.493443	0.104782	2.48623e-06	199223	5	4	df.c_2dose_GWAS_LD_clumping_r2_0.5.csv	180	361141	TRUE							NEALE2_20003_1140911642
rs187268954	0.00298549	-0.643305	0.525553	Both eyes | which eye(s) affected by presbyopia	Uncategorised	3	116529463	C	T	0.00392133	1.73649	0.357806	1.21513e-06	301529	4	3	df.c_atleast1dose_GWAS_LD_clumping_r2_0.5.csv	3485	31494	TRUE							NEALE2_5610_3
rs4687124	0.00298895	-0.0118051		Neutrophill count	measurement	3	189840935	G	A	0.231762	0.319337	0.0698652	4.85964e-06	199223	22	22	df.c_2dose_GWAS_LD_clumping_r2_0.5.csv		349856	TRUE							NEALE2_30140_raw
rs28645263	0.00299	0.28402	1.32846	Benign neoplasm: Vagina	cell proliferation disorder	5	16612885	C	T	0.416262	1.01431	0.230453	1.07558e-05	198671	3	0	df.b_2dose_GWAS_LD_clumping_r2_0.5.csv	228	147061	TRUE	ENSG00000154153	intron_variant	RETREG1	reticulophagy regulator 1	RETREG1		FINNGEN_R6_CD2_BENIGN_VULVA
rs28645263	0.00299	0.28402	1.32846	Benign neoplasm: Vagina	cell proliferation disorder	5	16612885	C	T	0.417466	0.394436	0.112861	0.000474289	300176			df.b_atleast1dose_GWAS_LD_clumping_r2_0.5.csv	228	147061	TRUE	ENSG00000154153	intron_variant	RETREG1	reticulophagy regulator 1	RETREG1		FINNGEN_R6_CD2_BENIGN_VULVA
rs28645263	0.00299	0.28402	1.32846	Benign neoplasm: Vagina	cell proliferation disorder	5	16612885	C	T	0.416446	0.3472	0.0604864	9.4608e-09	199223	3	3	df.c_2dose_GWAS_LD_clumping_r2_0.5.csv	228	147061	TRUE	ENSG00000154153	intron_variant	RETREG1	reticulophagy regulator 1	RETREG1		FINNGEN_R6_CD2_BENIGN_VULVA
rs28645263	0.00299	0.28402	1.32846	Benign neoplasm: Vagina	cell proliferation disorder	5	16612885	C	T	0.417619	0.178716	0.0376641	2.08523e-06	301529	3	0	df.c_atleast1dose_GWAS_LD_clumping_r2_0.5.csv	228	147061	TRUE	ENSG00000154153	intron_variant	RETREG1	reticulophagy regulator 1	RETREG1		FINNGEN_R6_CD2_BENIGN_VULVA
rs56150535	0.00299	-0.14888	0.861673	Emotional disorders starting during childhood or adolecense	nervous system disease	15	31647722	T	C	0.359256	0.219571	0.0502408	1.24031e-05	301529			df.c_1dose_GWAS_LD_clumping_r2_0.5.csv	949	260405	TRUE	ENSG00000169926	intron_variant	KLF13	Kruppel like factor 13	KLF13		FINNGEN_R6_KRA_PSY_CHILDEMOT
rs56150535	0.00299	-0.14888	0.861673	Emotional disorders starting during childhood or adolecense	nervous system disease	15	31647722	T	C	0.359256	0.202574	0.0381417	1.08969e-07	301529	33	20	df.c_atleast1dose_GWAS_LD_clumping_r2_0.5.csv	949	260405	TRUE	ENSG00000169926	intron_variant	KLF13	Kruppel like factor 13	KLF13		FINNGEN_R6_KRA_PSY_CHILDEMOT
rs3737328	0.003	0.0517396		Triacylglycerol_50:3_[M+NH4]1+ levels	measurement	13	110866065	T	C	0.246354	0.198244	0.0424764	3.05399e-06	301529	4	4	df.c_atleast1dose_GWAS_LD_clumping_r2_0.5.csv		13814	TRUE	ENSG00000187498	intron_variant	COL4A1	collagen type IV alpha 1 chain	COL4A1	PMID:34503513	GCST90060468
rs3737328	0.003	-0.032477		Cholesteryl ester_16:0_[M+NH4]1+ levels	measurement	13	110866065	T	C	0.246354	0.198244	0.0424764	3.05399e-06	301529	4	4	df.c_atleast1dose_GWAS_LD_clumping_r2_0.5.csv		13814	TRUE	ENSG00000187498	intron_variant	COL4A1	collagen type IV alpha 1 chain	COL4A1	PMID:34503513	GCST90060211
rs72718228	0.003	-0.54632	0.579077	Abnormal findings in nipple discharge synovial fluid wound secretions	Uncategorised	14	69475527	T	C	0.0903761	0.493443	0.104782	2.48623e-06	199223	5	4	df.c_2dose_GWAS_LD_clumping_r2_0.5.csv	177	248524	TRUE							FINNGEN_R6_R18_ABNORMAL_FINDI_NIPPLE_DISCH_SYNOVIAL_FLUID_WOUND_SECRE
rs72718228	0.003	0.37227	1.45102	Chronic lymphocytic leukaemia	cell proliferation disorder	14	69475527	T	C	0.0903761	0.493443	0.104782	2.48623e-06	199223	5	4	df.c_2dose_GWAS_LD_clumping_r2_0.5.csv	377	260405	TRUE							FINNGEN_R6_C3_CLL
rs3737328	0.00301	0.06667	1.06894	Diseases of pulp and periapical tissues	gastrointestinal disease	13	110866065	T	C	0.246354	0.198244	0.0424764	3.05399e-06	301529	4	4	df.c_atleast1dose_GWAS_LD_clumping_r2_0.5.csv	6462	238726	TRUE	ENSG00000187498	intron_variant	COL4A1	collagen type IV alpha 1 chain	COL4A1		FINNGEN_R6_K11_PULP_PERIAPICAL
rs181987785	0.00301616	-0.0329665		Lamb/mutton intake	measurement	1	34977912	G	A	0.00546124	1.44894	0.284363	3.48022e-07	301529	30	30	df.c_atleast1dose_GWAS_LD_clumping_r2_0.5.csv		359002	TRUE							NEALE2_1379
rs2874139	0.00302	0.32584	1.38519	Other abnormalities of plasma proteins	Uncategorised	4	169751502	C	G	0.680009	-0.287577	0.0632727	5.49245e-06	199223	43	15	df.c_2dose_GWAS_LD_clumping_r2_0.5.csv	190	252064	TRUE	ENSG00000129116	intron_variant	PALLD	palladin, cytoskeletal associated protein	PALLD		FINNGEN_R6_R18_OTHER_ABNORMALITI_PLASMA_PROTEINS
rs2874139	0.00302	0.32584	1.38519	Other abnormalities of plasma proteins	Uncategorised	4	169751502	C	G	0.680938	-0.137253	0.0395555	0.000520688	301529			df.c_atleast1dose_GWAS_LD_clumping_r2_0.5.csv	190	252064	TRUE	ENSG00000129116	intron_variant	PALLD	palladin, cytoskeletal associated protein	PALLD		FINNGEN_R6_R18_OTHER_ABNORMALITI_PLASMA_PROTEINS
rs36170929	0.00302	-0.06423	0.937789	Other and unspecified iron deficiency	phenotype	7	12541187	G	A	0.639669	0.198885	0.0505227	8.2662e-05	301529	11	0	df.c_1dose_GWAS_LD_clumping_r2_0.5.csv	5381	256400	TRUE							FINNGEN_R6_D3_ANAEMIA_IRONDEF_NAS
rs36170929	0.00302	-0.06423	0.937789	Other and unspecified iron deficiency	phenotype	7	12541187	G	A	0.640608	0.237542	0.0611601	0.00010278	199223			df.c_2dose_GWAS_LD_clumping_r2_0.5.csv	5381	256400	TRUE							FINNGEN_R6_D3_ANAEMIA_IRONDEF_NAS
rs36170929	0.00302	-0.06423	0.937789	Other and unspecified iron deficiency	phenotype	7	12541187	G	A	0.639669	0.209973	0.0383548	4.38743e-08	301529	11	5	df.c_atleast1dose_GWAS_LD_clumping_r2_0.5.csv	5381	256400	TRUE							FINNGEN_R6_D3_ANAEMIA_IRONDEF_NAS
rs4991425	0.00302	-0.315	0.729789	Chronic osteomyelitis	infectious disease	10	123485856	T	C	0.363185	-0.287656	0.0612222	2.62011e-06	199223	10	8	df.c_2dose_GWAS_LD_clumping_r2_0.5.csv	196	366015	TRUE							SAIGE_710_12
rs142193221	0.00302481	0.124047		Number of rounds of numeric memory test performed	Uncategorised	22	21166165	A	G	0.00595962	1.3172	0.354238	0.000200477	301529			df.c_1dose_GWAS_LD_clumping_r2_0.5.csv		37646	TRUE	ENSG00000241973	intron_variant	PI4KA	phosphatidylinositol 4-kinase alpha	PI4KA		NEALE2_4283
rs142193221	0.00302481	0.124047		Number of rounds of numeric memory test performed	Uncategorised	22	21166165	A	G	0.00595962	1.2739	0.273933	3.31294e-06	301529	6	6	df.c_atleast1dose_GWAS_LD_clumping_r2_0.5.csv		37646	TRUE	ENSG00000241973	intron_variant	PI4KA	phosphatidylinositol 4-kinase alpha	PI4KA		NEALE2_4283
rs2874139	0.00302979	-0.0407763	0.960044	Breast cancer | illnesses of siblings	cell proliferation disorder	4	169751502	C	G	0.680009	-0.287577	0.0632727	5.49245e-06	199223	43	15	df.c_2dose_GWAS_LD_clumping_r2_0.5.csv	12445	279478	TRUE	ENSG00000129116	intron_variant	PALLD	palladin, cytoskeletal associated protein	PALLD		NEALE2_20111_5
rs2874139	0.00302979	-0.0407763	0.960044	Breast cancer | illnesses of siblings	cell proliferation disorder	4	169751502	C	G	0.680938	-0.137253	0.0395555	0.000520688	301529			df.c_atleast1dose_GWAS_LD_clumping_r2_0.5.csv	12445	279478	TRUE	ENSG00000129116	intron_variant	PALLD	palladin, cytoskeletal associated protein	PALLD		NEALE2_20111_5
rs4073656	0.00303	-0.33449	0.715703	Other nutritional anaemias	hematologic disease	2	48981646	G	A	0.502083	-0.287743	0.0587982	9.89389e-07	199223	5	3	df.c_2dose_GWAS_LD_clumping_r2_0.5.csv	168	251187	TRUE	ENSG00000138039	intron_variant	LHCGR	luteinizing hormone/choriogonadotropin receptor	LHCGR		FINNGEN_R6_D3_NUTRIANAEMIAOTHER
rs56150535	0.00303605	-0.00512889		Pork intake	measurement	15	31647722	T	C	0.359256	0.219571	0.0502408	1.24031e-05	301529			df.c_1dose_GWAS_LD_clumping_r2_0.5.csv		359115	TRUE	ENSG00000169926	intron_variant	KLF13	Kruppel like factor 13	KLF13		NEALE2_1389
rs56150535	0.00303605	-0.00512889		Pork intake	measurement	15	31647722	T	C	0.359256	0.202574	0.0381417	1.08969e-07	301529	33	20	df.c_atleast1dose_GWAS_LD_clumping_r2_0.5.csv		359115	TRUE	ENSG00000169926	intron_variant	KLF13	Kruppel like factor 13	KLF13		NEALE2_1389
rs3737328	0.0030428	-0.00803075		Ease of skin tanning	Uncategorised	13	110866065	T	C	0.246354	0.198244	0.0424764	3.05399e-06	301529	4	4	df.c_atleast1dose_GWAS_LD_clumping_r2_0.5.csv		353697	TRUE	ENSG00000187498	intron_variant	COL4A1	collagen type IV alpha 1 chain	COL4A1		NEALE2_1727
rs4991425	0.00304587	-0.00598848		Beef intake	measurement	10	123485856	T	C	0.363185	-0.287656	0.0612222	2.62011e-06	199223	10	8	df.c_2dose_GWAS_LD_clumping_r2_0.5.csv		359784	TRUE							NEALE2_1369
rs2874139	0.00306	0.1747	1.19089	Amblyopia ex anopsia	disease of visual system	4	169751502	C	G	0.680009	-0.287577	0.0632727	5.49245e-06	199223	43	15	df.c_2dose_GWAS_LD_clumping_r2_0.5.csv	650	251276	TRUE	ENSG00000129116	intron_variant	PALLD	palladin, cytoskeletal associated protein	PALLD		FINNGEN_R6_H7_AMBLYANOPSIA
rs2874139	0.00306	0.1747	1.19089	Amblyopia ex anopsia	disease of visual system	4	169751502	C	G	0.680938	-0.137253	0.0395555	0.000520688	301529			df.c_atleast1dose_GWAS_LD_clumping_r2_0.5.csv	650	251276	TRUE	ENSG00000129116	intron_variant	PALLD	palladin, cytoskeletal associated protein	PALLD		FINNGEN_R6_H7_AMBLYANOPSIA
rs7590599	0.00307	0.052	1.05338	Renal failure	urinary system disease	2	108915136	C	T	0.604469	0.162837	0.0494046	0.000980793	301529			df.c_1dose_GWAS_LD_clumping_r2_0.5.csv	6985	404587	TRUE	ENSG00000198203	intron_variant	SULT1C2	sulfotransferase family 1C member 2	SULT1C2		SAIGE_585
rs7590599	0.00307	0.052	1.05338	Renal failure	urinary system disease	2	108915136	C	T	0.604267	0.23275	0.0599082	0.000102286	199223			df.c_2dose_GWAS_LD_clumping_r2_0.5.csv	6985	404587	TRUE	ENSG00000198203	intron_variant	SULT1C2	sulfotransferase family 1C member 2	SULT1C2		SAIGE_585
rs7590599	0.00307	0.052	1.05338	Renal failure	urinary system disease	2	108915136	C	T	0.604469	0.181728	0.0375004	1.25954e-06	301529	8	5	df.c_atleast1dose_GWAS_LD_clumping_r2_0.5.csv	6985	404587	TRUE	ENSG00000198203	intron_variant	SULT1C2	sulfotransferase family 1C member 2	SULT1C2		SAIGE_585
rs28718712	0.0030783	-0.0369061	0.963767	Bilateral oophorectomy (both ovaries removed)	Uncategorised	17	29882071	T	G	0.67118	-0.28743	0.0620398	3.60414e-06	199223	32	4	df.c_2dose_GWAS_LD_clumping_r2_0.5.csv	15629	191515	TRUE							NEALE2_2834
rs28718712	0.0030783	-0.0369061	0.963767	Bilateral oophorectomy (both ovaries removed)	Uncategorised	17	29882071	T	G	0.671803	-0.138828	0.0387707	0.000342611	301529			df.c_atleast1dose_GWAS_LD_clumping_r2_0.5.csv	15629	191515	TRUE							NEALE2_2834
rs181987785	0.00308	0.466	1.59361	Palpitations	phenotype	1	34977912	G	A	0.00546124	1.44894	0.284363	3.48022e-07	301529	30	30	df.c_atleast1dose_GWAS_LD_clumping_r2_0.5.csv	3832	384751	TRUE							SAIGE_427_9
rs28645263	0.00308425	-0.0217298		Number of unenthusiastic/disinterested episodes	measurement	5	16612885	C	T	0.416262	1.01431	0.230453	1.07558e-05	198671	3	0	df.b_2dose_GWAS_LD_clumping_r2_0.5.csv		30001	TRUE	ENSG00000154153	intron_variant	RETREG1	reticulophagy regulator 1	RETREG1		NEALE2_5386
rs28645263	0.00308425	-0.0217298		Number of unenthusiastic/disinterested episodes	measurement	5	16612885	C	T	0.417466	0.394436	0.112861	0.000474289	300176			df.b_atleast1dose_GWAS_LD_clumping_r2_0.5.csv		30001	TRUE	ENSG00000154153	intron_variant	RETREG1	reticulophagy regulator 1	RETREG1		NEALE2_5386
rs28645263	0.00308425	-0.0217298		Number of unenthusiastic/disinterested episodes	measurement	5	16612885	C	T	0.416446	0.3472	0.0604864	9.4608e-09	199223	3	3	df.c_2dose_GWAS_LD_clumping_r2_0.5.csv		30001	TRUE	ENSG00000154153	intron_variant	RETREG1	reticulophagy regulator 1	RETREG1		NEALE2_5386
rs28645263	0.00308425	-0.0217298		Number of unenthusiastic/disinterested episodes	measurement	5	16612885	C	T	0.417619	0.178716	0.0376641	2.08523e-06	301529	3	0	df.c_atleast1dose_GWAS_LD_clumping_r2_0.5.csv		30001	TRUE	ENSG00000154153	intron_variant	RETREG1	reticulophagy regulator 1	RETREG1		NEALE2_5386
rs4687124	0.00308699	0.211529	1.23557	Carbamazepine | treatment/medication code	Uncategorised	3	189840935	G	A	0.231762	0.319337	0.0698652	4.85964e-06	199223	22	22	df.c_2dose_GWAS_LD_clumping_r2_0.5.csv	551	361141	TRUE							NEALE2_20003_2038459704
rs56150535	0.0030916	0.0973451	1.10224	Takeaway meals | type of meals eaten	measurement	15	31647722	T	C	0.359256	0.219571	0.0502408	1.24031e-05	301529			df.c_1dose_GWAS_LD_clumping_r2_0.5.csv	2090	51427	TRUE	ENSG00000169926	intron_variant	KLF13	Kruppel like factor 13	KLF13		NEALE2_20089_461
rs56150535	0.0030916	0.0973451	1.10224	Takeaway meals | type of meals eaten	measurement	15	31647722	T	C	0.359256	0.202574	0.0381417	1.08969e-07	301529	33	20	df.c_atleast1dose_GWAS_LD_clumping_r2_0.5.csv	2090	51427	TRUE	ENSG00000169926	intron_variant	KLF13	Kruppel like factor 13	KLF13		NEALE2_20089_461
rs4687124	0.00309659	0.181949	1.19955	Pioglitazone | treatment/medication code	Uncategorised	3	189840935	G	A	0.231762	0.319337	0.0698652	4.85964e-06	199223	22	22	df.c_2dose_GWAS_LD_clumping_r2_0.5.csv	744	361141	TRUE							NEALE2_20003_1141171646
rs36170929	0.00310277	-0.361135	0.696885	Half-inderal la 80mg m/r capsule | treatment/medication code	measurement	7	12541187	G	A	0.639669	0.198885	0.0505227	8.2662e-05	301529	11	0	df.c_1dose_GWAS_LD_clumping_r2_0.5.csv	148	361141	TRUE							NEALE2_20003_1140866800
rs36170929	0.00310277	-0.361135	0.696885	Half-inderal la 80mg m/r capsule | treatment/medication code	measurement	7	12541187	G	A	0.640608	0.237542	0.0611601	0.00010278	199223			df.c_2dose_GWAS_LD_clumping_r2_0.5.csv	148	361141	TRUE							NEALE2_20003_1140866800
rs36170929	0.00310277	-0.361135	0.696885	Half-inderal la 80mg m/r capsule | treatment/medication code	measurement	7	12541187	G	A	0.639669	0.209973	0.0383548	4.38743e-08	301529	11	5	df.c_atleast1dose_GWAS_LD_clumping_r2_0.5.csv	148	361141	TRUE							NEALE2_20003_1140866800
rs28645263	0.00311	0.28302	1.32713	Benign neoplasm: Vagina (controls excluding all cancers)	cell proliferation disorder	5	16612885	C	T	0.416262	1.01431	0.230453	1.07558e-05	198671	3	0	df.b_2dose_GWAS_LD_clumping_r2_0.5.csv	228	119044	TRUE	ENSG00000154153	intron_variant	RETREG1	reticulophagy regulator 1	RETREG1		FINNGEN_R6_CD2_BENIGN_VULVA_EXALLC
rs28645263	0.00311	0.28302	1.32713	Benign neoplasm: Vagina (controls excluding all cancers)	cell proliferation disorder	5	16612885	C	T	0.417466	0.394436	0.112861	0.000474289	300176			df.b_atleast1dose_GWAS_LD_clumping_r2_0.5.csv	228	119044	TRUE	ENSG00000154153	intron_variant	RETREG1	reticulophagy regulator 1	RETREG1		FINNGEN_R6_CD2_BENIGN_VULVA_EXALLC
rs28645263	0.00311	0.28302	1.32713	Benign neoplasm: Vagina (controls excluding all cancers)	cell proliferation disorder	5	16612885	C	T	0.416446	0.3472	0.0604864	9.4608e-09	199223	3	3	df.c_2dose_GWAS_LD_clumping_r2_0.5.csv	228	119044	TRUE	ENSG00000154153	intron_variant	RETREG1	reticulophagy regulator 1	RETREG1		FINNGEN_R6_CD2_BENIGN_VULVA_EXALLC
rs28645263	0.00311	0.28302	1.32713	Benign neoplasm: Vagina (controls excluding all cancers)	cell proliferation disorder	5	16612885	C	T	0.417619	0.178716	0.0376641	2.08523e-06	301529	3	0	df.c_atleast1dose_GWAS_LD_clumping_r2_0.5.csv	228	119044	TRUE	ENSG00000154153	intron_variant	RETREG1	reticulophagy regulator 1	RETREG1		FINNGEN_R6_CD2_BENIGN_VULVA_EXALLC
rs4073656	0.00312	0.0795	1.08275	Sepsis	phenotype	2	48981646	G	A	0.502083	-0.287743	0.0587982	9.89389e-07	199223	5	3	df.c_2dose_GWAS_LD_clumping_r2_0.5.csv	2811	408961	TRUE	ENSG00000138039	intron_variant	LHCGR	luteinizing hormone/choriogonadotropin receptor	LHCGR		SAIGE_994_2
rs4073656	0.00312	0.0795	1.08275	Sepsis and sirs	phenotype	2	48981646	G	A	0.502083	-0.287743	0.0587982	9.89389e-07	199223	5	3	df.c_2dose_GWAS_LD_clumping_r2_0.5.csv	2811	408961	TRUE	ENSG00000138039	intron_variant	LHCGR	luteinizing hormone/choriogonadotropin receptor	LHCGR		SAIGE_994
rs9661909	0.00312	-0.0497	0.951515	Disorders of fluid, electrolyte, and acid-base balance	Uncategorised	1	206714818	T	C	0.50554	-0.282169	0.0587359	1.55508e-06	199223	11	6	df.c_2dose_GWAS_LD_clumping_r2_0.5.csv	7455	408961	TRUE	ENSG00000266094	intron_variant	RASSF5	Ras association domain family member 5	RASSF5		SAIGE_276
rs9661909	0.00312	-0.0497	0.951515	Disorders of fluid, electrolyte, and acid-base balance	Uncategorised	1	206714818	T	C	0.504891	-0.125213	0.0367138	0.000648378	301529			df.c_atleast1dose_GWAS_LD_clumping_r2_0.5.csv	7455	408961	TRUE	ENSG00000266094	intron_variant	RASSF5	Ras association domain family member 5	RASSF5		SAIGE_276
rs28718712	0.00312793	0.402249	1.49518	Icd10: c22.1 intrahepatic bile duct carcinoma | underlying (primary) cause of death	cell proliferation disorder	17	29882071	T	G	0.67118	-0.28743	0.0620398	3.60414e-06	199223	32	4	df.c_2dose_GWAS_LD_clumping_r2_0.5.csv	122	9092	TRUE							NEALE2_40001_C221
rs28718712	0.00312793	0.402249	1.49518	Icd10: c22.1 intrahepatic bile duct carcinoma | underlying (primary) cause of death	cell proliferation disorder	17	29882071	T	G	0.671803	-0.138828	0.0387707	0.000342611	301529			df.c_atleast1dose_GWAS_LD_clumping_r2_0.5.csv	122	9092	TRUE							NEALE2_40001_C221
rs36170929	0.00313765	-0.19271	0.824721	Trazodone | treatment/medication code	measurement	7	12541187	G	A	0.639669	0.198885	0.0505227	8.2662e-05	301529	11	0	df.c_1dose_GWAS_LD_clumping_r2_0.5.csv	519	361141	TRUE							NEALE2_20003_1140879634
rs36170929	0.00313765	-0.19271	0.824721	Trazodone | treatment/medication code	measurement	7	12541187	G	A	0.640608	0.237542	0.0611601	0.00010278	199223			df.c_2dose_GWAS_LD_clumping_r2_0.5.csv	519	361141	TRUE							NEALE2_20003_1140879634
rs36170929	0.00313765	-0.19271	0.824721	Trazodone | treatment/medication code	measurement	7	12541187	G	A	0.639669	0.209973	0.0383548	4.38743e-08	301529	11	5	df.c_atleast1dose_GWAS_LD_clumping_r2_0.5.csv	519	361141	TRUE							NEALE2_20003_1140879634
rs36170929	0.00314	-0.12096	0.886069	KRA_PSY_EATING (more control exclusions)	nervous system disease	7	12541187	G	A	0.639669	0.198885	0.0505227	8.2662e-05	301529	11	0	df.c_1dose_GWAS_LD_clumping_r2_0.5.csv	1789	199894	TRUE							FINNGEN_R6_KRA_PSY_EATING_EXMORE
rs36170929	0.00314	-0.12096	0.886069	KRA_PSY_EATING (more control exclusions)	nervous system disease	7	12541187	G	A	0.640608	0.237542	0.0611601	0.00010278	199223			df.c_2dose_GWAS_LD_clumping_r2_0.5.csv	1789	199894	TRUE							FINNGEN_R6_KRA_PSY_EATING_EXMORE
rs36170929	0.00314	-0.12096	0.886069	KRA_PSY_EATING (more control exclusions)	nervous system disease	7	12541187	G	A	0.639669	0.209973	0.0383548	4.38743e-08	301529	11	5	df.c_atleast1dose_GWAS_LD_clumping_r2_0.5.csv	1789	199894	TRUE							FINNGEN_R6_KRA_PSY_EATING_EXMORE
rs7590599	0.00315	-0.104	0.901225	Alcoholic liver disease	gastrointestinal disease	2	108915136	C	T	0.604469	0.162837	0.0494046	0.000980793	301529			df.c_1dose_GWAS_LD_clumping_r2_0.5.csv	1736	255726	TRUE	ENSG00000198203	intron_variant	SULT1C2	sulfotransferase family 1C member 2	SULT1C2		FINNGEN_R6_K11_ALCOLIV
rs7590599	0.00315	-0.104	0.901225	Alcoholic liver disease	gastrointestinal disease	2	108915136	C	T	0.604267	0.23275	0.0599082	0.000102286	199223			df.c_2dose_GWAS_LD_clumping_r2_0.5.csv	1736	255726	TRUE	ENSG00000198203	intron_variant	SULT1C2	sulfotransferase family 1C member 2	SULT1C2		FINNGEN_R6_K11_ALCOLIV
rs7590599	0.00315	-0.104	0.901225	Alcoholic liver disease	gastrointestinal disease	2	108915136	C	T	0.604469	0.181728	0.0375004	1.25954e-06	301529	8	5	df.c_atleast1dose_GWAS_LD_clumping_r2_0.5.csv	1736	255726	TRUE	ENSG00000198203	intron_variant	SULT1C2	sulfotransferase family 1C member 2	SULT1C2		FINNGEN_R6_K11_ALCOLIV
rs72718228	0.00318118	0.268338	1.30779	Diltiazem | treatment/medication code	Uncategorised	14	69475527	T	C	0.0903761	0.493443	0.104782	2.48623e-06	199223	5	4	df.c_2dose_GWAS_LD_clumping_r2_0.5.csv	738	361141	TRUE							NEALE2_20003_1140879806
rs111692702	0.00318914	0.268663	1.30821	Deep venous thrombosis (dvt) | non-cancer illness code, self-reported	phenotype	19	15651802	A	G	0.00867606	1.72936	0.371373	3.21368e-06	199223	3	3	df.c_2dose_GWAS_LD_clumping_r2_0.5.csv	7237	361141	TRUE	ENSG00000171954	intron_variant	CYP4F22	cytochrome P450 family 4 subfamily F member 22	CYP4F22		NEALE2_20002_1094
rs111692702	0.00318914	0.268663	1.30821	Deep venous thrombosis (dvt) | non-cancer illness code, self-reported	phenotype	19	15651802	A	G	0.00871068	0.838635	0.211242	7.18682e-05	301529			df.c_atleast1dose_GWAS_LD_clumping_r2_0.5.csv	7237	361141	TRUE	ENSG00000171954	intron_variant	CYP4F22	cytochrome P450 family 4 subfamily F member 22	CYP4F22		NEALE2_20002_1094
rs12466174	0.0031941	0.0141459		Rose wine intake	measurement	2	184802609	T	G	0.121612	0.41682	0.0919475	5.80842e-06	199223	8	7	df.c_2dose_GWAS_LD_clumping_r2_0.5.csv		51427	TRUE							NEALE2_100630
rs12466174	0.0031941	0.0141459		Rose wine intake	measurement	2	184802609	T	G	0.121563	0.247555	0.0568433	1.33045e-05	301529	8	7	df.c_atleast1dose_GWAS_LD_clumping_r2_0.5.csv		51427	TRUE							NEALE2_100630
rs2874139	0.0032	-0.00681407		Hemoglobin	measurement	4	169751502	C	G	0.680009	-0.287577	0.0632727	5.49245e-06	199223	43	15	df.c_2dose_GWAS_LD_clumping_r2_0.5.csv		408112	TRUE	ENSG00000129116	intron_variant	PALLD	palladin, cytoskeletal associated protein	PALLD	PMID:32888494	GCST90002384
rs2874139	0.0032	-0.00681407		Hemoglobin	measurement	4	169751502	C	G	0.680938	-0.137253	0.0395555	0.000520688	301529			df.c_atleast1dose_GWAS_LD_clumping_r2_0.5.csv		408112	TRUE	ENSG00000129116	intron_variant	PALLD	palladin, cytoskeletal associated protein	PALLD	PMID:32888494	GCST90002384
rs28718712	0.00321	0.0896	1.09374	Chronic laryngitis and laryngotracheitis	infectious disease	17	29882071	T	G	0.67118	-0.28743	0.0620398	3.60414e-06	199223	32	4	df.c_2dose_GWAS_LD_clumping_r2_0.5.csv	2623	201831	TRUE							FINNGEN_R6_J10_CHRONLARYNGITIS
rs28718712	0.00321	0.0896	1.09374	Chronic laryngitis and laryngotracheitis	infectious disease	17	29882071	T	G	0.671803	-0.138828	0.0387707	0.000342611	301529			df.c_atleast1dose_GWAS_LD_clumping_r2_0.5.csv	2623	201831	TRUE							FINNGEN_R6_J10_CHRONLARYNGITIS
rs4991425	0.00322	-0.03465	0.965943	Inguinal hernia	phenotype	10	123485856	T	C	0.363185	-0.287656	0.0612222	2.62011e-06	199223	10	8	df.c_2dose_GWAS_LD_clumping_r2_0.5.csv	20538	246824	TRUE							FINNGEN_R6_K11_HERING
rs4687124	0.00322253	-0.15743	0.854337	Diazepam | treatment/medication code	Uncategorised	3	189840935	G	A	0.231762	0.319337	0.0698652	4.85964e-06	199223	22	22	df.c_2dose_GWAS_LD_clumping_r2_0.5.csv	987	361141	TRUE							NEALE2_20003_1140863152
rs142193221	0.00323	0.857	2.35608	Other benign neoplasm of connective and other soft tissue	cell proliferation disorder	22	21166165	A	G	0.00595962	1.3172	0.354238	0.000200477	301529			df.c_1dose_GWAS_LD_clumping_r2_0.5.csv	1110	402723	TRUE	ENSG00000241973	intron_variant	PI4KA	phosphatidylinositol 4-kinase alpha	PI4KA		SAIGE_215
rs142193221	0.00323	0.857	2.35608	Other benign neoplasm of connective and other soft tissue	cell proliferation disorder	22	21166165	A	G	0.00595962	1.2739	0.273933	3.31294e-06	301529	6	6	df.c_atleast1dose_GWAS_LD_clumping_r2_0.5.csv	1110	402723	TRUE	ENSG00000241973	intron_variant	PI4KA	phosphatidylinositol 4-kinase alpha	PI4KA		SAIGE_215
rs3737328	0.00323	-0.52142	0.593677	Unspecified diabetes with coma	pancreas disease	13	110866065	T	C	0.246354	0.198244	0.0424764	3.05399e-06	301529	4	4	df.c_atleast1dose_GWAS_LD_clumping_r2_0.5.csv	100	215260	TRUE	ENSG00000187498	intron_variant	COL4A1	collagen type IV alpha 1 chain	COL4A1		FINNGEN_R6_E4_DMNASCOMA
rs56070971	0.00323	0.669	1.95228	Complications of cardiac/vascular device, implant, and graft	Uncategorised	1	35025879	T	C	0.00563394	1.27501	0.276058	3.86279e-06	301529	29	29	df.c_atleast1dose_GWAS_LD_clumping_r2_0.5.csv	1789	396718	TRUE							SAIGE_854
rs7590599	0.00323	0.0838	1.08741	Obstructive chronic bronchitis	respiratory or thoracic disease	2	108915136	C	T	0.604469	0.162837	0.0494046	0.000980793	301529			df.c_1dose_GWAS_LD_clumping_r2_0.5.csv	2698	378203	TRUE	ENSG00000198203	intron_variant	SULT1C2	sulfotransferase family 1C member 2	SULT1C2		SAIGE_496_21
rs7590599	0.00323	0.0838	1.08741	Obstructive chronic bronchitis	respiratory or thoracic disease	2	108915136	C	T	0.604267	0.23275	0.0599082	0.000102286	199223			df.c_2dose_GWAS_LD_clumping_r2_0.5.csv	2698	378203	TRUE	ENSG00000198203	intron_variant	SULT1C2	sulfotransferase family 1C member 2	SULT1C2		SAIGE_496_21
rs7590599	0.00323	0.0838	1.08741	Obstructive chronic bronchitis	respiratory or thoracic disease	2	108915136	C	T	0.604469	0.181728	0.0375004	1.25954e-06	301529	8	5	df.c_atleast1dose_GWAS_LD_clumping_r2_0.5.csv	2698	378203	TRUE	ENSG00000198203	intron_variant	SULT1C2	sulfotransferase family 1C member 2	SULT1C2		SAIGE_496_21
rs4991425	0.00323005	-0.29812		Saturated fat	measurement	10	123485856	T	C	0.363185	-0.287656	0.0612222	2.62011e-06	199223	10	8	df.c_2dose_GWAS_LD_clumping_r2_0.5.csv		51453	TRUE							NEALE2_100006_raw
rs79158353	0.00324	0.61872	1.85655	Unspecified parasitic disease	infectious disease	10	78798475	A	T	0.0817853	-0.304397	0.0674946	6.4845e-06	301529	23	13	df.c_atleast1dose_GWAS_LD_clumping_r2_0.5.csv	148	259587	TRUE	ENSG00000156113	intron_variant	KCNMA1	potassium calcium-activated channel subfamily M alpha 1	KCNMA1		FINNGEN_R6_AB1_PARASITIC_NOS
rs72718228	0.00324489	0.158796		Anti-herpes simplex virus 2 IgG levels	measurement	14	69475527	T	C	0.0903761	0.493443	0.104782	2.48623e-06	199223	5	4	df.c_2dose_GWAS_LD_clumping_r2_0.5.csv		208	TRUE						PMID:30053915	GCST006347
rs187268954	0.00324647	-0.0473494		Average weekly beer plus cider intake	measurement	3	116529463	C	T	0.00392133	1.73649	0.357806	1.21513e-06	301529	4	3	df.c_atleast1dose_GWAS_LD_clumping_r2_0.5.csv		258256	TRUE							NEALE2_1588
rs12466174	0.00325628	0.246081		Angiotensin-converting enzyme 2 levels	measurement	2	184802609	T	G	0.121612	0.41682	0.0919475	5.80842e-06	199223	8	7	df.c_2dose_GWAS_LD_clumping_r2_0.5.csv		1301	TRUE						PMID:33303764	GCST90010102
rs12466174	0.00325628	0.246081		Angiotensin-converting enzyme 2 levels	measurement	2	184802609	T	G	0.121563	0.247555	0.0568433	1.33045e-05	301529	8	7	df.c_atleast1dose_GWAS_LD_clumping_r2_0.5.csv		1301	TRUE						PMID:33303764	GCST90010102
rs72664942	0.00327381	-1.53674		Diastolic blood pressure, manual reading	measurement	4	85808904	G	A	0.00650739	1.15438	0.332205	0.00051103	301529			df.c_1dose_GWAS_LD_clumping_r2_0.5.csv		31281	TRUE	ENSG00000163625	intron_variant	WDFY3	WD repeat and FYVE domain containing 3	WDFY3		NEALE2_94_raw
rs72664942	0.00327381	-1.53674		Diastolic blood pressure, manual reading	measurement	4	85808904	G	A	0.00650739	1.17401	0.258846	5.7451e-06	301529	2	2	df.c_atleast1dose_GWAS_LD_clumping_r2_0.5.csv		31281	TRUE	ENSG00000163625	intron_variant	WDFY3	WD repeat and FYVE domain containing 3	WDFY3		NEALE2_94_raw
rs7590599	0.00327725	0.0252925		6mm strong meridian (right)	measurement	2	108915136	C	T	0.604469	0.162837	0.0494046	0.000980793	301529			df.c_1dose_GWAS_LD_clumping_r2_0.5.csv		66256	TRUE	ENSG00000198203	intron_variant	SULT1C2	sulfotransferase family 1C member 2	SULT1C2		NEALE2_5133_raw
rs7590599	0.00327725	0.0252925		6mm strong meridian (right)	measurement	2	108915136	C	T	0.604267	0.23275	0.0599082	0.000102286	199223			df.c_2dose_GWAS_LD_clumping_r2_0.5.csv		66256	TRUE	ENSG00000198203	intron_variant	SULT1C2	sulfotransferase family 1C member 2	SULT1C2		NEALE2_5133_raw
rs7590599	0.00327725	0.0252925		6mm strong meridian (right)	measurement	2	108915136	C	T	0.604469	0.181728	0.0375004	1.25954e-06	301529	8	5	df.c_atleast1dose_GWAS_LD_clumping_r2_0.5.csv		66256	TRUE	ENSG00000198203	intron_variant	SULT1C2	sulfotransferase family 1C member 2	SULT1C2		NEALE2_5133_raw
rs7590599	0.00328	0.0803	1.08361	Chronic bronchitis	respiratory or thoracic disease	2	108915136	C	T	0.604469	0.162837	0.0494046	0.000980793	301529			df.c_1dose_GWAS_LD_clumping_r2_0.5.csv	2934	378439	TRUE	ENSG00000198203	intron_variant	SULT1C2	sulfotransferase family 1C member 2	SULT1C2		SAIGE_496_2
rs7590599	0.00328	0.0803	1.08361	Chronic bronchitis	respiratory or thoracic disease	2	108915136	C	T	0.604267	0.23275	0.0599082	0.000102286	199223			df.c_2dose_GWAS_LD_clumping_r2_0.5.csv	2934	378439	TRUE	ENSG00000198203	intron_variant	SULT1C2	sulfotransferase family 1C member 2	SULT1C2		SAIGE_496_2
rs7590599	0.00328	0.0803	1.08361	Chronic bronchitis	respiratory or thoracic disease	2	108915136	C	T	0.604469	0.181728	0.0375004	1.25954e-06	301529	8	5	df.c_atleast1dose_GWAS_LD_clumping_r2_0.5.csv	2934	378439	TRUE	ENSG00000198203	intron_variant	SULT1C2	sulfotransferase family 1C member 2	SULT1C2		SAIGE_496_2
rs72718228	0.00329	0.37	1.44773	Chronic lymphocytic leukaemia (controls excluding all cancers)	cell proliferation disorder	14	69475527	T	C	0.0903761	0.493443	0.104782	2.48623e-06	199223	5	4	df.c_2dose_GWAS_LD_clumping_r2_0.5.csv	377	204442	TRUE							FINNGEN_R6_C3_CLL_EXALLC
rs72718228	0.003298	-0.1017		1-carboxyethylphenylalanine levels	measurement	14	69475527	T	C	0.0903761	0.493443	0.104782	2.48623e-06	199223	5	4	df.c_2dose_GWAS_LD_clumping_r2_0.5.csv		291	TRUE						PMID:33437055	GCST90026304
rs72664942	0.0033	-0.0198013	0.980393	Snoring	measurement	4	85808904	G	A	0.00650739	1.15438	0.332205	0.00051103	301529			df.c_1dose_GWAS_LD_clumping_r2_0.5.csv	152302	408317	TRUE	ENSG00000163625	intron_variant	WDFY3	WD repeat and FYVE domain containing 3	WDFY3	PMID:32060260	GCST009760
rs72664942	0.0033	-0.0198013	0.980393	Snoring	measurement	4	85808904	G	A	0.00650739	1.17401	0.258846	5.7451e-06	301529	2	2	df.c_atleast1dose_GWAS_LD_clumping_r2_0.5.csv	152302	408317	TRUE	ENSG00000163625	intron_variant	WDFY3	WD repeat and FYVE domain containing 3	WDFY3	PMID:32060260	GCST009760
rs181987785	0.00330757	-0.0954341	0.908978	None of the above | mouth/teeth dental problems	Uncategorised	1	34977912	G	A	0.00546124	1.44894	0.284363	3.48022e-07	301529	30	30	df.c_atleast1dose_GWAS_LD_clumping_r2_0.5.csv	141495	359841	TRUE							NEALE2_6149_100
rs28645263	0.00331	-0.02814	0.972252	Other diseases of urinary system	urinary system disease	5	16612885	C	T	0.416262	1.01431	0.230453	1.07558e-05	198671	3	0	df.b_2dose_GWAS_LD_clumping_r2_0.5.csv	28925	260405	TRUE	ENSG00000154153	intron_variant	RETREG1	reticulophagy regulator 1	RETREG1		FINNGEN_R6_N14_URINOTH
rs28645263	0.00331	-0.02814	0.972252	Other diseases of urinary system	urinary system disease	5	16612885	C	T	0.417466	0.394436	0.112861	0.000474289	300176			df.b_atleast1dose_GWAS_LD_clumping_r2_0.5.csv	28925	260405	TRUE	ENSG00000154153	intron_variant	RETREG1	reticulophagy regulator 1	RETREG1		FINNGEN_R6_N14_URINOTH
rs28645263	0.00331	-0.02814	0.972252	Other diseases of urinary system	urinary system disease	5	16612885	C	T	0.416446	0.3472	0.0604864	9.4608e-09	199223	3	3	df.c_2dose_GWAS_LD_clumping_r2_0.5.csv	28925	260405	TRUE	ENSG00000154153	intron_variant	RETREG1	reticulophagy regulator 1	RETREG1		FINNGEN_R6_N14_URINOTH
rs28645263	0.00331	-0.02814	0.972252	Other diseases of urinary system	urinary system disease	5	16612885	C	T	0.417619	0.178716	0.0376641	2.08523e-06	301529	3	0	df.c_atleast1dose_GWAS_LD_clumping_r2_0.5.csv	28925	260405	TRUE	ENSG00000154153	intron_variant	RETREG1	reticulophagy regulator 1	RETREG1		FINNGEN_R6_N14_URINOTH
rs2874139	0.00331	0.13821	1.14822	""""Dislocation, sprain and strain of joints and ligaments of elbow""""	injury, poisoning or other complication	4	169751502	C	G	0.680009	-0.287577	0.0632727	5.49245e-06	199223	43	15	df.c_2dose_GWAS_LD_clumping_r2_0.5.csv	1037	245763	TRUE	ENSG00000129116	intron_variant	PALLD	palladin, cytoskeletal associated protein	PALLD		FINNGEN_R6_ST19_DISLO_SPRAIN_STRAIN_JOINTS_LIGAM_ELBOW
rs2874139	0.00331	0.13821	1.14822	""""Dislocation, sprain and strain of joints and ligaments of elbow""""	injury, poisoning or other complication	4	169751502	C	G	0.680938	-0.137253	0.0395555	0.000520688	301529			df.c_atleast1dose_GWAS_LD_clumping_r2_0.5.csv	1037	245763	TRUE	ENSG00000129116	intron_variant	PALLD	palladin, cytoskeletal associated protein	PALLD		FINNGEN_R6_ST19_DISLO_SPRAIN_STRAIN_JOINTS_LIGAM_ELBOW
rs4073656	0.00331	-0.17419	0.840137	Hypoparathyroidism	endocrine system disease	2	48981646	G	A	0.502083	-0.287743	0.0587982	9.89389e-07	199223	5	3	df.c_2dose_GWAS_LD_clumping_r2_0.5.csv	617	251604	TRUE	ENSG00000138039	intron_variant	LHCGR	luteinizing hormone/choriogonadotropin receptor	LHCGR		FINNGEN_R6_E4_HYPOPARA
rs12466174	0.00331683	-0.594875	0.551632	Chlorpromazine | treatment/medication code	Uncategorised	2	184802609	T	G	0.121612	0.41682	0.0919475	5.80842e-06	199223	8	7	df.c_2dose_GWAS_LD_clumping_r2_0.5.csv	117	361141	TRUE							NEALE2_20003_1140879658
rs12466174	0.00331683	-0.594875	0.551632	Chlorpromazine | treatment/medication code	Uncategorised	2	184802609	T	G	0.121563	0.247555	0.0568433	1.33045e-05	301529	8	7	df.c_atleast1dose_GWAS_LD_clumping_r2_0.5.csv	117	361141	TRUE							NEALE2_20003_1140879658
rs28718712	0.00333	0.138	1.14798	Primary open angle glaucoma	disease of visual system	17	29882071	T	G	0.67118	-0.28743	0.0620398	3.60414e-06	199223	32	4	df.c_2dose_GWAS_LD_clumping_r2_0.5.csv	1037	398798	TRUE							SAIGE_365_11
rs28718712	0.00333	0.138	1.14798	Primary open angle glaucoma	disease of visual system	17	29882071	T	G	0.671803	-0.138828	0.0387707	0.000342611	301529			df.c_atleast1dose_GWAS_LD_clumping_r2_0.5.csv	1037	398798	TRUE							SAIGE_365_11
rs4073656	0.00333	0.42024	1.52233	Sequelae of external causes of morbidity and mortality	injury, poisoning or other complication	2	48981646	G	A	0.502083	-0.287743	0.0587982	9.89389e-07	199223	5	3	df.c_2dose_GWAS_LD_clumping_r2_0.5.csv	105	260405	TRUE	ENSG00000138039	intron_variant	LHCGR	luteinizing hormone/choriogonadotropin receptor	LHCGR		FINNGEN_R6_VWXY20_SEQUEL_EXTER_CAUSES_MORBIDI_MORTA
rs12466174	0.00334	-0.0738	0.928857	Other headache syndromes	nervous system disease	2	184802609	T	G	0.121612	0.41682	0.0919475	5.80842e-06	199223	8	7	df.c_2dose_GWAS_LD_clumping_r2_0.5.csv	7891	406671	TRUE							SAIGE_339
rs12466174	0.00334	-0.0738	0.928857	Other headache syndromes	nervous system disease	2	184802609	T	G	0.121563	0.247555	0.0568433	1.33045e-05	301529	8	7	df.c_atleast1dose_GWAS_LD_clumping_r2_0.5.csv	7891	406671	TRUE							SAIGE_339
rs4687124	0.00335	-0.04791	0.95322	Coxarthrosis [arthrosis of hip](FG)	musculoskeletal or connective tissue disease	3	189840935	G	A	0.231762	0.319337	0.0698652	4.85964e-06	199223	22	22	df.c_2dose_GWAS_LD_clumping_r2_0.5.csv	13119	216916	TRUE							FINNGEN_R6_COX_ARTHROSIS
rs72664942	0.00335091	-0.134748	0.873936	Simvastatin | treatment/medication code	Uncategorised	4	85808904	G	A	0.00650739	1.15438	0.332205	0.00051103	301529			df.c_1dose_GWAS_LD_clumping_r2_0.5.csv	40921	361141	TRUE	ENSG00000163625	intron_variant	WDFY3	WD repeat and FYVE domain containing 3	WDFY3		NEALE2_20003_1140861958
rs72664942	0.00335091	-0.134748	0.873936	Simvastatin | treatment/medication code	Uncategorised	4	85808904	G	A	0.00650739	1.17401	0.258846	5.7451e-06	301529	2	2	df.c_atleast1dose_GWAS_LD_clumping_r2_0.5.csv	40921	361141	TRUE	ENSG00000163625	intron_variant	WDFY3	WD repeat and FYVE domain containing 3	WDFY3		NEALE2_20003_1140861958
rs28645263	0.00335219	-0.184351	0.831644	Ever physically dependent on alcohol	Uncategorised	5	16612885	C	T	0.416262	1.01431	0.230453	1.07558e-05	198671	3	0	df.b_2dose_GWAS_LD_clumping_r2_0.5.csv	741	2647	TRUE	ENSG00000154153	intron_variant	RETREG1	reticulophagy regulator 1	RETREG1		NEALE2_20404
rs28645263	0.00335219	-0.184351	0.831644	Ever physically dependent on alcohol	Uncategorised	5	16612885	C	T	0.417466	0.394436	0.112861	0.000474289	300176			df.b_atleast1dose_GWAS_LD_clumping_r2_0.5.csv	741	2647	TRUE	ENSG00000154153	intron_variant	RETREG1	reticulophagy regulator 1	RETREG1		NEALE2_20404
rs28645263	0.00335219	-0.184351	0.831644	Ever physically dependent on alcohol	Uncategorised	5	16612885	C	T	0.416446	0.3472	0.0604864	9.4608e-09	199223	3	3	df.c_2dose_GWAS_LD_clumping_r2_0.5.csv	741	2647	TRUE	ENSG00000154153	intron_variant	RETREG1	reticulophagy regulator 1	RETREG1		NEALE2_20404
rs28645263	0.00335219	-0.184351	0.831644	Ever physically dependent on alcohol	Uncategorised	5	16612885	C	T	0.417619	0.178716	0.0376641	2.08523e-06	301529	3	0	df.c_atleast1dose_GWAS_LD_clumping_r2_0.5.csv	741	2647	TRUE	ENSG00000154153	intron_variant	RETREG1	reticulophagy regulator 1	RETREG1		NEALE2_20404
rs4687124	0.00336	0.40262	1.49574	Benign neoplasm: Bladder	cell proliferation disorder	3	189840935	G	A	0.231762	0.319337	0.0698652	4.85964e-06	199223	22	22	df.c_2dose_GWAS_LD_clumping_r2_0.5.csv	141	260405	TRUE							FINNGEN_R6_CD2_BENIGN_BLADDER
rs36170929	0.00336119	-0.136923	0.872038	Vitamin d product | treatment/medication code	measurement	7	12541187	G	A	0.639669	0.198885	0.0505227	8.2662e-05	301529	11	0	df.c_1dose_GWAS_LD_clumping_r2_0.5.csv	1014	361141	TRUE							NEALE2_20003_1140870954
rs36170929	0.00336119	-0.136923	0.872038	Vitamin d product | treatment/medication code	measurement	7	12541187	G	A	0.640608	0.237542	0.0611601	0.00010278	199223			df.c_2dose_GWAS_LD_clumping_r2_0.5.csv	1014	361141	TRUE							NEALE2_20003_1140870954
rs36170929	0.00336119	-0.136923	0.872038	Vitamin d product | treatment/medication code	measurement	7	12541187	G	A	0.639669	0.209973	0.0383548	4.38743e-08	301529	11	5	df.c_atleast1dose_GWAS_LD_clumping_r2_0.5.csv	1014	361141	TRUE							NEALE2_20003_1140870954
rs181987785	0.00338	0.6236	1.86563	Labour and delivery complicated by fetal stress [distress]	phenotype	1	34977912	G	A	0.00546124	1.44894	0.284363	3.48022e-07	301529	30	30	df.c_atleast1dose_GWAS_LD_clumping_r2_0.5.csv	4586	120805	TRUE							FINNGEN_R6_O15_LABOUR_FETAL_STRESS
rs181987785	0.00338693	-0.527858	0.589867	Ingesting a medication in excess of the normal dose | methods of self-harm used	Uncategorised	1	34977912	G	A	0.00546124	1.44894	0.284363	3.48022e-07	301529	30	30	df.c_atleast1dose_GWAS_LD_clumping_r2_0.5.csv	2937	117733	TRUE							NEALE2_20553_4
rs56150535	0.00339	0.27628	1.31822	Other and unspecified nail disorders	integumentary system disease	15	31647722	T	C	0.359256	0.219571	0.0502408	1.24031e-05	301529			df.c_1dose_GWAS_LD_clumping_r2_0.5.csv	255	251243	TRUE	ENSG00000169926	intron_variant	KLF13	Kruppel like factor 13	KLF13		FINNGEN_R6_L12_NAILNAS
rs56150535	0.00339	0.27628	1.31822	Other and unspecified nail disorders	integumentary system disease	15	31647722	T	C	0.359256	0.202574	0.0381417	1.08969e-07	301529	33	20	df.c_atleast1dose_GWAS_LD_clumping_r2_0.5.csv	255	251243	TRUE	ENSG00000169926	intron_variant	KLF13	Kruppel like factor 13	KLF13		FINNGEN_R6_L12_NAILNAS
rs72718228	0.0034	0.00109996	1.0011	Anemia	phenotype	14	69475527	T	C	0.0903761	0.493443	0.104782	2.48623e-06	199223	5	4	df.c_2dose_GWAS_LD_clumping_r2_0.5.csv	5259	484598	TRUE						PMID:33959723	GCST90038678
rs9661909	0.003407	-0.0294		Beta-hydroxyisovalerate levels	measurement	1	206714818	T	C	0.50554	-0.282169	0.0587359	1.55508e-06	199223	11	6	df.c_2dose_GWAS_LD_clumping_r2_0.5.csv		291	TRUE	ENSG00000266094	intron_variant	RASSF5	Ras association domain family member 5	RASSF5	PMID:33437055	GCST90026131
rs9661909	0.003407	-0.0294		Beta-hydroxyisovalerate levels	measurement	1	206714818	T	C	0.504891	-0.125213	0.0367138	0.000648378	301529			df.c_atleast1dose_GWAS_LD_clumping_r2_0.5.csv		291	TRUE	ENSG00000266094	intron_variant	RASSF5	Ras association domain family member 5	RASSF5	PMID:33437055	GCST90026131
rs7590599	0.00341598	0.0532123	1.05465	Shift pattern was worked for whole of job | mixture of day and night shifts worked	Uncategorised	2	108915136	C	T	0.604469	0.162837	0.0494046	0.000980793	301529			df.c_1dose_GWAS_LD_clumping_r2_0.5.csv	12718	25697	TRUE	ENSG00000198203	intron_variant	SULT1C2	sulfotransferase family 1C member 2	SULT1C2		NEALE2_22640_1
rs7590599	0.00341598	0.0532123	1.05465	Shift pattern was worked for whole of job | mixture of day and night shifts worked	Uncategorised	2	108915136	C	T	0.604267	0.23275	0.0599082	0.000102286	199223			df.c_2dose_GWAS_LD_clumping_r2_0.5.csv	12718	25697	TRUE	ENSG00000198203	intron_variant	SULT1C2	sulfotransferase family 1C member 2	SULT1C2		NEALE2_22640_1
rs7590599	0.00341598	0.0532123	1.05465	Shift pattern was worked for whole of job | mixture of day and night shifts worked	Uncategorised	2	108915136	C	T	0.604469	0.181728	0.0375004	1.25954e-06	301529	8	5	df.c_atleast1dose_GWAS_LD_clumping_r2_0.5.csv	12718	25697	TRUE	ENSG00000198203	intron_variant	SULT1C2	sulfotransferase family 1C member 2	SULT1C2		NEALE2_22640_1
rs28645263	0.003433	0.0399		Coagulation factor XIII B chain measurement	measurement	5	16612885	C	T	0.416262	1.01431	0.230453	1.07558e-05	198671	3	0	df.b_2dose_GWAS_LD_clumping_r2_0.5.csv		10708	TRUE	ENSG00000154153	intron_variant	RETREG1	reticulophagy regulator 1	RETREG1	PMID:33328453	GCST90019463
rs28645263	0.003433	0.0399		Coagulation factor XIII B chain measurement	measurement	5	16612885	C	T	0.417466	0.394436	0.112861	0.000474289	300176			df.b_atleast1dose_GWAS_LD_clumping_r2_0.5.csv		10708	TRUE	ENSG00000154153	intron_variant	RETREG1	reticulophagy regulator 1	RETREG1	PMID:33328453	GCST90019463
rs28645263	0.003433	0.0399		Coagulation factor XIII B chain measurement	measurement	5	16612885	C	T	0.416446	0.3472	0.0604864	9.4608e-09	199223	3	3	df.c_2dose_GWAS_LD_clumping_r2_0.5.csv		10708	TRUE	ENSG00000154153	intron_variant	RETREG1	reticulophagy regulator 1	RETREG1	PMID:33328453	GCST90019463
rs28645263	0.003433	0.0399		Coagulation factor XIII B chain measurement	measurement	5	16612885	C	T	0.417619	0.178716	0.0376641	2.08523e-06	301529	3	0	df.c_atleast1dose_GWAS_LD_clumping_r2_0.5.csv		10708	TRUE	ENSG00000154153	intron_variant	RETREG1	reticulophagy regulator 1	RETREG1	PMID:33328453	GCST90019463
rs9661909	0.00344	-0.14501	0.865014	Femoral hernia	musculoskeletal or connective tissue disease	1	206714818	T	C	0.50554	-0.282169	0.0587359	1.55508e-06	199223	11	6	df.c_2dose_GWAS_LD_clumping_r2_0.5.csv	849	227135	TRUE	ENSG00000266094	intron_variant	RASSF5	Ras association domain family member 5	RASSF5		FINNGEN_R6_K11_FEMHER
rs9661909	0.00344	-0.14501	0.865014	Femoral hernia	musculoskeletal or connective tissue disease	1	206714818	T	C	0.504891	-0.125213	0.0367138	0.000648378	301529			df.c_atleast1dose_GWAS_LD_clumping_r2_0.5.csv	849	227135	TRUE	ENSG00000266094	intron_variant	RASSF5	Ras association domain family member 5	RASSF5		FINNGEN_R6_K11_FEMHER
rs4687124	0.003443	0.0527		Hypoxanthine levels	measurement	3	189840935	G	A	0.231762	0.319337	0.0698652	4.85964e-06	199223	22	22	df.c_2dose_GWAS_LD_clumping_r2_0.5.csv		291	TRUE						PMID:33437055	GCST90026031
rs4073656	0.00344444	0.056053	1.05765	Stroke | vascular/heart problems diagnosed by doctor	cardiovascular disease	2	48981646	G	A	0.502083	-0.287743	0.0587982	9.89389e-07	199223	5	3	df.c_2dose_GWAS_LD_clumping_r2_0.5.csv	5587	360420	TRUE	ENSG00000138039	intron_variant	LHCGR	luteinizing hormone/choriogonadotropin receptor	LHCGR		NEALE2_6150_3
rs7590599	0.00345	-0.0761	0.926724	Complication of internal orthopedic device	Uncategorised	2	108915136	C	T	0.604469	0.162837	0.0494046	0.000980793	301529			df.c_1dose_GWAS_LD_clumping_r2_0.5.csv	3167	398096	TRUE	ENSG00000198203	intron_variant	SULT1C2	sulfotransferase family 1C member 2	SULT1C2		SAIGE_858
rs7590599	0.00345	-0.0761	0.926724	Complication of internal orthopedic device	Uncategorised	2	108915136	C	T	0.604267	0.23275	0.0599082	0.000102286	199223			df.c_2dose_GWAS_LD_clumping_r2_0.5.csv	3167	398096	TRUE	ENSG00000198203	intron_variant	SULT1C2	sulfotransferase family 1C member 2	SULT1C2		SAIGE_858
rs7590599	0.00345	-0.0761	0.926724	Complication of internal orthopedic device	Uncategorised	2	108915136	C	T	0.604469	0.181728	0.0375004	1.25954e-06	301529	8	5	df.c_atleast1dose_GWAS_LD_clumping_r2_0.5.csv	3167	398096	TRUE	ENSG00000198203	intron_variant	SULT1C2	sulfotransferase family 1C member 2	SULT1C2		SAIGE_858
rs79158353	0.00345	-0.4095	0.663982	Hypodontia	gastrointestinal disease	10	78798475	A	T	0.0817853	-0.304397	0.0674946	6.4845e-06	301529	23	13	df.c_atleast1dose_GWAS_LD_clumping_r2_0.5.csv	319	260318	TRUE	ENSG00000156113	intron_variant	KCNMA1	potassium calcium-activated channel subfamily M alpha 1	KCNMA1		FINNGEN_R6_K11_HYPODONTIA
rs7590599	0.00346	-0.10282	0.902289	Alcoholic liver disease	gastrointestinal disease	2	108915136	C	T	0.604469	0.162837	0.0494046	0.000980793	301529			df.c_1dose_GWAS_LD_clumping_r2_0.5.csv	1736	260405	TRUE	ENSG00000198203	intron_variant	SULT1C2	sulfotransferase family 1C member 2	SULT1C2		FINNGEN_R6_ALCOLIVER
rs7590599	0.00346	-0.10282	0.902289	Alcoholic liver disease	gastrointestinal disease	2	108915136	C	T	0.604267	0.23275	0.0599082	0.000102286	199223			df.c_2dose_GWAS_LD_clumping_r2_0.5.csv	1736	260405	TRUE	ENSG00000198203	intron_variant	SULT1C2	sulfotransferase family 1C member 2	SULT1C2		FINNGEN_R6_ALCOLIVER
rs7590599	0.00346	-0.10282	0.902289	Alcoholic liver disease	gastrointestinal disease	2	108915136	C	T	0.604469	0.181728	0.0375004	1.25954e-06	301529	8	5	df.c_atleast1dose_GWAS_LD_clumping_r2_0.5.csv	1736	260405	TRUE	ENSG00000198203	intron_variant	SULT1C2	sulfotransferase family 1C member 2	SULT1C2		FINNGEN_R6_ALCOLIVER
rs56150535	0.0034753	-0.0657156		Hip circumference	measurement	15	31647722	T	C	0.359256	0.219571	0.0502408	1.24031e-05	301529			df.c_1dose_GWAS_LD_clumping_r2_0.5.csv		360521	TRUE	ENSG00000169926	intron_variant	KLF13	Kruppel like factor 13	KLF13		NEALE2_49_raw
rs56150535	0.0034753	-0.0657156		Hip circumference	measurement	15	31647722	T	C	0.359256	0.202574	0.0381417	1.08969e-07	301529	33	20	df.c_atleast1dose_GWAS_LD_clumping_r2_0.5.csv		360521	TRUE	ENSG00000169926	intron_variant	KLF13	Kruppel like factor 13	KLF13		NEALE2_49_raw
rs2874139	0.00349	-0.31329	0.731038	Hereditary ataxia	nervous system disease	4	169751502	C	G	0.680009	-0.287577	0.0632727	5.49245e-06	199223	43	15	df.c_2dose_GWAS_LD_clumping_r2_0.5.csv	194	259965	TRUE	ENSG00000129116	intron_variant	PALLD	palladin, cytoskeletal associated protein	PALLD		FINNGEN_R6_G6_HERATAXIA
rs2874139	0.00349	-0.31329	0.731038	Hereditary ataxia	nervous system disease	4	169751502	C	G	0.680938	-0.137253	0.0395555	0.000520688	301529			df.c_atleast1dose_GWAS_LD_clumping_r2_0.5.csv	194	259965	TRUE	ENSG00000129116	intron_variant	PALLD	palladin, cytoskeletal associated protein	PALLD		FINNGEN_R6_G6_HERATAXIA
rs2874139	0.0035	0.123	1.13088	Orthostatic hypotension	cardiovascular disease	4	169751502	C	G	0.680009	-0.287577	0.0632727	5.49245e-06	199223	43	15	df.c_2dose_GWAS_LD_clumping_r2_0.5.csv	1347	389252	TRUE	ENSG00000129116	intron_variant	PALLD	palladin, cytoskeletal associated protein	PALLD		SAIGE_458_1
rs2874139	0.0035	0.123	1.13088	Orthostatic hypotension	cardiovascular disease	4	169751502	C	G	0.680938	-0.137253	0.0395555	0.000520688	301529			df.c_atleast1dose_GWAS_LD_clumping_r2_0.5.csv	1347	389252	TRUE	ENSG00000129116	intron_variant	PALLD	palladin, cytoskeletal associated protein	PALLD		SAIGE_458_1
rs28645263	0.00353	0.079	1.0822	Cystitis	urinary system disease	5	16612885	C	T	0.416262	1.01431	0.230453	1.07558e-05	198671	3	0	df.b_2dose_GWAS_LD_clumping_r2_0.5.csv	2948	382884	TRUE	ENSG00000154153	intron_variant	RETREG1	reticulophagy regulator 1	RETREG1		SAIGE_592_1
rs28645263	0.00353	0.079	1.0822	Cystitis	urinary system disease	5	16612885	C	T	0.417466	0.394436	0.112861	0.000474289	300176			df.b_atleast1dose_GWAS_LD_clumping_r2_0.5.csv	2948	382884	TRUE	ENSG00000154153	intron_variant	RETREG1	reticulophagy regulator 1	RETREG1		SAIGE_592_1
rs28645263	0.00353	0.079	1.0822	Cystitis	urinary system disease	5	16612885	C	T	0.416446	0.3472	0.0604864	9.4608e-09	199223	3	3	df.c_2dose_GWAS_LD_clumping_r2_0.5.csv	2948	382884	TRUE	ENSG00000154153	intron_variant	RETREG1	reticulophagy regulator 1	RETREG1		SAIGE_592_1
rs28645263	0.00353	0.079	1.0822	Cystitis	urinary system disease	5	16612885	C	T	0.417619	0.178716	0.0376641	2.08523e-06	301529	3	0	df.c_atleast1dose_GWAS_LD_clumping_r2_0.5.csv	2948	382884	TRUE	ENSG00000154153	intron_variant	RETREG1	reticulophagy regulator 1	RETREG1		SAIGE_592_1
rs4073656	0.00354297	-0.271913		Impedance of arm (left)	Uncategorised	2	48981646	G	A	0.502083	-0.287743	0.0587982	9.89389e-07	199223	5	3	df.c_2dose_GWAS_LD_clumping_r2_0.5.csv		354807	TRUE	ENSG00000138039	intron_variant	LHCGR	luteinizing hormone/choriogonadotropin receptor	LHCGR		NEALE2_23110_raw
rs4687124	0.00355	0.40039	1.49241	Benign neoplasm: Bladder (controls excluding all cancers)	cell proliferation disorder	3	189840935	G	A	0.231762	0.319337	0.0698652	4.85964e-06	199223	22	22	df.c_2dose_GWAS_LD_clumping_r2_0.5.csv	141	209222	TRUE							FINNGEN_R6_CD2_BENIGN_BLADDER_EXALLC
rs9661909	0.003554	-0.072	0.930531	Type 1 diabetes	pancreas disease	1	206714818	T	C	0.50554	-0.282169	0.0587359	1.55508e-06	199223	11	6	df.c_2dose_GWAS_LD_clumping_r2_0.5.csv	9266	24840	TRUE	ENSG00000266094	intron_variant	RASSF5	Ras association domain family member 5	RASSF5	PMID:32005708	GCST010681
rs9661909	0.003554	-0.072	0.930531	Type 1 diabetes	pancreas disease	1	206714818	T	C	0.504891	-0.125213	0.0367138	0.000648378	301529			df.c_atleast1dose_GWAS_LD_clumping_r2_0.5.csv	9266	24840	TRUE	ENSG00000266094	intron_variant	RASSF5	Ras association domain family member 5	RASSF5	PMID:32005708	GCST010681
rs4073656	0.00356662	-0.131312		G_Parasutterella prevalence	measurement	2	48981646	G	A	0.502083	-0.287743	0.0587982	9.89389e-07	199223	5	3	df.c_2dose_GWAS_LD_clumping_r2_0.5.csv		8956	TRUE	ENSG00000138039	intron_variant	LHCGR	luteinizing hormone/choriogonadotropin receptor	LHCGR	PMID:33462482	GCST90011547
rs9661909	0.00357	-0.321	0.725423	Aneurysm of artery of lower extremity	Uncategorised	1	206714818	T	C	0.50554	-0.282169	0.0587359	1.55508e-06	199223	11	6	df.c_2dose_GWAS_LD_clumping_r2_0.5.csv	169	400764	TRUE	ENSG00000266094	intron_variant	RASSF5	Ras association domain family member 5	RASSF5		SAIGE_442_3
rs9661909	0.00357	-0.321	0.725423	Aneurysm of artery of lower extremity	Uncategorised	1	206714818	T	C	0.504891	-0.125213	0.0367138	0.000648378	301529			df.c_atleast1dose_GWAS_LD_clumping_r2_0.5.csv	169	400764	TRUE	ENSG00000266094	intron_variant	RASSF5	Ras association domain family member 5	RASSF5		SAIGE_442_3
rs72718228	0.00357611	0.704039		Platelet count	measurement	14	69475527	T	C	0.0903761	0.493443	0.104782	2.48623e-06	199223	5	4	df.c_2dose_GWAS_LD_clumping_r2_0.5.csv		350474	TRUE							NEALE2_30080_raw
rs2874139	0.00357844	-0.0488918	0.952284	Irritable bowel syndrome | non-cancer illness code, self-reported	gastrointestinal disease	4	169751502	C	G	0.680009	-0.287577	0.0632727	5.49245e-06	199223	43	15	df.c_2dose_GWAS_LD_clumping_r2_0.5.csv	8537	361141	TRUE	ENSG00000129116	intron_variant	PALLD	palladin, cytoskeletal associated protein	PALLD		NEALE2_20002_1154
rs2874139	0.00357844	-0.0488918	0.952284	Irritable bowel syndrome | non-cancer illness code, self-reported	gastrointestinal disease	4	169751502	C	G	0.680938	-0.137253	0.0395555	0.000520688	301529			df.c_atleast1dose_GWAS_LD_clumping_r2_0.5.csv	8537	361141	TRUE	ENSG00000129116	intron_variant	PALLD	palladin, cytoskeletal associated protein	PALLD		NEALE2_20002_1154
rs4991425	0.00359	-0.06822	0.934055	""""Malignant neoplasm of breast, HER-negative (controls excluding all cancers)""""	Uncategorised	10	123485856	T	C	0.363185	-0.287656	0.0612222	2.62011e-06	199223	10	8	df.c_2dose_GWAS_LD_clumping_r2_0.5.csv	4177	121071	TRUE							FINNGEN_R6_C3_BREAST_HERNEG_EXALLC
rs3737328	0.0036	-0.0472699		Sphingomyelin_42:3_[M+H]1+ levels	measurement	13	110866065	T	C	0.246354	0.198244	0.0424764	3.05399e-06	301529	4	4	df.c_atleast1dose_GWAS_LD_clumping_r2_0.5.csv		13814	TRUE	ENSG00000187498	intron_variant	COL4A1	collagen type IV alpha 1 chain	COL4A1	PMID:34503513	GCST90060399
rs9661909	0.00362384	0.120895		Carcinoembryonic antigenrelated cell adhesion molecule 8 levels	measurement	1	206714818	T	C	0.50554	-0.282169	0.0587359	1.55508e-06	199223	11	6	df.c_2dose_GWAS_LD_clumping_r2_0.5.csv		1301	TRUE	ENSG00000266094	intron_variant	RASSF5	Ras association domain family member 5	RASSF5	PMID:33303764	GCST90010115
rs9661909	0.00362384	0.120895		Carcinoembryonic antigenrelated cell adhesion molecule 8 levels	measurement	1	206714818	T	C	0.504891	-0.125213	0.0367138	0.000648378	301529			df.c_atleast1dose_GWAS_LD_clumping_r2_0.5.csv		1301	TRUE	ENSG00000266094	intron_variant	RASSF5	Ras association domain family member 5	RASSF5	PMID:33303764	GCST90010115
rs4687124	0.00363	0.0912	1.09549	Nonrheumatic mitral valve disorders	cardiovascular disease	3	189840935	G	A	0.231762	0.319337	0.0698652	4.85964e-06	199223	22	22	df.c_2dose_GWAS_LD_clumping_r2_0.5.csv	2892	405313	TRUE							SAIGE_395_1
rs4687124	0.00363	-0.05364	0.947773	Endometriosis	reproductive system or breast disease	3	189840935	G	A	0.231762	0.319337	0.0698652	4.85964e-06	199223	22	22	df.c_2dose_GWAS_LD_clumping_r2_0.5.csv	10029	91622	TRUE							FINNGEN_R6_N14_ENDOMETRIOSIS
rs72664942	0.00363359	-0.280604	0.755328	Often | workplace very dusty	Uncategorised	4	85808904	G	A	0.00650739	1.15438	0.332205	0.00051103	301529			df.c_1dose_GWAS_LD_clumping_r2_0.5.csv	9561	89631	TRUE	ENSG00000163625	intron_variant	WDFY3	WD repeat and FYVE domain containing 3	WDFY3		NEALE2_22609_2
rs72664942	0.00363359	-0.280604	0.755328	Often | workplace very dusty	Uncategorised	4	85808904	G	A	0.00650739	1.17401	0.258846	5.7451e-06	301529	2	2	df.c_atleast1dose_GWAS_LD_clumping_r2_0.5.csv	9561	89631	TRUE	ENSG00000163625	intron_variant	WDFY3	WD repeat and FYVE domain containing 3	WDFY3		NEALE2_22609_2
rs28718712	0.00365	0.04545	1.0465	""""Benign neoplasm of colon, rectum, anus and anal canal (controls excluding all cancers)""""	cell proliferation disorder	17	29882071	T	G	0.67118	-0.28743	0.0620398	3.60414e-06	199223	32	4	df.c_2dose_GWAS_LD_clumping_r2_0.5.csv	11490	213496	TRUE							FINNGEN_R6_CD2_BENIGN_COLORECANI_EXALLC
rs28718712	0.00365	0.04545	1.0465	""""Benign neoplasm of colon, rectum, anus and anal canal (controls excluding all cancers)""""	cell proliferation disorder	17	29882071	T	G	0.671803	-0.138828	0.0387707	0.000342611	301529			df.c_atleast1dose_GWAS_LD_clumping_r2_0.5.csv	11490	213496	TRUE							FINNGEN_R6_CD2_BENIGN_COLORECANI_EXALLC
rs3737328	0.00368	-0.1661	0.846962	Trigeminal neuralgia	nervous system disease	13	110866065	T	C	0.246354	0.198244	0.0424764	3.05399e-06	301529	4	4	df.c_atleast1dose_GWAS_LD_clumping_r2_0.5.csv	957	232264	TRUE	ENSG00000187498	intron_variant	COL4A1	collagen type IV alpha 1 chain	COL4A1		FINNGEN_R6_G6_TRINEU
rs7590599	0.00369	-0.05424	0.947205	Diseases of liver	gastrointestinal disease	2	108915136	C	T	0.604469	0.162837	0.0494046	0.000980793	301529			df.c_1dose_GWAS_LD_clumping_r2_0.5.csv	6415	260405	TRUE	ENSG00000198203	intron_variant	SULT1C2	sulfotransferase family 1C member 2	SULT1C2		FINNGEN_R6_K11_LIVER
rs7590599	0.00369	-0.05424	0.947205	Diseases of liver	gastrointestinal disease	2	108915136	C	T	0.604267	0.23275	0.0599082	0.000102286	199223			df.c_2dose_GWAS_LD_clumping_r2_0.5.csv	6415	260405	TRUE	ENSG00000198203	intron_variant	SULT1C2	sulfotransferase family 1C member 2	SULT1C2		FINNGEN_R6_K11_LIVER
rs7590599	0.00369	-0.05424	0.947205	Diseases of liver	gastrointestinal disease	2	108915136	C	T	0.604469	0.181728	0.0375004	1.25954e-06	301529	8	5	df.c_atleast1dose_GWAS_LD_clumping_r2_0.5.csv	6415	260405	TRUE	ENSG00000198203	intron_variant	SULT1C2	sulfotransferase family 1C member 2	SULT1C2		FINNGEN_R6_K11_LIVER
rs2874139	0.003695	-0.0198		Sulfate levels	measurement	4	169751502	C	G	0.680009	-0.287577	0.0632727	5.49245e-06	199223	43	15	df.c_2dose_GWAS_LD_clumping_r2_0.5.csv		291	TRUE	ENSG00000129116	intron_variant	PALLD	palladin, cytoskeletal associated protein	PALLD	PMID:33437055	GCST90026009
rs2874139	0.003695	-0.0198		Sulfate levels	measurement	4	169751502	C	G	0.680938	-0.137253	0.0395555	0.000520688	301529			df.c_atleast1dose_GWAS_LD_clumping_r2_0.5.csv		291	TRUE	ENSG00000129116	intron_variant	PALLD	palladin, cytoskeletal associated protein	PALLD	PMID:33437055	GCST90026009
rs28645263	0.00369684	-0.0777372	0.925208	Pulmonary embolism +/- dvt | non-cancer illness code, self-reported	cardiovascular disease	5	16612885	C	T	0.416262	1.01431	0.230453	1.07558e-05	198671	3	0	df.b_2dose_GWAS_LD_clumping_r2_0.5.csv	2999	361141	TRUE	ENSG00000154153	intron_variant	RETREG1	reticulophagy regulator 1	RETREG1		NEALE2_20002_1093
rs28645263	0.00369684	-0.0777372	0.925208	Pulmonary embolism +/- dvt | non-cancer illness code, self-reported	cardiovascular disease	5	16612885	C	T	0.417466	0.394436	0.112861	0.000474289	300176			df.b_atleast1dose_GWAS_LD_clumping_r2_0.5.csv	2999	361141	TRUE	ENSG00000154153	intron_variant	RETREG1	reticulophagy regulator 1	RETREG1		NEALE2_20002_1093
rs28645263	0.00369684	-0.0777372	0.925208	Pulmonary embolism +/- dvt | non-cancer illness code, self-reported	cardiovascular disease	5	16612885	C	T	0.416446	0.3472	0.0604864	9.4608e-09	199223	3	3	df.c_2dose_GWAS_LD_clumping_r2_0.5.csv	2999	361141	TRUE	ENSG00000154153	intron_variant	RETREG1	reticulophagy regulator 1	RETREG1		NEALE2_20002_1093
rs28645263	0.00369684	-0.0777372	0.925208	Pulmonary embolism +/- dvt | non-cancer illness code, self-reported	cardiovascular disease	5	16612885	C	T	0.417619	0.178716	0.0376641	2.08523e-06	301529	3	0	df.c_atleast1dose_GWAS_LD_clumping_r2_0.5.csv	2999	361141	TRUE	ENSG00000154153	intron_variant	RETREG1	reticulophagy regulator 1	RETREG1		NEALE2_20002_1093
rs79158353	0.00372306	0.0789036	1.0821	Trauma exposure in major depressive disorder	measurement	10	78798475	A	T	0.0817853	-0.304397	0.0674946	6.4845e-06	301529	23	13	df.c_atleast1dose_GWAS_LD_clumping_r2_0.5.csv	13393	22880	TRUE	ENSG00000156113	intron_variant	KCNMA1	potassium calcium-activated channel subfamily M alpha 1	KCNMA1	PMID:31969693	GCST009983
rs9661909	0.00373751	0.11977		Myeloblastin levels	measurement	1	206714818	T	C	0.50554	-0.282169	0.0587359	1.55508e-06	199223	11	6	df.c_2dose_GWAS_LD_clumping_r2_0.5.csv		1323	TRUE	ENSG00000266094	intron_variant	RASSF5	Ras association domain family member 5	RASSF5	PMID:33303764	GCST90010253
rs9661909	0.00373751	0.11977		Myeloblastin levels	measurement	1	206714818	T	C	0.504891	-0.125213	0.0367138	0.000648378	301529			df.c_atleast1dose_GWAS_LD_clumping_r2_0.5.csv		1323	TRUE	ENSG00000266094	intron_variant	RASSF5	Ras association domain family member 5	RASSF5	PMID:33303764	GCST90010253
rs4073656	0.00373753	-0.0144061	0.985697	Snoring	phenotype	2	48981646	G	A	0.502083	-0.287743	0.0587982	9.89389e-07	199223	5	3	df.c_2dose_GWAS_LD_clumping_r2_0.5.csv	125656	336320	TRUE	ENSG00000138039	intron_variant	LHCGR	luteinizing hormone/choriogonadotropin receptor	LHCGR		NEALE2_1210
rs4991425	0.00374	-0.07338	0.929248	""""Other and unspecified polyneuropathies, also in other diseases""""	nervous system disease	10	123485856	T	C	0.363185	-0.287656	0.0612222	2.62011e-06	199223	10	8	df.c_2dose_GWAS_LD_clumping_r2_0.5.csv	3263	259835	TRUE							FINNGEN_R6_G6_POLYOTHUNS
rs79158353	0.00375	-0.16984	0.8438	Agranulocytosis	phenotype	10	78798475	A	T	0.0817853	-0.304397	0.0674946	6.4845e-06	301529	23	13	df.c_atleast1dose_GWAS_LD_clumping_r2_0.5.csv	1885	258515	TRUE	ENSG00000156113	intron_variant	KCNMA1	potassium calcium-activated channel subfamily M alpha 1	KCNMA1		FINNGEN_R6_D3_AGRANULOCYTOSIS
rs2874139	0.00377	-0.03315	0.967393	Internar derangement of knee	phenotype	4	169751502	C	G	0.680009	-0.287577	0.0632727	5.49245e-06	199223	43	15	df.c_2dose_GWAS_LD_clumping_r2_0.5.csv	23828	197242	TRUE	ENSG00000129116	intron_variant	PALLD	palladin, cytoskeletal associated protein	PALLD		FINNGEN_R6_M13_KNEEDERANGEMENTS
rs2874139	0.00377	-0.03315	0.967393	Internar derangement of knee	phenotype	4	169751502	C	G	0.680938	-0.137253	0.0395555	0.000520688	301529			df.c_atleast1dose_GWAS_LD_clumping_r2_0.5.csv	23828	197242	TRUE	ENSG00000129116	intron_variant	PALLD	palladin, cytoskeletal associated protein	PALLD		FINNGEN_R6_M13_KNEEDERANGEMENTS
rs72718228	0.00379	0.18415	1.2022	Other noninflammatory disorders of vulva and perineum	reproductive system or breast disease	14	69475527	T	C	0.0903761	0.493443	0.104782	2.48623e-06	199223	5	4	df.c_2dose_GWAS_LD_clumping_r2_0.5.csv	1490	83083	TRUE							FINNGEN_R6_N14_OTHNONINFVULV
rs7590599	0.0038	0.053	1.05443	Nonspecific findings on examination of blood	Uncategorised	2	108915136	C	T	0.604469	0.162837	0.0494046	0.000980793	301529			df.c_1dose_GWAS_LD_clumping_r2_0.5.csv	6619	408961	TRUE	ENSG00000198203	intron_variant	SULT1C2	sulfotransferase family 1C member 2	SULT1C2		SAIGE_790
rs7590599	0.0038	0.053	1.05443	Nonspecific findings on examination of blood	Uncategorised	2	108915136	C	T	0.604267	0.23275	0.0599082	0.000102286	199223			df.c_2dose_GWAS_LD_clumping_r2_0.5.csv	6619	408961	TRUE	ENSG00000198203	intron_variant	SULT1C2	sulfotransferase family 1C member 2	SULT1C2		SAIGE_790
rs7590599	0.0038	0.053	1.05443	Nonspecific findings on examination of blood	Uncategorised	2	108915136	C	T	0.604469	0.181728	0.0375004	1.25954e-06	301529	8	5	df.c_atleast1dose_GWAS_LD_clumping_r2_0.5.csv	6619	408961	TRUE	ENSG00000198203	intron_variant	SULT1C2	sulfotransferase family 1C member 2	SULT1C2		SAIGE_790
rs7590599	0.00380736	0.147543		OTU97_73 (Prevotella) prevalence	measurement	2	108915136	C	T	0.604469	0.162837	0.0494046	0.000980793	301529			df.c_1dose_GWAS_LD_clumping_r2_0.5.csv		8956	TRUE	ENSG00000198203	intron_variant	SULT1C2	sulfotransferase family 1C member 2	SULT1C2	PMID:33462482	GCST90011611
rs7590599	0.00380736	0.147543		OTU97_73 (Prevotella) prevalence	measurement	2	108915136	C	T	0.604267	0.23275	0.0599082	0.000102286	199223			df.c_2dose_GWAS_LD_clumping_r2_0.5.csv		8956	TRUE	ENSG00000198203	intron_variant	SULT1C2	sulfotransferase family 1C member 2	SULT1C2	PMID:33462482	GCST90011611
rs7590599	0.00380736	0.147543		OTU97_73 (Prevotella) prevalence	measurement	2	108915136	C	T	0.604469	0.181728	0.0375004	1.25954e-06	301529	8	5	df.c_atleast1dose_GWAS_LD_clumping_r2_0.5.csv		8956	TRUE	ENSG00000198203	intron_variant	SULT1C2	sulfotransferase family 1C member 2	SULT1C2	PMID:33462482	GCST90011611
rs56150535	0.003812	-0.0858		Indoleacetate levels	measurement	15	31647722	T	C	0.359256	0.219571	0.0502408	1.24031e-05	301529			df.c_1dose_GWAS_LD_clumping_r2_0.5.csv		291	TRUE	ENSG00000169926	intron_variant	KLF13	Kruppel like factor 13	KLF13	PMID:33437055	GCST90026186
rs56150535	0.003812	-0.0858		Indoleacetate levels	measurement	15	31647722	T	C	0.359256	0.202574	0.0381417	1.08969e-07	301529	33	20	df.c_atleast1dose_GWAS_LD_clumping_r2_0.5.csv		291	TRUE	ENSG00000169926	intron_variant	KLF13	Kruppel like factor 13	KLF13	PMID:33437055	GCST90026186
rs28645263	0.00383	0.249	1.28274	Other cns infection and poliomyelitis	infectious disease	5	16612885	C	T	0.416262	1.01431	0.230453	1.07558e-05	198671	3	0	df.b_2dose_GWAS_LD_clumping_r2_0.5.csv	289	408177	TRUE	ENSG00000154153	intron_variant	RETREG1	reticulophagy regulator 1	RETREG1		SAIGE_324
rs28645263	0.00383	0.249	1.28274	Other cns infection and poliomyelitis	infectious disease	5	16612885	C	T	0.417466	0.394436	0.112861	0.000474289	300176			df.b_atleast1dose_GWAS_LD_clumping_r2_0.5.csv	289	408177	TRUE	ENSG00000154153	intron_variant	RETREG1	reticulophagy regulator 1	RETREG1		SAIGE_324
rs28645263	0.00383	0.249	1.28274	Other cns infection and poliomyelitis	infectious disease	5	16612885	C	T	0.416446	0.3472	0.0604864	9.4608e-09	199223	3	3	df.c_2dose_GWAS_LD_clumping_r2_0.5.csv	289	408177	TRUE	ENSG00000154153	intron_variant	RETREG1	reticulophagy regulator 1	RETREG1		SAIGE_324
rs28645263	0.00383	0.249	1.28274	Other cns infection and poliomyelitis	infectious disease	5	16612885	C	T	0.417619	0.178716	0.0376641	2.08523e-06	301529	3	0	df.c_atleast1dose_GWAS_LD_clumping_r2_0.5.csv	289	408177	TRUE	ENSG00000154153	intron_variant	RETREG1	reticulophagy regulator 1	RETREG1		SAIGE_324
rs2874139	0.00383	-0.03165	0.968846	""""Neurotic, stress-related and somatoform disorders""""	nervous system disease	4	169751502	C	G	0.680009	-0.287577	0.0632727	5.49245e-06	199223	43	15	df.c_2dose_GWAS_LD_clumping_r2_0.5.csv	24859	260405	TRUE	ENSG00000129116	intron_variant	PALLD	palladin, cytoskeletal associated protein	PALLD		FINNGEN_R6_F5_NEUROTIC
rs2874139	0.00383	-0.03165	0.968846	""""Neurotic, stress-related and somatoform disorders""""	nervous system disease	4	169751502	C	G	0.680938	-0.137253	0.0395555	0.000520688	301529			df.c_atleast1dose_GWAS_LD_clumping_r2_0.5.csv	24859	260405	TRUE	ENSG00000129116	intron_variant	PALLD	palladin, cytoskeletal associated protein	PALLD		FINNGEN_R6_F5_NEUROTIC
rs9661909	0.00385	0.10539	1.11114	Other pleural conditions	phenotype	1	206714818	T	C	0.50554	-0.282169	0.0587359	1.55508e-06	199223	11	6	df.c_2dose_GWAS_LD_clumping_r2_0.5.csv	1556	253500	TRUE	ENSG00000266094	intron_variant	RASSF5	Ras association domain family member 5	RASSF5		FINNGEN_R6_J10_PLEUROTH
rs9661909	0.00385	0.10539	1.11114	Other pleural conditions	phenotype	1	206714818	T	C	0.504891	-0.125213	0.0367138	0.000648378	301529			df.c_atleast1dose_GWAS_LD_clumping_r2_0.5.csv	1556	253500	TRUE	ENSG00000266094	intron_variant	RASSF5	Ras association domain family member 5	RASSF5		FINNGEN_R6_J10_PLEUROTH
rs111692702	0.00385594	-0.0947322	0.909616	None of the above | qualifications	Uncategorised	19	15651802	A	G	0.00867606	1.72936	0.371373	3.21368e-06	199223	3	3	df.c_2dose_GWAS_LD_clumping_r2_0.5.csv	61093	357549	TRUE	ENSG00000171954	intron_variant	CYP4F22	cytochrome P450 family 4 subfamily F member 22	CYP4F22		NEALE2_6138_100
rs111692702	0.00385594	-0.0947322	0.909616	None of the above | qualifications	Uncategorised	19	15651802	A	G	0.00871068	0.838635	0.211242	7.18682e-05	301529			df.c_atleast1dose_GWAS_LD_clumping_r2_0.5.csv	61093	357549	TRUE	ENSG00000171954	intron_variant	CYP4F22	cytochrome P450 family 4 subfamily F member 22	CYP4F22		NEALE2_6138_100
rs111692702	0.003857	-0.0558742		Reticulocyte fraction of red cells	measurement	19	15651802	A	G	0.00867606	1.72936	0.371373	3.21368e-06	199223	3	3	df.c_2dose_GWAS_LD_clumping_r2_0.5.csv		170690	TRUE	ENSG00000171954	intron_variant	CYP4F22	cytochrome P450 family 4 subfamily F member 22	CYP4F22	PMID:27863252	GCST004619
rs111692702	0.003857	-0.0558742		Reticulocyte fraction of red cells	measurement	19	15651802	A	G	0.00871068	0.838635	0.211242	7.18682e-05	301529			df.c_atleast1dose_GWAS_LD_clumping_r2_0.5.csv		170690	TRUE	ENSG00000171954	intron_variant	CYP4F22	cytochrome P450 family 4 subfamily F member 22	CYP4F22	PMID:27863252	GCST004619
rs9661909	0.00386	-0.0285	0.971902	Chemotherapy	Uncategorised	1	206714818	T	C	0.50554	-0.282169	0.0587359	1.55508e-06	199223	11	6	df.c_2dose_GWAS_LD_clumping_r2_0.5.csv	21798	392402	TRUE	ENSG00000266094	intron_variant	RASSF5	Ras association domain family member 5	RASSF5		SAIGE_197
rs9661909	0.00386	-0.0285	0.971902	Chemotherapy	Uncategorised	1	206714818	T	C	0.504891	-0.125213	0.0367138	0.000648378	301529			df.c_atleast1dose_GWAS_LD_clumping_r2_0.5.csv	21798	392402	TRUE	ENSG00000266094	intron_variant	RASSF5	Ras association domain family member 5	RASSF5		SAIGE_197
rs4073656	0.00387213	-0.0135256	0.986565	None of the above | mineral and other dietary supplements	Uncategorised	2	48981646	G	A	0.502083	-0.287743	0.0587982	9.89389e-07	199223	5	3	df.c_2dose_GWAS_LD_clumping_r2_0.5.csv	155206	360016	TRUE	ENSG00000138039	intron_variant	LHCGR	luteinizing hormone/choriogonadotropin receptor	LHCGR		NEALE2_6179_100
rs7590599	0.003873	0.1676		X-23644 levels	measurement	2	108915136	C	T	0.604469	0.162837	0.0494046	0.000980793	301529			df.c_1dose_GWAS_LD_clumping_r2_0.5.csv		291	TRUE	ENSG00000198203	intron_variant	SULT1C2	sulfotransferase family 1C member 2	SULT1C2	PMID:33437055	GCST90026321
rs7590599	0.003873	0.1676		X-23644 levels	measurement	2	108915136	C	T	0.604267	0.23275	0.0599082	0.000102286	199223			df.c_2dose_GWAS_LD_clumping_r2_0.5.csv		291	TRUE	ENSG00000198203	intron_variant	SULT1C2	sulfotransferase family 1C member 2	SULT1C2	PMID:33437055	GCST90026321
rs7590599	0.003873	0.1676		X-23644 levels	measurement	2	108915136	C	T	0.604469	0.181728	0.0375004	1.25954e-06	301529	8	5	df.c_atleast1dose_GWAS_LD_clumping_r2_0.5.csv		291	TRUE	ENSG00000198203	intron_variant	SULT1C2	sulfotransferase family 1C member 2	SULT1C2	PMID:33437055	GCST90026321
rs56150535	0.00388	-0.0071		Lung function (FEV1/FVC)	measurement	15	31647722	T	C	0.359256	0.219571	0.0502408	1.24031e-05	301529			df.c_1dose_GWAS_LD_clumping_r2_0.5.csv		321047	TRUE	ENSG00000169926	intron_variant	KLF13	Kruppel like factor 13	KLF13	PMID:30804560	GCST007431
rs56150535	0.00388	-0.0071		Lung function (FEV1/FVC)	measurement	15	31647722	T	C	0.359256	0.202574	0.0381417	1.08969e-07	301529	33	20	df.c_atleast1dose_GWAS_LD_clumping_r2_0.5.csv		321047	TRUE	ENSG00000169926	intron_variant	KLF13	Kruppel like factor 13	KLF13	PMID:30804560	GCST007431
rs3737328	0.0038889	0.181575	1.1991	Doctor's advice | reason former drinker stopped drinking alcohol	Uncategorised	13	110866065	T	C	0.246354	0.198244	0.0424764	3.05399e-06	301529	4	4	df.c_atleast1dose_GWAS_LD_clumping_r2_0.5.csv	700	12110	TRUE	ENSG00000187498	intron_variant	COL4A1	collagen type IV alpha 1 chain	COL4A1		NEALE2_3859_2
rs28645263	0.00391	-0.22	0.802519	Atrophic gastritis	gastrointestinal disease	5	16612885	C	T	0.416262	1.01431	0.230453	1.07558e-05	198671	3	0	df.b_2dose_GWAS_LD_clumping_r2_0.5.csv	370	378494	TRUE	ENSG00000154153	intron_variant	RETREG1	reticulophagy regulator 1	RETREG1		SAIGE_535_2
rs28645263	0.00391	-0.22	0.802519	Atrophic gastritis	gastrointestinal disease	5	16612885	C	T	0.417466	0.394436	0.112861	0.000474289	300176			df.b_atleast1dose_GWAS_LD_clumping_r2_0.5.csv	370	378494	TRUE	ENSG00000154153	intron_variant	RETREG1	reticulophagy regulator 1	RETREG1		SAIGE_535_2
rs28645263	0.00391	-0.22	0.802519	Atrophic gastritis	gastrointestinal disease	5	16612885	C	T	0.416446	0.3472	0.0604864	9.4608e-09	199223	3	3	df.c_2dose_GWAS_LD_clumping_r2_0.5.csv	370	378494	TRUE	ENSG00000154153	intron_variant	RETREG1	reticulophagy regulator 1	RETREG1		SAIGE_535_2
rs28645263	0.00391	-0.22	0.802519	Atrophic gastritis	gastrointestinal disease	5	16612885	C	T	0.417619	0.178716	0.0376641	2.08523e-06	301529	3	0	df.c_atleast1dose_GWAS_LD_clumping_r2_0.5.csv	370	378494	TRUE	ENSG00000154153	intron_variant	RETREG1	reticulophagy regulator 1	RETREG1		SAIGE_535_2
rs4991425	0.00391	-0.10396	0.901261	Otosclerosis	disease of ear	10	123485856	T	C	0.363185	-0.287656	0.0612222	2.62011e-06	199223	10	8	df.c_2dose_GWAS_LD_clumping_r2_0.5.csv	1563	250844	TRUE							FINNGEN_R6_H8_OTOSCLE
rs4687124	0.00391977	-0.351916	0.703339	Otosclerosis | non-cancer illness code, self-reported	disease of ear	3	189840935	G	A	0.231762	0.319337	0.0698652	4.85964e-06	199223	22	22	df.c_2dose_GWAS_LD_clumping_r2_0.5.csv	189	361141	TRUE							NEALE2_20002_1420
rs72718228	0.003937	-0.0939		N-acetylmethionine levels	measurement	14	69475527	T	C	0.0903761	0.493443	0.104782	2.48623e-06	199223	5	4	df.c_2dose_GWAS_LD_clumping_r2_0.5.csv		291	TRUE						PMID:33437055	GCST90026219
rs181987785	0.00395	-0.79043	0.45365	Perineal laceration during delivery	injury, poisoning or other complication	1	34977912	G	A	0.00546124	1.44894	0.284363	3.48022e-07	301529	30	30	df.c_atleast1dose_GWAS_LD_clumping_r2_0.5.csv	2592	118811	TRUE							FINNGEN_R6_O15_DELIV_PERIN_LACER
rs12466174	0.00395555	-0.0422973	0.958585	Conditional arithmetic | fi6	Uncategorised	2	184802609	T	G	0.121612	0.41682	0.0919475	5.80842e-06	199223	8	7	df.c_2dose_GWAS_LD_clumping_r2_0.5.csv	32237	102181	TRUE							NEALE2_4990
rs12466174	0.00395555	-0.0422973	0.958585	Conditional arithmetic | fi6	Uncategorised	2	184802609	T	G	0.121563	0.247555	0.0568433	1.33045e-05	301529	8	7	df.c_atleast1dose_GWAS_LD_clumping_r2_0.5.csv	32237	102181	TRUE							NEALE2_4990
rs3737328	0.00396	-0.171	0.842822	Prurigo and lichen	integumentary system disease	13	110866065	T	C	0.246354	0.198244	0.0424764	3.05399e-06	301529	4	4	df.c_atleast1dose_GWAS_LD_clumping_r2_0.5.csv	779	403451	TRUE	ENSG00000187498	intron_variant	COL4A1	collagen type IV alpha 1 chain	COL4A1		SAIGE_695_7
rs79158353	0.00396	-0.21676	0.805123	Drug-induced neutropenia	immune system disease	10	78798475	A	T	0.0817853	-0.304397	0.0674946	6.4845e-06	301529	23	13	df.c_atleast1dose_GWAS_LD_clumping_r2_0.5.csv	1125	260405	TRUE	ENSG00000156113	intron_variant	KCNMA1	potassium calcium-activated channel subfamily M alpha 1	KCNMA1		FINNGEN_R6_DRUGADVERS_NEUTROPENIA
rs7590599	0.00396937	0.0204387	1.02065	Wears glasses or contact lenses	disease of visual system	2	108915136	C	T	0.604469	0.162837	0.0494046	0.000980793	301529			df.c_1dose_GWAS_LD_clumping_r2_0.5.csv	38909	360677	TRUE	ENSG00000198203	intron_variant	SULT1C2	sulfotransferase family 1C member 2	SULT1C2		NEALE2_2207
rs7590599	0.00396937	0.0204387	1.02065	Wears glasses or contact lenses	disease of visual system	2	108915136	C	T	0.604267	0.23275	0.0599082	0.000102286	199223			df.c_2dose_GWAS_LD_clumping_r2_0.5.csv	38909	360677	TRUE	ENSG00000198203	intron_variant	SULT1C2	sulfotransferase family 1C member 2	SULT1C2		NEALE2_2207
rs7590599	0.00396937	0.0204387	1.02065	Wears glasses or contact lenses	disease of visual system	2	108915136	C	T	0.604469	0.181728	0.0375004	1.25954e-06	301529	8	5	df.c_atleast1dose_GWAS_LD_clumping_r2_0.5.csv	38909	360677	TRUE	ENSG00000198203	intron_variant	SULT1C2	sulfotransferase family 1C member 2	SULT1C2		NEALE2_2207
rs72718228	0.00398	0.61423	1.84823	Drug-induced systemic lupus erythematosus	musculoskeletal or connective tissue disease	14	69475527	T	C	0.0903761	0.493443	0.104782	2.48623e-06	199223	5	4	df.c_2dose_GWAS_LD_clumping_r2_0.5.csv	128	260405	TRUE							FINNGEN_R6_DRUGADVERS_SYSTEMIC_LUPUS_ERYTHEMAT
rs9661909	0.00398	0.165	1.17939	Ankylosing spondylitis	musculoskeletal or connective tissue disease	1	206714818	T	C	0.50554	-0.282169	0.0587359	1.55508e-06	199223	11	6	df.c_2dose_GWAS_LD_clumping_r2_0.5.csv	620	365705	TRUE	ENSG00000266094	intron_variant	RASSF5	Ras association domain family member 5	RASSF5		SAIGE_715_2
rs9661909	0.00398	0.165	1.17939	Ankylosing spondylitis	musculoskeletal or connective tissue disease	1	206714818	T	C	0.504891	-0.125213	0.0367138	0.000648378	301529			df.c_atleast1dose_GWAS_LD_clumping_r2_0.5.csv	620	365705	TRUE	ENSG00000266094	intron_variant	RASSF5	Ras association domain family member 5	RASSF5		SAIGE_715_2
rs187268954	0.004	0.0513685		Eosinophil counts	measurement	3	116529463	C	T	0.00392133	1.73649	0.357806	1.21513e-06	301529	4	3	df.c_atleast1dose_GWAS_LD_clumping_r2_0.5.csv		408112	TRUE						PMID:32888494	GCST90002381
rs28645263	0.00401	-0.05066	0.950602	Epilepsy	nervous system disease	5	16612885	C	T	0.416262	1.01431	0.230453	1.07558e-05	198671	3	0	df.b_2dose_GWAS_LD_clumping_r2_0.5.csv	7224	216069	TRUE	ENSG00000154153	intron_variant	RETREG1	reticulophagy regulator 1	RETREG1		FINNGEN_R6_G6_EPLEPSY
rs28645263	0.00401	-0.05066	0.950602	Epilepsy	nervous system disease	5	16612885	C	T	0.417466	0.394436	0.112861	0.000474289	300176			df.b_atleast1dose_GWAS_LD_clumping_r2_0.5.csv	7224	216069	TRUE	ENSG00000154153	intron_variant	RETREG1	reticulophagy regulator 1	RETREG1		FINNGEN_R6_G6_EPLEPSY
rs28645263	0.00401	-0.05066	0.950602	Epilepsy	nervous system disease	5	16612885	C	T	0.416446	0.3472	0.0604864	9.4608e-09	199223	3	3	df.c_2dose_GWAS_LD_clumping_r2_0.5.csv	7224	216069	TRUE	ENSG00000154153	intron_variant	RETREG1	reticulophagy regulator 1	RETREG1		FINNGEN_R6_G6_EPLEPSY
rs28645263	0.00401	-0.05066	0.950602	Epilepsy	nervous system disease	5	16612885	C	T	0.417619	0.178716	0.0376641	2.08523e-06	301529	3	0	df.c_atleast1dose_GWAS_LD_clumping_r2_0.5.csv	7224	216069	TRUE	ENSG00000154153	intron_variant	RETREG1	reticulophagy regulator 1	RETREG1		FINNGEN_R6_G6_EPLEPSY
rs7590599	0.00401	-0.33746	0.713581	Other and unspecified acquired haemolytic anaemias	hematologic disease	2	108915136	C	T	0.604469	0.162837	0.0494046	0.000980793	301529			df.c_1dose_GWAS_LD_clumping_r2_0.5.csv	153	260059	TRUE	ENSG00000198203	intron_variant	SULT1C2	sulfotransferase family 1C member 2	SULT1C2		FINNGEN_R6_D3_ACQHAEMOLYTICANAEMIANAS
rs7590599	0.00401	-0.33746	0.713581	Other and unspecified acquired haemolytic anaemias	hematologic disease	2	108915136	C	T	0.604267	0.23275	0.0599082	0.000102286	199223			df.c_2dose_GWAS_LD_clumping_r2_0.5.csv	153	260059	TRUE	ENSG00000198203	intron_variant	SULT1C2	sulfotransferase family 1C member 2	SULT1C2		FINNGEN_R6_D3_ACQHAEMOLYTICANAEMIANAS
rs7590599	0.00401	-0.33746	0.713581	Other and unspecified acquired haemolytic anaemias	hematologic disease	2	108915136	C	T	0.604469	0.181728	0.0375004	1.25954e-06	301529	8	5	df.c_atleast1dose_GWAS_LD_clumping_r2_0.5.csv	153	260059	TRUE	ENSG00000198203	intron_variant	SULT1C2	sulfotransferase family 1C member 2	SULT1C2		FINNGEN_R6_D3_ACQHAEMOLYTICANAEMIANAS
rs181987785	0.00402	0.59999	1.8221	Ulcerative colitis	gastrointestinal disease	1	34977912	G	A	0.00546124	1.44894	0.284363	3.48022e-07	301529	30	30	df.c_atleast1dose_GWAS_LD_clumping_r2_0.5.csv	5349	255054	TRUE							FINNGEN_R6_K11_ULCER
rs2874139	0.00403	-0.198	0.82037	Complication of colostomy or enterostomy	Uncategorised	4	169751502	C	G	0.680009	-0.287577	0.0632727	5.49245e-06	199223	43	15	df.c_2dose_GWAS_LD_clumping_r2_0.5.csv	502	395431	TRUE	ENSG00000129116	intron_variant	PALLD	palladin, cytoskeletal associated protein	PALLD		SAIGE_853
rs2874139	0.00403	-0.198	0.82037	Complication of colostomy or enterostomy	Uncategorised	4	169751502	C	G	0.680938	-0.137253	0.0395555	0.000520688	301529			df.c_atleast1dose_GWAS_LD_clumping_r2_0.5.csv	502	395431	TRUE	ENSG00000129116	intron_variant	PALLD	palladin, cytoskeletal associated protein	PALLD		SAIGE_853
rs79158353	0.00403049	-0.00606187		Daytime dozing / sleeping (narcolepsy)	measurement	10	78798475	A	T	0.0817853	-0.304397	0.0674946	6.4845e-06	301529	23	13	df.c_atleast1dose_GWAS_LD_clumping_r2_0.5.csv		359752	TRUE	ENSG00000156113	intron_variant	KCNMA1	potassium calcium-activated channel subfamily M alpha 1	KCNMA1		NEALE2_1220
rs28645263	0.00405405	-0.0177314	0.982425	Ever used hormone-replacement therapy (hrt)	Uncategorised	5	16612885	C	T	0.416262	1.01431	0.230453	1.07558e-05	198671	3	0	df.b_2dose_GWAS_LD_clumping_r2_0.5.csv	76179	193606	TRUE	ENSG00000154153	intron_variant	RETREG1	reticulophagy regulator 1	RETREG1		NEALE2_2814
rs28645263	0.00405405	-0.0177314	0.982425	Ever used hormone-replacement therapy (hrt)	Uncategorised	5	16612885	C	T	0.417466	0.394436	0.112861	0.000474289	300176			df.b_atleast1dose_GWAS_LD_clumping_r2_0.5.csv	76179	193606	TRUE	ENSG00000154153	intron_variant	RETREG1	reticulophagy regulator 1	RETREG1		NEALE2_2814
rs28645263	0.00405405	-0.0177314	0.982425	Ever used hormone-replacement therapy (hrt)	Uncategorised	5	16612885	C	T	0.416446	0.3472	0.0604864	9.4608e-09	199223	3	3	df.c_2dose_GWAS_LD_clumping_r2_0.5.csv	76179	193606	TRUE	ENSG00000154153	intron_variant	RETREG1	reticulophagy regulator 1	RETREG1		NEALE2_2814
rs28645263	0.00405405	-0.0177314	0.982425	Ever used hormone-replacement therapy (hrt)	Uncategorised	5	16612885	C	T	0.417619	0.178716	0.0376641	2.08523e-06	301529	3	0	df.c_atleast1dose_GWAS_LD_clumping_r2_0.5.csv	76179	193606	TRUE	ENSG00000154153	intron_variant	RETREG1	reticulophagy regulator 1	RETREG1		NEALE2_2814
rs4073656	0.00405504	-0.0143962	0.985707	None of the above | vascular/heart problems diagnosed by doctor	Uncategorised	2	48981646	G	A	0.502083	-0.287743	0.0587982	9.89389e-07	199223	5	3	df.c_2dose_GWAS_LD_clumping_r2_0.5.csv	106855	360420	TRUE	ENSG00000138039	intron_variant	LHCGR	luteinizing hormone/choriogonadotropin receptor	LHCGR		NEALE2_6150_100
rs56150535	0.00406	0.41335	1.51187	Anuria and oliguria	urinary system disease	15	31647722	T	C	0.359256	0.219571	0.0502408	1.24031e-05	301529			df.c_1dose_GWAS_LD_clumping_r2_0.5.csv	110	240986	TRUE	ENSG00000169926	intron_variant	KLF13	Kruppel like factor 13	KLF13		FINNGEN_R6_R18_ANURIA_OLIGU
rs56150535	0.00406	0.41335	1.51187	Anuria and oliguria	urinary system disease	15	31647722	T	C	0.359256	0.202574	0.0381417	1.08969e-07	301529	33	20	df.c_atleast1dose_GWAS_LD_clumping_r2_0.5.csv	110	240986	TRUE	ENSG00000169926	intron_variant	KLF13	Kruppel like factor 13	KLF13		FINNGEN_R6_R18_ANURIA_OLIGU
rs28645263	0.00407	-0.01995	0.980248	Symptoms and signs involving the digestive system and abdomen	phenotype	5	16612885	C	T	0.416262	1.01431	0.230453	1.07558e-05	198671	3	0	df.b_2dose_GWAS_LD_clumping_r2_0.5.csv	69391	260405	TRUE	ENSG00000154153	intron_variant	RETREG1	reticulophagy regulator 1	RETREG1		FINNGEN_R6_R18_SYMPTOMS_SIGNS_INVOLVI_DIGES_SYSTEM_ABDOMEN
rs28645263	0.00407	-0.01995	0.980248	Symptoms and signs involving the digestive system and abdomen	phenotype	5	16612885	C	T	0.417466	0.394436	0.112861	0.000474289	300176			df.b_atleast1dose_GWAS_LD_clumping_r2_0.5.csv	69391	260405	TRUE	ENSG00000154153	intron_variant	RETREG1	reticulophagy regulator 1	RETREG1		FINNGEN_R6_R18_SYMPTOMS_SIGNS_INVOLVI_DIGES_SYSTEM_ABDOMEN
rs28645263	0.00407	-0.01995	0.980248	Symptoms and signs involving the digestive system and abdomen	phenotype	5	16612885	C	T	0.416446	0.3472	0.0604864	9.4608e-09	199223	3	3	df.c_2dose_GWAS_LD_clumping_r2_0.5.csv	69391	260405	TRUE	ENSG00000154153	intron_variant	RETREG1	reticulophagy regulator 1	RETREG1		FINNGEN_R6_R18_SYMPTOMS_SIGNS_INVOLVI_DIGES_SYSTEM_ABDOMEN
rs28645263	0.00407	-0.01995	0.980248	Symptoms and signs involving the digestive system and abdomen	phenotype	5	16612885	C	T	0.417619	0.178716	0.0376641	2.08523e-06	301529	3	0	df.c_atleast1dose_GWAS_LD_clumping_r2_0.5.csv	69391	260405	TRUE	ENSG00000154153	intron_variant	RETREG1	reticulophagy regulator 1	RETREG1		FINNGEN_R6_R18_SYMPTOMS_SIGNS_INVOLVI_DIGES_SYSTEM_ABDOMEN
rs79158353	0.00408	-0.1012	0.903752	""""Pulmonary heart disease, diseases of pulmonary circulation""""	cardiovascular disease	10	78798475	A	T	0.0817853	-0.304397	0.0674946	6.4845e-06	301529	23	13	df.c_atleast1dose_GWAS_LD_clumping_r2_0.5.csv	5634	260405	TRUE	ENSG00000156113	intron_variant	KCNMA1	potassium calcium-activated channel subfamily M alpha 1	KCNMA1		FINNGEN_R6_I9_PULMHEART
rs4687124	0.00408942	-0.10165	0.903346	Chronic sinusitis | non-cancer illness code, self-reported	respiratory or thoracic disease	3	189840935	G	A	0.231762	0.319337	0.0698652	4.85964e-06	199223	22	22	df.c_2dose_GWAS_LD_clumping_r2_0.5.csv	2257	361141	TRUE							NEALE2_20002_1416
rs3737328	0.00409	0.47505	1.60809	""""Supernumerary teeth, distomolar, including avohilmo""""	Uncategorised	13	110866065	T	C	0.246354	0.198244	0.0424764	3.05399e-06	301529	4	4	df.c_atleast1dose_GWAS_LD_clumping_r2_0.5.csv	115	260405	TRUE	ENSG00000187498	intron_variant	COL4A1	collagen type IV alpha 1 chain	COL4A1		FINNGEN_R6_K11_SUPERN_TEETH_INCLAVO
rs9661909	0.0041	0.0609	1.06279	Other degenerative diseases of the nervous system	nervous system disease	1	206714818	T	C	0.50554	-0.282169	0.0587359	1.55508e-06	199223	11	6	df.c_2dose_GWAS_LD_clumping_r2_0.5.csv	5301	260405	TRUE	ENSG00000266094	intron_variant	RASSF5	Ras association domain family member 5	RASSF5		FINNGEN_R6_G6_NEURODEG
rs9661909	0.0041	0.0609	1.06279	Other degenerative diseases of the nervous system	nervous system disease	1	206714818	T	C	0.504891	-0.125213	0.0367138	0.000648378	301529			df.c_atleast1dose_GWAS_LD_clumping_r2_0.5.csv	5301	260405	TRUE	ENSG00000266094	intron_variant	RASSF5	Ras association domain family member 5	RASSF5		FINNGEN_R6_G6_NEURODEG
rs56150535	0.00410561	0.0288365	1.02926	Ever stopped smoking for 6+ months	biological process	15	31647722	T	C	0.359256	0.219571	0.0502408	1.24031e-05	301529			df.c_1dose_GWAS_LD_clumping_r2_0.5.csv	37903	87937	TRUE	ENSG00000169926	intron_variant	KLF13	Kruppel like factor 13	KLF13		NEALE2_2907
rs56150535	0.00410561	0.0288365	1.02926	Ever stopped smoking for 6+ months	biological process	15	31647722	T	C	0.359256	0.202574	0.0381417	1.08969e-07	301529	33	20	df.c_atleast1dose_GWAS_LD_clumping_r2_0.5.csv	37903	87937	TRUE	ENSG00000169926	intron_variant	KLF13	Kruppel like factor 13	KLF13		NEALE2_2907
rs181987785	0.00410821	1.92627		Age angina diagnosed	cardiovascular disease	1	34977912	G	A	0.00546124	1.44894	0.284363	3.48022e-07	301529	30	30	df.c_atleast1dose_GWAS_LD_clumping_r2_0.5.csv		10651	TRUE							NEALE2_3627_raw
rs72664942	0.00411	0.507	1.6603	Unspecified diffuse connective tissue disease	musculoskeletal or connective tissue disease	4	85808904	G	A	0.00650739	1.15438	0.332205	0.00051103	301529			df.c_1dose_GWAS_LD_clumping_r2_0.5.csv	2720	402124	TRUE	ENSG00000163625	intron_variant	WDFY3	WD repeat and FYVE domain containing 3	WDFY3		SAIGE_709_7
rs72664942	0.00411	0.507	1.6603	Unspecified diffuse connective tissue disease	musculoskeletal or connective tissue disease	4	85808904	G	A	0.00650739	1.17401	0.258846	5.7451e-06	301529	2	2	df.c_atleast1dose_GWAS_LD_clumping_r2_0.5.csv	2720	402124	TRUE	ENSG00000163625	intron_variant	WDFY3	WD repeat and FYVE domain containing 3	WDFY3		SAIGE_709_7
rs3737328	0.00412489	-0.460547	0.630938	Phenobarbitone | treatment/medication code	Uncategorised	13	110866065	T	C	0.246354	0.198244	0.0424764	3.05399e-06	301529	4	4	df.c_atleast1dose_GWAS_LD_clumping_r2_0.5.csv	105	361141	TRUE	ENSG00000187498	intron_variant	COL4A1	collagen type IV alpha 1 chain	COL4A1		NEALE2_20003_2038460068
rs2874139	0.00413	0.1122	1.11874	Unspecified diabetes without complications	pancreas disease	4	169751502	C	G	0.680009	-0.287577	0.0632727	5.49245e-06	199223	43	15	df.c_2dose_GWAS_LD_clumping_r2_0.5.csv	1566	216726	TRUE	ENSG00000129116	intron_variant	PALLD	palladin, cytoskeletal associated protein	PALLD		FINNGEN_R6_E4_DMNASNOCOMP
rs2874139	0.00413	0.1122	1.11874	Unspecified diabetes without complications	pancreas disease	4	169751502	C	G	0.680938	-0.137253	0.0395555	0.000520688	301529			df.c_atleast1dose_GWAS_LD_clumping_r2_0.5.csv	1566	216726	TRUE	ENSG00000129116	intron_variant	PALLD	palladin, cytoskeletal associated protein	PALLD		FINNGEN_R6_E4_DMNASNOCOMP
rs142193221	0.004137	-0.2495		Interleukin-2 receptor subunit beta measurement	measurement	22	21166165	A	G	0.00595962	1.3172	0.354238	0.000200477	301529			df.c_1dose_GWAS_LD_clumping_r2_0.5.csv		10708	TRUE	ENSG00000241973	intron_variant	PI4KA	phosphatidylinositol 4-kinase alpha	PI4KA	PMID:33328453	GCST90019480
rs142193221	0.004137	-0.2495		Interleukin-2 receptor subunit beta measurement	measurement	22	21166165	A	G	0.00595962	1.2739	0.273933	3.31294e-06	301529	6	6	df.c_atleast1dose_GWAS_LD_clumping_r2_0.5.csv		10708	TRUE	ENSG00000241973	intron_variant	PI4KA	phosphatidylinositol 4-kinase alpha	PI4KA	PMID:33328453	GCST90019480
rs28645263	0.00416914	-0.122855	0.884392	Sleep apnoea | non-cancer illness code, self-reported	respiratory or thoracic disease	5	16612885	C	T	0.416262	1.01431	0.230453	1.07558e-05	198671	3	0	df.b_2dose_GWAS_LD_clumping_r2_0.5.csv	1163	361141	TRUE	ENSG00000154153	intron_variant	RETREG1	reticulophagy regulator 1	RETREG1		NEALE2_20002_1123
rs28645263	0.00416914	-0.122855	0.884392	Sleep apnoea | non-cancer illness code, self-reported	respiratory or thoracic disease	5	16612885	C	T	0.417466	0.394436	0.112861	0.000474289	300176			df.b_atleast1dose_GWAS_LD_clumping_r2_0.5.csv	1163	361141	TRUE	ENSG00000154153	intron_variant	RETREG1	reticulophagy regulator 1	RETREG1		NEALE2_20002_1123
rs28645263	0.00416914	-0.122855	0.884392	Sleep apnoea | non-cancer illness code, self-reported	respiratory or thoracic disease	5	16612885	C	T	0.416446	0.3472	0.0604864	9.4608e-09	199223	3	3	df.c_2dose_GWAS_LD_clumping_r2_0.5.csv	1163	361141	TRUE	ENSG00000154153	intron_variant	RETREG1	reticulophagy regulator 1	RETREG1		NEALE2_20002_1123
rs28645263	0.00416914	-0.122855	0.884392	Sleep apnoea | non-cancer illness code, self-reported	respiratory or thoracic disease	5	16612885	C	T	0.417619	0.178716	0.0376641	2.08523e-06	301529	3	0	df.c_atleast1dose_GWAS_LD_clumping_r2_0.5.csv	1163	361141	TRUE	ENSG00000154153	intron_variant	RETREG1	reticulophagy regulator 1	RETREG1		NEALE2_20002_1123
rs7590599	0.00417	-0.06254	0.939375	Ganglion	musculoskeletal or connective tissue disease	2	108915136	C	T	0.604469	0.162837	0.0494046	0.000980793	301529			df.c_1dose_GWAS_LD_clumping_r2_0.5.csv	4648	202372	TRUE	ENSG00000198203	intron_variant	SULT1C2	sulfotransferase family 1C member 2	SULT1C2		FINNGEN_R6_M13_GANGLION
rs7590599	0.00417	-0.06254	0.939375	Ganglion	musculoskeletal or connective tissue disease	2	108915136	C	T	0.604267	0.23275	0.0599082	0.000102286	199223			df.c_2dose_GWAS_LD_clumping_r2_0.5.csv	4648	202372	TRUE	ENSG00000198203	intron_variant	SULT1C2	sulfotransferase family 1C member 2	SULT1C2		FINNGEN_R6_M13_GANGLION
rs7590599	0.00417	-0.06254	0.939375	Ganglion	musculoskeletal or connective tissue disease	2	108915136	C	T	0.604469	0.181728	0.0375004	1.25954e-06	301529	8	5	df.c_atleast1dose_GWAS_LD_clumping_r2_0.5.csv	4648	202372	TRUE	ENSG00000198203	intron_variant	SULT1C2	sulfotransferase family 1C member 2	SULT1C2		FINNGEN_R6_M13_GANGLION
rs72664942	0.00417732	-0.203983	0.815476	Financial reasons | why stopped smoking	Uncategorised	4	85808904	G	A	0.00650739	1.15438	0.332205	0.00051103	301529			df.c_1dose_GWAS_LD_clumping_r2_0.5.csv	21653	88516	TRUE	ENSG00000163625	intron_variant	WDFY3	WD repeat and FYVE domain containing 3	WDFY3		NEALE2_6157_4
rs72664942	0.00417732	-0.203983	0.815476	Financial reasons | why stopped smoking	Uncategorised	4	85808904	G	A	0.00650739	1.17401	0.258846	5.7451e-06	301529	2	2	df.c_atleast1dose_GWAS_LD_clumping_r2_0.5.csv	21653	88516	TRUE	ENSG00000163625	intron_variant	WDFY3	WD repeat and FYVE domain containing 3	WDFY3		NEALE2_6157_4
rs9661909	0.00418	0.41928	1.52087	""""Benign neoplasm: Orbit, unspecified""""	Uncategorised	1	206714818	T	C	0.50554	-0.282169	0.0587359	1.55508e-06	199223	11	6	df.c_2dose_GWAS_LD_clumping_r2_0.5.csv	96	260405	TRUE	ENSG00000266094	intron_variant	RASSF5	Ras association domain family member 5	RASSF5		FINNGEN_R6_CD2_BENIGN_ORBIT_NOS
rs9661909	0.00418	0.41928	1.52087	""""Benign neoplasm: Orbit, unspecified""""	Uncategorised	1	206714818	T	C	0.504891	-0.125213	0.0367138	0.000648378	301529			df.c_atleast1dose_GWAS_LD_clumping_r2_0.5.csv	96	260405	TRUE	ENSG00000266094	intron_variant	RASSF5	Ras association domain family member 5	RASSF5		FINNGEN_R6_CD2_BENIGN_ORBIT_NOS
rs4073656	0.004186	-0.00670305		Experiencing mood swings	measurement	2	48981646	G	A	0.502083	-0.287743	0.0587982	9.89389e-07	199223	5	3	df.c_2dose_GWAS_LD_clumping_r2_0.5.csv		373733	TRUE	ENSG00000138039	intron_variant	LHCGR	luteinizing hormone/choriogonadotropin receptor	LHCGR	PMID:29500382	GCST006944
rs4073656	0.00419	-0.214	0.807348	Disorders of bilirubin excretion	genetic, familial or congenital disease	2	48981646	G	A	0.502083	-0.287743	0.0587982	9.89389e-07	199223	5	3	df.c_2dose_GWAS_LD_clumping_r2_0.5.csv	365	407902	TRUE	ENSG00000138039	intron_variant	LHCGR	luteinizing hormone/choriogonadotropin receptor	LHCGR		SAIGE_277_4
rs4991425	0.00419	-0.40736	0.665405	""""Collapsed vertebra, not elsewhere classified""""	musculoskeletal or connective tissue disease	10	123485856	T	C	0.363185	-0.287656	0.0612222	2.62011e-06	199223	10	8	df.c_2dose_GWAS_LD_clumping_r2_0.5.csv	101	194390	TRUE							FINNGEN_R6_M13_VERTEBCOLLAPSE
rs28645263	0.0042	-0.0512	0.950089	Cardiac conduction disorders	cardiovascular disease	5	16612885	C	T	0.416262	1.01431	0.230453	1.07558e-05	198671	3	0	df.b_2dose_GWAS_LD_clumping_r2_0.5.csv	6959	387878	TRUE	ENSG00000154153	intron_variant	RETREG1	reticulophagy regulator 1	RETREG1		SAIGE_426
rs28645263	0.0042	-0.0512	0.950089	Cardiac conduction disorders	cardiovascular disease	5	16612885	C	T	0.417466	0.394436	0.112861	0.000474289	300176			df.b_atleast1dose_GWAS_LD_clumping_r2_0.5.csv	6959	387878	TRUE	ENSG00000154153	intron_variant	RETREG1	reticulophagy regulator 1	RETREG1		SAIGE_426
rs28645263	0.0042	-0.0512	0.950089	Cardiac conduction disorders	cardiovascular disease	5	16612885	C	T	0.416446	0.3472	0.0604864	9.4608e-09	199223	3	3	df.c_2dose_GWAS_LD_clumping_r2_0.5.csv	6959	387878	TRUE	ENSG00000154153	intron_variant	RETREG1	reticulophagy regulator 1	RETREG1		SAIGE_426
rs28645263	0.0042	-0.0512	0.950089	Cardiac conduction disorders	cardiovascular disease	5	16612885	C	T	0.417619	0.178716	0.0376641	2.08523e-06	301529	3	0	df.c_atleast1dose_GWAS_LD_clumping_r2_0.5.csv	6959	387878	TRUE	ENSG00000154153	intron_variant	RETREG1	reticulophagy regulator 1	RETREG1		SAIGE_426
rs72664942	0.00420721	-0.0942877	0.910021	High blood pressure | vascular/heart problems diagnosed by doctor	measurement	4	85808904	G	A	0.00650739	1.15438	0.332205	0.00051103	301529			df.c_1dose_GWAS_LD_clumping_r2_0.5.csv	97139	360420	TRUE	ENSG00000163625	intron_variant	WDFY3	WD repeat and FYVE domain containing 3	WDFY3		NEALE2_6150_4
rs72664942	0.00420721	-0.0942877	0.910021	High blood pressure | vascular/heart problems diagnosed by doctor	measurement	4	85808904	G	A	0.00650739	1.17401	0.258846	5.7451e-06	301529	2	2	df.c_atleast1dose_GWAS_LD_clumping_r2_0.5.csv	97139	360420	TRUE	ENSG00000163625	intron_variant	WDFY3	WD repeat and FYVE domain containing 3	WDFY3		NEALE2_6150_4
rs28645263	0.00421	0.32585	1.38521	Isolated proteinuria with specified morphological lesion	phenotype	5	16612885	C	T	0.416262	1.01431	0.230453	1.07558e-05	198671	3	0	df.b_2dose_GWAS_LD_clumping_r2_0.5.csv	161	256890	TRUE	ENSG00000154153	intron_variant	RETREG1	reticulophagy regulator 1	RETREG1		FINNGEN_R6_N14_ISOLPROTEINURIA
rs28645263	0.00421	0.32585	1.38521	Isolated proteinuria with specified morphological lesion	phenotype	5	16612885	C	T	0.417466	0.394436	0.112861	0.000474289	300176			df.b_atleast1dose_GWAS_LD_clumping_r2_0.5.csv	161	256890	TRUE	ENSG00000154153	intron_variant	RETREG1	reticulophagy regulator 1	RETREG1		FINNGEN_R6_N14_ISOLPROTEINURIA
rs28645263	0.00421	0.32585	1.38521	Isolated proteinuria with specified morphological lesion	phenotype	5	16612885	C	T	0.416446	0.3472	0.0604864	9.4608e-09	199223	3	3	df.c_2dose_GWAS_LD_clumping_r2_0.5.csv	161	256890	TRUE	ENSG00000154153	intron_variant	RETREG1	reticulophagy regulator 1	RETREG1		FINNGEN_R6_N14_ISOLPROTEINURIA
rs28645263	0.00421	0.32585	1.38521	Isolated proteinuria with specified morphological lesion	phenotype	5	16612885	C	T	0.417619	0.178716	0.0376641	2.08523e-06	301529	3	0	df.c_atleast1dose_GWAS_LD_clumping_r2_0.5.csv	161	256890	TRUE	ENSG00000154153	intron_variant	RETREG1	reticulophagy regulator 1	RETREG1		FINNGEN_R6_N14_ISOLPROTEINURIA
rs7590599	0.00421	-0.0329	0.967635	Osteoarthritis; localized	Uncategorised	2	108915136	C	T	0.604469	0.162837	0.0494046	0.000980793	301529			df.c_1dose_GWAS_LD_clumping_r2_0.5.csv	17691	398213	TRUE	ENSG00000198203	intron_variant	SULT1C2	sulfotransferase family 1C member 2	SULT1C2		SAIGE_740_1
rs7590599	0.00421	-0.0329	0.967635	Osteoarthritis; localized	Uncategorised	2	108915136	C	T	0.604267	0.23275	0.0599082	0.000102286	199223			df.c_2dose_GWAS_LD_clumping_r2_0.5.csv	17691	398213	TRUE	ENSG00000198203	intron_variant	SULT1C2	sulfotransferase family 1C member 2	SULT1C2		SAIGE_740_1
rs7590599	0.00421	-0.0329	0.967635	Osteoarthritis; localized	Uncategorised	2	108915136	C	T	0.604469	0.181728	0.0375004	1.25954e-06	301529	8	5	df.c_atleast1dose_GWAS_LD_clumping_r2_0.5.csv	17691	398213	TRUE	ENSG00000198203	intron_variant	SULT1C2	sulfotransferase family 1C member 2	SULT1C2		SAIGE_740_1
rs28718712	0.00423	0.236	1.26617	Ventricular fibrillation and flutter	cardiovascular disease	17	29882071	T	G	0.67118	-0.28743	0.0620398	3.60414e-06	199223	32	4	df.c_2dose_GWAS_LD_clumping_r2_0.5.csv	333	381252	TRUE							SAIGE_427_41
rs28718712	0.00423	0.236	1.26617	Ventricular fibrillation and flutter	cardiovascular disease	17	29882071	T	G	0.671803	-0.138828	0.0387707	0.000342611	301529			df.c_atleast1dose_GWAS_LD_clumping_r2_0.5.csv	333	381252	TRUE							SAIGE_427_41
rs2874139	0.00423	0.603	1.82759	Autism	nervous system disease	4	169751502	C	G	0.680009	-0.287577	0.0632727	5.49245e-06	199223	43	15	df.c_2dose_GWAS_LD_clumping_r2_0.5.csv	54	408432	TRUE	ENSG00000129116	intron_variant	PALLD	palladin, cytoskeletal associated protein	PALLD		SAIGE_313_3
rs2874139	0.00423	0.603	1.82759	Autism	nervous system disease	4	169751502	C	G	0.680938	-0.137253	0.0395555	0.000520688	301529			df.c_atleast1dose_GWAS_LD_clumping_r2_0.5.csv	54	408432	TRUE	ENSG00000129116	intron_variant	PALLD	palladin, cytoskeletal associated protein	PALLD		SAIGE_313_3
rs9661909	0.00423	0.41805	1.519	""""Benign neoplasm: Orbit, unspecified (controls excluding all cancers)""""	Uncategorised	1	206714818	T	C	0.50554	-0.282169	0.0587359	1.55508e-06	199223	11	6	df.c_2dose_GWAS_LD_clumping_r2_0.5.csv	96	209169	TRUE	ENSG00000266094	intron_variant	RASSF5	Ras association domain family member 5	RASSF5		FINNGEN_R6_CD2_BENIGN_ORBIT_NOS_EXALLC
rs9661909	0.00423	0.41805	1.519	""""Benign neoplasm: Orbit, unspecified (controls excluding all cancers)""""	Uncategorised	1	206714818	T	C	0.504891	-0.125213	0.0367138	0.000648378	301529			df.c_atleast1dose_GWAS_LD_clumping_r2_0.5.csv	96	209169	TRUE	ENSG00000266094	intron_variant	RASSF5	Ras association domain family member 5	RASSF5		FINNGEN_R6_CD2_BENIGN_ORBIT_NOS_EXALLC
rs4687124	0.00425	0.15304	1.16537	Oher diseases of blood and blood-forming organs	hematologic disease	3	189840935	G	A	0.231762	0.319337	0.0698652	4.85964e-06	199223	22	22	df.c_2dose_GWAS_LD_clumping_r2_0.5.csv	923	257553	TRUE							FINNGEN_R6_D3_OTHERBLOOD
rs56150535	0.00425	-0.479	0.619402	Bone marrow or stem cell transplant	Uncategorised	15	31647722	T	C	0.359256	0.219571	0.0502408	1.24031e-05	301529			df.c_1dose_GWAS_LD_clumping_r2_0.5.csv	79	408961	TRUE	ENSG00000169926	intron_variant	KLF13	Kruppel like factor 13	KLF13		SAIGE_860
rs56150535	0.00425	-0.479	0.619402	Bone marrow or stem cell transplant	Uncategorised	15	31647722	T	C	0.359256	0.202574	0.0381417	1.08969e-07	301529	33	20	df.c_atleast1dose_GWAS_LD_clumping_r2_0.5.csv	79	408961	TRUE	ENSG00000169926	intron_variant	KLF13	Kruppel like factor 13	KLF13		SAIGE_860
rs12466174	0.00425813	-0.0383565	0.96237	Ever suffered mental distress preventing usual activities	measurement	2	184802609	T	G	0.121612	0.41682	0.0919475	5.80842e-06	199223	8	7	df.c_2dose_GWAS_LD_clumping_r2_0.5.csv	38681	116527	TRUE							NEALE2_20500
rs12466174	0.00425813	-0.0383565	0.96237	Ever suffered mental distress preventing usual activities	measurement	2	184802609	T	G	0.121563	0.247555	0.0568433	1.33045e-05	301529	8	7	df.c_atleast1dose_GWAS_LD_clumping_r2_0.5.csv	38681	116527	TRUE							NEALE2_20500
rs79158353	0.00426078	-0.49882	0.607247	Bimatoprost | treatment/medication code	measurement	10	78798475	A	T	0.0817853	-0.304397	0.0674946	6.4845e-06	301529	23	13	df.c_atleast1dose_GWAS_LD_clumping_r2_0.5.csv	220	361141	TRUE	ENSG00000156113	intron_variant	KCNMA1	potassium calcium-activated channel subfamily M alpha 1	KCNMA1		NEALE2_20003_1141179914
rs79158353	0.00427	0.277	1.31917	Cancer of esophagus	cell proliferation disorder	10	78798475	A	T	0.0817853	-0.304397	0.0674946	6.4845e-06	301529	23	13	df.c_atleast1dose_GWAS_LD_clumping_r2_0.5.csv	720	394092	TRUE	ENSG00000156113	intron_variant	KCNMA1	potassium calcium-activated channel subfamily M alpha 1	KCNMA1		SAIGE_150
rs12466174	0.00427791	0.24044		Interleukin-1 receptor-like 2 levels	measurement	2	184802609	T	G	0.121612	0.41682	0.0919475	5.80842e-06	199223	8	7	df.c_2dose_GWAS_LD_clumping_r2_0.5.csv		1301	TRUE						PMID:33303764	GCST90010143
rs12466174	0.00427791	0.24044		Interleukin-1 receptor-like 2 levels	measurement	2	184802609	T	G	0.121563	0.247555	0.0568433	1.33045e-05	301529	8	7	df.c_atleast1dose_GWAS_LD_clumping_r2_0.5.csv		1301	TRUE						PMID:33303764	GCST90010143
rs28645263	0.00428	0.274	1.31521	Other and unspecified congenital anomalies	Uncategorised	5	16612885	C	T	0.416262	1.01431	0.230453	1.07558e-05	198671	3	0	df.b_2dose_GWAS_LD_clumping_r2_0.5.csv	233	408170	TRUE	ENSG00000154153	intron_variant	RETREG1	reticulophagy regulator 1	RETREG1		SAIGE_759
rs28645263	0.00428	0.274	1.31521	Other and unspecified congenital anomalies	Uncategorised	5	16612885	C	T	0.417466	0.394436	0.112861	0.000474289	300176			df.b_atleast1dose_GWAS_LD_clumping_r2_0.5.csv	233	408170	TRUE	ENSG00000154153	intron_variant	RETREG1	reticulophagy regulator 1	RETREG1		SAIGE_759
rs28645263	0.00428	0.274	1.31521	Other and unspecified congenital anomalies	Uncategorised	5	16612885	C	T	0.416446	0.3472	0.0604864	9.4608e-09	199223	3	3	df.c_2dose_GWAS_LD_clumping_r2_0.5.csv	233	408170	TRUE	ENSG00000154153	intron_variant	RETREG1	reticulophagy regulator 1	RETREG1		SAIGE_759
rs28645263	0.00428	0.274	1.31521	Other and unspecified congenital anomalies	Uncategorised	5	16612885	C	T	0.417619	0.178716	0.0376641	2.08523e-06	301529	3	0	df.c_atleast1dose_GWAS_LD_clumping_r2_0.5.csv	233	408170	TRUE	ENSG00000154153	intron_variant	RETREG1	reticulophagy regulator 1	RETREG1		SAIGE_759
rs4073656	0.00428	0.08348	1.08706	Cardiomyopathy (excluding other)	cardiovascular disease	2	48981646	G	A	0.502083	-0.287743	0.0587982	9.89389e-07	199223	5	3	df.c_2dose_GWAS_LD_clumping_r2_0.5.csv	2772	190397	TRUE	ENSG00000138039	intron_variant	LHCGR	luteinizing hormone/choriogonadotropin receptor	LHCGR		FINNGEN_R6_FG_CARDMYO
rs4073656	0.00428	-0.23468	0.790824	Viral agents as the cause of diseases classified to other chapters	infectious disease	2	48981646	G	A	0.502083	-0.287743	0.0587982	9.89389e-07	199223	5	3	df.c_2dose_GWAS_LD_clumping_r2_0.5.csv	317	259014	TRUE	ENSG00000138039	intron_variant	LHCGR	luteinizing hormone/choriogonadotropin receptor	LHCGR		FINNGEN_R6_AB1_VIRAL_INOTHER
rs56150535	0.00428539	0.0357894	1.03644	Toothache | mouth/teeth dental problems	Uncategorised	15	31647722	T	C	0.359256	0.219571	0.0502408	1.24031e-05	301529			df.c_1dose_GWAS_LD_clumping_r2_0.5.csv	14477	359841	TRUE	ENSG00000169926	intron_variant	KLF13	Kruppel like factor 13	KLF13		NEALE2_6149_5
rs56150535	0.00428539	0.0357894	1.03644	Toothache | mouth/teeth dental problems	Uncategorised	15	31647722	T	C	0.359256	0.202574	0.0381417	1.08969e-07	301529	33	20	df.c_atleast1dose_GWAS_LD_clumping_r2_0.5.csv	14477	359841	TRUE	ENSG00000169926	intron_variant	KLF13	Kruppel like factor 13	KLF13		NEALE2_6149_5
rs12466174	0.0043	-0.0046364	0.995374	Snoring	measurement	2	184802609	T	G	0.121612	0.41682	0.0919475	5.80842e-06	199223	8	7	df.c_2dose_GWAS_LD_clumping_r2_0.5.csv	152302	408317	TRUE						PMID:32060260	GCST009760
rs12466174	0.0043	-0.0046364	0.995374	Snoring	measurement	2	184802609	T	G	0.121563	0.247555	0.0568433	1.33045e-05	301529	8	7	df.c_atleast1dose_GWAS_LD_clumping_r2_0.5.csv	152302	408317	TRUE						PMID:32060260	GCST009760
rs3737328	0.0043	0.0497661		Phosphatidylcholine-O_39:0_[M+H]1+/Phosphatidylethanolamine-O_42:0_[M+H]1+ levels	measurement	13	110866065	T	C	0.246354	0.198244	0.0424764	3.05399e-06	301529	4	4	df.c_atleast1dose_GWAS_LD_clumping_r2_0.5.csv		13814	TRUE	ENSG00000187498	intron_variant	COL4A1	collagen type IV alpha 1 chain	COL4A1	PMID:34503513	GCST90060417
rs3737328	0.0043	0.0488272		Triacylglycerol_53:4_[M+NH4]1+ levels	measurement	13	110866065	T	C	0.246354	0.198244	0.0424764	3.05399e-06	301529	4	4	df.c_atleast1dose_GWAS_LD_clumping_r2_0.5.csv		13814	TRUE	ENSG00000187498	intron_variant	COL4A1	collagen type IV alpha 1 chain	COL4A1	PMID:34503513	GCST90060524
rs72718228	0.0043	-0.0581548		Phosphatidylethanolamine-O_38:5_[M+H]1+/Phosphatidylethanolamine-P_38:4_[M+H]1+ levels	measurement	14	69475527	T	C	0.0903761	0.493443	0.104782	2.48623e-06	199223	5	4	df.c_2dose_GWAS_LD_clumping_r2_0.5.csv		13814	TRUE						PMID:34503513	GCST90060293
rs4991425	0.0043018	-0.13466		SLAMF1 levels	measurement	10	123485856	T	C	0.363185	-0.287656	0.0612222	2.62011e-06	199223	10	8	df.c_2dose_GWAS_LD_clumping_r2_0.5.csv		982	TRUE						PMID:32641083	GCST90000495
rs4073656	0.0043057	-0.0911359		Anti-herpes simplex virus 2 IgG levels	measurement	2	48981646	G	A	0.502083	-0.287743	0.0587982	9.89389e-07	199223	5	3	df.c_2dose_GWAS_LD_clumping_r2_0.5.csv		208	TRUE	ENSG00000138039	intron_variant	LHCGR	luteinizing hormone/choriogonadotropin receptor	LHCGR	PMID:30053915	GCST006347
rs2874139	0.00431219	-0.0955967		OTU99_106 (Barnesiella) abundance	measurement	4	169751502	C	G	0.680009	-0.287577	0.0632727	5.49245e-06	199223	43	15	df.c_2dose_GWAS_LD_clumping_r2_0.5.csv		8956	TRUE	ENSG00000129116	intron_variant	PALLD	palladin, cytoskeletal associated protein	PALLD	PMID:33462482	GCST90011420
rs2874139	0.00431219	-0.0955967		OTU99_106 (Barnesiella) abundance	measurement	4	169751502	C	G	0.680938	-0.137253	0.0395555	0.000520688	301529			df.c_atleast1dose_GWAS_LD_clumping_r2_0.5.csv		8956	TRUE	ENSG00000129116	intron_variant	PALLD	palladin, cytoskeletal associated protein	PALLD	PMID:33462482	GCST90011420
rs9661909	0.00432	-0.0685	0.933793	Abnormal findings on examination of urine	urinary system disease	1	206714818	T	C	0.50554	-0.282169	0.0587359	1.55508e-06	199223	11	6	df.c_2dose_GWAS_LD_clumping_r2_0.5.csv	3547	408961	TRUE	ENSG00000266094	intron_variant	RASSF5	Ras association domain family member 5	RASSF5		SAIGE_598
rs9661909	0.00432	-0.0685	0.933793	Abnormal findings on examination of urine	urinary system disease	1	206714818	T	C	0.504891	-0.125213	0.0367138	0.000648378	301529			df.c_atleast1dose_GWAS_LD_clumping_r2_0.5.csv	3547	408961	TRUE	ENSG00000266094	intron_variant	RASSF5	Ras association domain family member 5	RASSF5		SAIGE_598
rs36170929	0.00434	-0.15956	0.852519	Benign neoplasm of other and unspecified female genital organs (controls excluding all cancers)	cell proliferation disorder	7	12541187	G	A	0.639669	0.198885	0.0505227	8.2662e-05	301529	11	0	df.c_1dose_GWAS_LD_clumping_r2_0.5.csv	787	119204	TRUE							FINNGEN_R6_CD2_BENIGN_FEMALE_GEN_OTH_EXALLC
rs36170929	0.00434	-0.15956	0.852519	Benign neoplasm of other and unspecified female genital organs (controls excluding all cancers)	cell proliferation disorder	7	12541187	G	A	0.640608	0.237542	0.0611601	0.00010278	199223			df.c_2dose_GWAS_LD_clumping_r2_0.5.csv	787	119204	TRUE							FINNGEN_R6_CD2_BENIGN_FEMALE_GEN_OTH_EXALLC
rs36170929	0.00434	-0.15956	0.852519	Benign neoplasm of other and unspecified female genital organs (controls excluding all cancers)	cell proliferation disorder	7	12541187	G	A	0.639669	0.209973	0.0383548	4.38743e-08	301529	11	5	df.c_atleast1dose_GWAS_LD_clumping_r2_0.5.csv	787	119204	TRUE							FINNGEN_R6_CD2_BENIGN_FEMALE_GEN_OTH_EXALLC
rs181987785	0.00436	0.649	1.91363	Complications of cardiac/vascular device, implant, and graft	Uncategorised	1	34977912	G	A	0.00546124	1.44894	0.284363	3.48022e-07	301529	30	30	df.c_atleast1dose_GWAS_LD_clumping_r2_0.5.csv	1789	396718	TRUE							SAIGE_854
rs79158353	0.004368	0.0704		Sphingomyelin (d18:2/24:1, d18:1/24:2) levels	measurement	10	78798475	A	T	0.0817853	-0.304397	0.0674946	6.4845e-06	301529	23	13	df.c_atleast1dose_GWAS_LD_clumping_r2_0.5.csv		291	TRUE	ENSG00000156113	intron_variant	KCNMA1	potassium calcium-activated channel subfamily M alpha 1	KCNMA1	PMID:33437055	GCST90026025
rs7590599	0.00437	0.053	1.05443	Other abnormal blood chemistry	Uncategorised	2	108915136	C	T	0.604469	0.162837	0.0494046	0.000980793	301529			df.c_1dose_GWAS_LD_clumping_r2_0.5.csv	6413	408755	TRUE	ENSG00000198203	intron_variant	SULT1C2	sulfotransferase family 1C member 2	SULT1C2		SAIGE_790_6
rs7590599	0.00437	0.053	1.05443	Other abnormal blood chemistry	Uncategorised	2	108915136	C	T	0.604267	0.23275	0.0599082	0.000102286	199223			df.c_2dose_GWAS_LD_clumping_r2_0.5.csv	6413	408755	TRUE	ENSG00000198203	intron_variant	SULT1C2	sulfotransferase family 1C member 2	SULT1C2		SAIGE_790_6
rs7590599	0.00437	0.053	1.05443	Other abnormal blood chemistry	Uncategorised	2	108915136	C	T	0.604469	0.181728	0.0375004	1.25954e-06	301529	8	5	df.c_atleast1dose_GWAS_LD_clumping_r2_0.5.csv	6413	408755	TRUE	ENSG00000198203	intron_variant	SULT1C2	sulfotransferase family 1C member 2	SULT1C2		SAIGE_790_6
rs2874139	0.004377	-0.00722148		Feeling worry	measurement	4	169751502	C	G	0.680009	-0.287577	0.0632727	5.49245e-06	199223	43	15	df.c_2dose_GWAS_LD_clumping_r2_0.5.csv		372869	TRUE	ENSG00000129116	intron_variant	PALLD	palladin, cytoskeletal associated protein	PALLD	PMID:29500382	GCST006950
rs2874139	0.004377	-0.00722148		Feeling worry	measurement	4	169751502	C	G	0.680938	-0.137253	0.0395555	0.000520688	301529			df.c_atleast1dose_GWAS_LD_clumping_r2_0.5.csv		372869	TRUE	ENSG00000129116	intron_variant	PALLD	palladin, cytoskeletal associated protein	PALLD	PMID:29500382	GCST006950
rs79158353	0.00438458	0.101982	1.10736	I was more talkative than usual | manifestations of mania or irritability	Uncategorised	10	78798475	A	T	0.0817853	-0.304397	0.0674946	6.4845e-06	301529	23	13	df.c_atleast1dose_GWAS_LD_clumping_r2_0.5.csv	5465	114422	TRUE	ENSG00000156113	intron_variant	KCNMA1	potassium calcium-activated channel subfamily M alpha 1	KCNMA1		NEALE2_20548_1
rs7590599	0.00439	0.349	1.41765	Hypoparathyroidism	endocrine system disease	2	108915136	C	T	0.604469	0.162837	0.0494046	0.000980793	301529			df.c_1dose_GWAS_LD_clumping_r2_0.5.csv	142	405528	TRUE	ENSG00000198203	intron_variant	SULT1C2	sulfotransferase family 1C member 2	SULT1C2		SAIGE_252_2
rs7590599	0.00439	0.349	1.41765	Hypoparathyroidism	endocrine system disease	2	108915136	C	T	0.604267	0.23275	0.0599082	0.000102286	199223			df.c_2dose_GWAS_LD_clumping_r2_0.5.csv	142	405528	TRUE	ENSG00000198203	intron_variant	SULT1C2	sulfotransferase family 1C member 2	SULT1C2		SAIGE_252_2
rs7590599	0.00439	0.349	1.41765	Hypoparathyroidism	endocrine system disease	2	108915136	C	T	0.604469	0.181728	0.0375004	1.25954e-06	301529	8	5	df.c_atleast1dose_GWAS_LD_clumping_r2_0.5.csv	142	405528	TRUE	ENSG00000198203	intron_variant	SULT1C2	sulfotransferase family 1C member 2	SULT1C2		SAIGE_252_2
rs36170929	0.00439118	-0.0399253	0.960861	Shortness of breath walking on level ground	phenotype	7	12541187	G	A	0.639669	0.198885	0.0505227	8.2662e-05	301529	11	0	df.c_1dose_GWAS_LD_clumping_r2_0.5.csv	12418	118006	TRUE							NEALE2_4717
rs36170929	0.00439118	-0.0399253	0.960861	Shortness of breath walking on level ground	phenotype	7	12541187	G	A	0.640608	0.237542	0.0611601	0.00010278	199223			df.c_2dose_GWAS_LD_clumping_r2_0.5.csv	12418	118006	TRUE							NEALE2_4717
rs36170929	0.00439118	-0.0399253	0.960861	Shortness of breath walking on level ground	phenotype	7	12541187	G	A	0.639669	0.209973	0.0383548	4.38743e-08	301529	11	5	df.c_atleast1dose_GWAS_LD_clumping_r2_0.5.csv	12418	118006	TRUE							NEALE2_4717
rs3737328	0.0044	0.0350758		Diacylglycerol_34:2_[M+H-H2O]1+ levels	measurement	13	110866065	T	C	0.246354	0.198244	0.0424764	3.05399e-06	301529	4	4	df.c_atleast1dose_GWAS_LD_clumping_r2_0.5.csv		13814	TRUE	ENSG00000187498	intron_variant	COL4A1	collagen type IV alpha 1 chain	COL4A1	PMID:34503513	GCST90060178
rs4073656	0.00440851	-0.263275	0.76853	Septicaemia / sepsis | non-cancer illness code, self-reported	phenotype	2	48981646	G	A	0.502083	-0.287743	0.0587982	9.89389e-07	199223	5	3	df.c_2dose_GWAS_LD_clumping_r2_0.5.csv	238	361141	TRUE	ENSG00000138039	intron_variant	LHCGR	luteinizing hormone/choriogonadotropin receptor	LHCGR		NEALE2_20002_1657
rs142193221	0.00441	-0.37104	0.690016	""""Abnormal findings on examination of other body fluids, substances and tissues, without diagnosis""""	phenotype	22	21166165	A	G	0.00595962	1.3172	0.354238	0.000200477	301529			df.c_1dose_GWAS_LD_clumping_r2_0.5.csv	12058	260405	TRUE	ENSG00000241973	intron_variant	PI4KA	phosphatidylinositol 4-kinase alpha	PI4KA		FINNGEN_R6_R18_ABNORMAL_FINDI_EXAMI_OTHER_BODY_FLUIDS_SUBST_TISSU_WO_DIAGNOSIS
rs142193221	0.00441	-0.37104	0.690016	""""Abnormal findings on examination of other body fluids, substances and tissues, without diagnosis""""	phenotype	22	21166165	A	G	0.00595962	1.2739	0.273933	3.31294e-06	301529	6	6	df.c_atleast1dose_GWAS_LD_clumping_r2_0.5.csv	12058	260405	TRUE	ENSG00000241973	intron_variant	PI4KA	phosphatidylinositol 4-kinase alpha	PI4KA		FINNGEN_R6_R18_ABNORMAL_FINDI_EXAMI_OTHER_BODY_FLUIDS_SUBST_TISSU_WO_DIAGNOSIS
rs7590599	0.00442946	-0.851214		Pulse wave peak to peak time	measurement	2	108915136	C	T	0.604469	0.162837	0.0494046	0.000980793	301529			df.c_1dose_GWAS_LD_clumping_r2_0.5.csv		118787	TRUE	ENSG00000198203	intron_variant	SULT1C2	sulfotransferase family 1C member 2	SULT1C2		NEALE2_4196_raw
rs7590599	0.00442946	-0.851214		Pulse wave peak to peak time	measurement	2	108915136	C	T	0.604267	0.23275	0.0599082	0.000102286	199223			df.c_2dose_GWAS_LD_clumping_r2_0.5.csv		118787	TRUE	ENSG00000198203	intron_variant	SULT1C2	sulfotransferase family 1C member 2	SULT1C2		NEALE2_4196_raw
rs7590599	0.00442946	-0.851214		Pulse wave peak to peak time	measurement	2	108915136	C	T	0.604469	0.181728	0.0375004	1.25954e-06	301529	8	5	df.c_atleast1dose_GWAS_LD_clumping_r2_0.5.csv		118787	TRUE	ENSG00000198203	intron_variant	SULT1C2	sulfotransferase family 1C member 2	SULT1C2		NEALE2_4196_raw
rs79158353	0.00443899	-0.718714	0.487378	Care cetirizine hayfever relief 10mg tablet | treatment/medication code	measurement	10	78798475	A	T	0.0817853	-0.304397	0.0674946	6.4845e-06	301529	23	13	df.c_atleast1dose_GWAS_LD_clumping_r2_0.5.csv	105	361141	TRUE	ENSG00000156113	intron_variant	KCNMA1	potassium calcium-activated channel subfamily M alpha 1	KCNMA1		NEALE2_20003_1141187230
rs4687124	0.00444	-0.28268	0.753761	Malignant neoplasm of testis (controls excluding all cancers)	cell proliferation disorder	3	189840935	G	A	0.231762	0.319337	0.0698652	4.85964e-06	199223	22	22	df.c_2dose_GWAS_LD_clumping_r2_0.5.csv	268	87357	TRUE							FINNGEN_R6_C3_TESTIS_EXALLC
rs4687124	0.00445	-0.04711	0.953982	""""Coxarthrosis,""""	musculoskeletal or connective tissue disease	3	189840935	G	A	0.231762	0.319337	0.0698652	4.85964e-06	199223	22	22	df.c_2dose_GWAS_LD_clumping_r2_0.5.csv	13119	186533	TRUE							FINNGEN_R6_M13_ARTHTROSIS_COX
rs4991425	0.00445837	-0.0977027	0.906919	Codeine | treatment/medication code	measurement	10	123485856	T	C	0.363185	-0.287656	0.0612222	2.62011e-06	199223	10	8	df.c_2dose_GWAS_LD_clumping_r2_0.5.csv	1870	361141	TRUE							NEALE2_20003_1140884444
rs56150535	0.00447	0.177	1.19363	Schizophrenia	Uncategorised	15	31647722	T	C	0.359256	0.219571	0.0502408	1.24031e-05	301529			df.c_1dose_GWAS_LD_clumping_r2_0.5.csv	571	366047	TRUE	ENSG00000169926	intron_variant	KLF13	Kruppel like factor 13	KLF13		SAIGE_295_1
rs56150535	0.00447	0.177	1.19363	Schizophrenia	Uncategorised	15	31647722	T	C	0.359256	0.202574	0.0381417	1.08969e-07	301529	33	20	df.c_atleast1dose_GWAS_LD_clumping_r2_0.5.csv	571	366047	TRUE	ENSG00000169926	intron_variant	KLF13	Kruppel like factor 13	KLF13		SAIGE_295_1
rs12466174	0.00447809	0.0763477		Age at first live birth	measurement	2	184802609	T	G	0.121612	0.41682	0.0919475	5.80842e-06	199223	8	7	df.c_2dose_GWAS_LD_clumping_r2_0.5.csv		131987	TRUE							NEALE2_2754_raw
rs12466174	0.00447809	0.0763477		Age at first live birth	measurement	2	184802609	T	G	0.121563	0.247555	0.0568433	1.33045e-05	301529	8	7	df.c_atleast1dose_GWAS_LD_clumping_r2_0.5.csv		131987	TRUE							NEALE2_2754_raw
rs2874139	0.0045	-0.0022816	0.997721	Gastrointestinal or abdominal disease	gastrointestinal disease	4	169751502	C	G	0.680009	-0.287577	0.0632727	5.49245e-06	199223	43	15	df.c_2dose_GWAS_LD_clumping_r2_0.5.csv	77978	484598	TRUE	ENSG00000129116	intron_variant	PALLD	palladin, cytoskeletal associated protein	PALLD	PMID:33959723	GCST90038597
rs2874139	0.0045	-0.0022816	0.997721	Gastrointestinal or abdominal disease	gastrointestinal disease	4	169751502	C	G	0.680938	-0.137253	0.0395555	0.000520688	301529			df.c_atleast1dose_GWAS_LD_clumping_r2_0.5.csv	77978	484598	TRUE	ENSG00000129116	intron_variant	PALLD	palladin, cytoskeletal associated protein	PALLD	PMID:33959723	GCST90038597
rs56070971	0.00451571	0.508858	1.66339	Current employment status: Full or part-time student	measurement	1	35025879	T	C	0.00563394	1.27501	0.276058	3.86279e-06	301529	29	29	df.c_atleast1dose_GWAS_LD_clumping_r2_0.5.csv	2818	359931	TRUE							NEALE2_6142_7
rs142193221	0.00451959	0.139129	1.14927	Ever had prostate specific antigen (psa) test	Uncategorised	22	21166165	A	G	0.00595962	1.3172	0.354238	0.000200477	301529			df.c_1dose_GWAS_LD_clumping_r2_0.5.csv	49459	158108	TRUE	ENSG00000241973	intron_variant	PI4KA	phosphatidylinositol 4-kinase alpha	PI4KA		NEALE2_2365
rs142193221	0.00451959	0.139129	1.14927	Ever had prostate specific antigen (psa) test	Uncategorised	22	21166165	A	G	0.00595962	1.2739	0.273933	3.31294e-06	301529	6	6	df.c_atleast1dose_GWAS_LD_clumping_r2_0.5.csv	49459	158108	TRUE	ENSG00000241973	intron_variant	PI4KA	phosphatidylinositol 4-kinase alpha	PI4KA		NEALE2_2365
rs3737328	0.00452	-0.429	0.65116	Other specified diseases of the salivary glands	Uncategorised	13	110866065	T	C	0.246354	0.198244	0.0424764	3.05399e-06	301529	4	4	df.c_atleast1dose_GWAS_LD_clumping_r2_0.5.csv	120	403443	TRUE	ENSG00000187498	intron_variant	COL4A1	collagen type IV alpha 1 chain	COL4A1		SAIGE_527_8
rs28718712	0.00452898	-0.00123729		Heel bone mineral density (bmd)	measurement	17	29882071	T	G	0.67118	-0.28743	0.0620398	3.60414e-06	199223	32	4	df.c_2dose_GWAS_LD_clumping_r2_0.5.csv		206496	TRUE							NEALE2_3148_raw
rs28718712	0.00452898	-0.00123729		Heel bone mineral density (bmd)	measurement	17	29882071	T	G	0.671803	-0.138828	0.0387707	0.000342611	301529			df.c_atleast1dose_GWAS_LD_clumping_r2_0.5.csv		206496	TRUE							NEALE2_3148_raw
rs9661909	0.004534	-0.0384		Vitamin K-dependent protein C measurement	measurement	1	206714818	T	C	0.50554	-0.282169	0.0587359	1.55508e-06	199223	11	6	df.c_2dose_GWAS_LD_clumping_r2_0.5.csv		10708	TRUE	ENSG00000266094	intron_variant	RASSF5	Ras association domain family member 5	RASSF5	PMID:33328453	GCST90019423
rs9661909	0.004534	-0.0384		Vitamin K-dependent protein C measurement	measurement	1	206714818	T	C	0.504891	-0.125213	0.0367138	0.000648378	301529			df.c_atleast1dose_GWAS_LD_clumping_r2_0.5.csv		10708	TRUE	ENSG00000266094	intron_variant	RASSF5	Ras association domain family member 5	RASSF5	PMID:33328453	GCST90019423
rs181987785	0.00453724	3.72987		Years of cough on most days	phenotype	1	34977912	G	A	0.00546124	1.44894	0.284363	3.48022e-07	301529	30	30	df.c_atleast1dose_GWAS_LD_clumping_r2_0.5.csv		12593	TRUE							NEALE2_22503_raw
rs28718712	0.00454	0.133	1.14225	Open-angle glaucoma	disease of visual system	17	29882071	T	G	0.67118	-0.28743	0.0620398	3.60414e-06	199223	32	4	df.c_2dose_GWAS_LD_clumping_r2_0.5.csv	1043	398804	TRUE							SAIGE_365_1
rs28718712	0.00454	0.133	1.14225	Open-angle glaucoma	disease of visual system	17	29882071	T	G	0.671803	-0.138828	0.0387707	0.000342611	301529			df.c_atleast1dose_GWAS_LD_clumping_r2_0.5.csv	1043	398804	TRUE							SAIGE_365_1
rs4687124	0.00456	-0.28171	0.754492	Malignant neoplasm of testis	cell proliferation disorder	3	189840935	G	A	0.231762	0.319337	0.0698652	4.85964e-06	199223	22	22	df.c_2dose_GWAS_LD_clumping_r2_0.5.csv	268	113344	TRUE							FINNGEN_R6_C3_TESTIS
rs4687124	0.00457	0.41166	1.50932	""""Carcinoma in situ of cervix uteri, exocervix""""	cell proliferation disorder	3	189840935	G	A	0.231762	0.319337	0.0698652	4.85964e-06	199223	22	22	df.c_2dose_GWAS_LD_clumping_r2_0.5.csv	126	147061	TRUE							FINNGEN_R6_CD2_INSITU_CERVIX_UTERI_EXOCERVIX
rs9661909	0.00458534	-0.0141074	0.985992	None of the above (group 1) | illnesses of mother	Uncategorised	1	206714818	T	C	0.50554	-0.282169	0.0587359	1.55508e-06	199223	11	6	df.c_2dose_GWAS_LD_clumping_r2_0.5.csv	138291	332611	TRUE	ENSG00000266094	intron_variant	RASSF5	Ras association domain family member 5	RASSF5		NEALE2_20110_100
rs9661909	0.00458534	-0.0141074	0.985992	None of the above (group 1) | illnesses of mother	Uncategorised	1	206714818	T	C	0.504891	-0.125213	0.0367138	0.000648378	301529			df.c_atleast1dose_GWAS_LD_clumping_r2_0.5.csv	138291	332611	TRUE	ENSG00000266094	intron_variant	RASSF5	Ras association domain family member 5	RASSF5		NEALE2_20110_100
rs2874139	0.00459	-0.02039	0.979816	Arthropathies	phenotype	4	169751502	C	G	0.680009	-0.287577	0.0632727	5.49245e-06	199223	43	15	df.c_2dose_GWAS_LD_clumping_r2_0.5.csv	86991	260405	TRUE	ENSG00000129116	intron_variant	PALLD	palladin, cytoskeletal associated protein	PALLD		FINNGEN_R6_M13_ARTHROPATHIES
rs2874139	0.00459	-0.02039	0.979816	Arthropathies	phenotype	4	169751502	C	G	0.680938	-0.137253	0.0395555	0.000520688	301529			df.c_atleast1dose_GWAS_LD_clumping_r2_0.5.csv	86991	260405	TRUE	ENSG00000129116	intron_variant	PALLD	palladin, cytoskeletal associated protein	PALLD		FINNGEN_R6_M13_ARTHROPATHIES
rs36170929	0.00459	-0.26286	0.76885	Other superficial mycoses	infectious disease	7	12541187	G	A	0.639669	0.198885	0.0505227	8.2662e-05	301529	11	0	df.c_1dose_GWAS_LD_clumping_r2_0.5.csv	283	255898	TRUE							FINNGEN_R6_AB1_OTHER_SUPERF_MYCOSIS
rs36170929	0.00459	-0.26286	0.76885	Other superficial mycoses	infectious disease	7	12541187	G	A	0.640608	0.237542	0.0611601	0.00010278	199223			df.c_2dose_GWAS_LD_clumping_r2_0.5.csv	283	255898	TRUE							FINNGEN_R6_AB1_OTHER_SUPERF_MYCOSIS
rs36170929	0.00459	-0.26286	0.76885	Other superficial mycoses	infectious disease	7	12541187	G	A	0.639669	0.209973	0.0383548	4.38743e-08	301529	11	5	df.c_atleast1dose_GWAS_LD_clumping_r2_0.5.csv	283	255898	TRUE							FINNGEN_R6_AB1_OTHER_SUPERF_MYCOSIS
rs4073656	0.0046	0.18458	1.20271	Burns and corrosions confined to eye and internal organs	injury, poisoning or other complication	2	48981646	G	A	0.502083	-0.287743	0.0587982	9.89389e-07	199223	5	3	df.c_2dose_GWAS_LD_clumping_r2_0.5.csv	503	258378	TRUE	ENSG00000138039	intron_variant	LHCGR	luteinizing hormone/choriogonadotropin receptor	LHCGR		FINNGEN_R6_ST19_BURNS_CORROSIO_CONFIN_EYE_INTERNAL_ORGANS
rs56150535	0.004603	-0.0682	0.934074	Ischemic stroke (small-vessel)	cardiovascular disease	15	31647722	T	C	0.359256	0.219571	0.0502408	1.24031e-05	301529			df.c_1dose_GWAS_LD_clumping_r2_0.5.csv	5386	198048	TRUE	ENSG00000169926	intron_variant	KLF13	Kruppel like factor 13	KLF13	PMID:29531354	GCST006909
rs56150535	0.004603	-0.0682	0.934074	Ischemic stroke (small-vessel)	cardiovascular disease	15	31647722	T	C	0.359256	0.202574	0.0381417	1.08969e-07	301529	33	20	df.c_atleast1dose_GWAS_LD_clumping_r2_0.5.csv	5386	198048	TRUE	ENSG00000169926	intron_variant	KLF13	Kruppel like factor 13	KLF13	PMID:29531354	GCST006909
rs187268954	0.00461	0.62361	1.86565	""""Fracture of lower leg, including ankle""""	musculoskeletal or connective tissue disease	3	116529463	C	T	0.00392133	1.73649	0.357806	1.21513e-06	301529	4	3	df.c_atleast1dose_GWAS_LD_clumping_r2_0.5.csv	12524	239579	TRUE							FINNGEN_R6_ST19_FRACT_LOWER_LEG_INCLU_ANKLE
rs181987785	0.00462	0.80457	2.23573	""""Ulcerative colitis, NAS""""	gastrointestinal disease	1	34977912	G	A	0.00546124	1.44894	0.284363	3.48022e-07	301529	30	30	df.c_atleast1dose_GWAS_LD_clumping_r2_0.5.csv	2729	252434	TRUE							FINNGEN_R6_ULCERNAS
rs3737328	0.004624	-0.0443		Interleukin-1 Receptor accessory protein measurement	measurement	13	110866065	T	C	0.246354	0.198244	0.0424764	3.05399e-06	301529	4	4	df.c_atleast1dose_GWAS_LD_clumping_r2_0.5.csv		10708	TRUE	ENSG00000187498	intron_variant	COL4A1	collagen type IV alpha 1 chain	COL4A1	PMID:33328453	GCST90019388
rs36170929	0.00463	0.04355	1.04451	Ovarian cyst	phenotype	7	12541187	G	A	0.639669	0.198885	0.0505227	8.2662e-05	301529	11	0	df.c_1dose_GWAS_LD_clumping_r2_0.5.csv	13096	94689	TRUE							FINNGEN_R6_N14_OVARYCYST
rs36170929	0.00463	0.04355	1.04451	Ovarian cyst	phenotype	7	12541187	G	A	0.640608	0.237542	0.0611601	0.00010278	199223			df.c_2dose_GWAS_LD_clumping_r2_0.5.csv	13096	94689	TRUE							FINNGEN_R6_N14_OVARYCYST
rs36170929	0.00463	0.04355	1.04451	Ovarian cyst	phenotype	7	12541187	G	A	0.639669	0.209973	0.0383548	4.38743e-08	301529	11	5	df.c_atleast1dose_GWAS_LD_clumping_r2_0.5.csv	13096	94689	TRUE							FINNGEN_R6_N14_OVARYCYST
rs79158353	0.00463	0.09508	1.09975	""""Other obstetric conditions, not elsewhere classified""""	pregnancy or perinatal disease	10	78798475	A	T	0.0817853	-0.304397	0.0674946	6.4845e-06	301529	23	13	df.c_atleast1dose_GWAS_LD_clumping_r2_0.5.csv	6489	147061	TRUE	ENSG00000156113	intron_variant	KCNMA1	potassium calcium-activated channel subfamily M alpha 1	KCNMA1		FINNGEN_R6_O15_OBSTET_NAS
rs7590599	0.0046316	0.351837	1.42168	Magnesium citrate | treatment/medication code	measurement	2	108915136	C	T	0.604469	0.162837	0.0494046	0.000980793	301529			df.c_1dose_GWAS_LD_clumping_r2_0.5.csv	137	361141	TRUE	ENSG00000198203	intron_variant	SULT1C2	sulfotransferase family 1C member 2	SULT1C2		NEALE2_20003_1140865872
rs7590599	0.0046316	0.351837	1.42168	Magnesium citrate | treatment/medication code	measurement	2	108915136	C	T	0.604267	0.23275	0.0599082	0.000102286	199223			df.c_2dose_GWAS_LD_clumping_r2_0.5.csv	137	361141	TRUE	ENSG00000198203	intron_variant	SULT1C2	sulfotransferase family 1C member 2	SULT1C2		NEALE2_20003_1140865872
rs7590599	0.0046316	0.351837	1.42168	Magnesium citrate | treatment/medication code	measurement	2	108915136	C	T	0.604469	0.181728	0.0375004	1.25954e-06	301529	8	5	df.c_atleast1dose_GWAS_LD_clumping_r2_0.5.csv	137	361141	TRUE	ENSG00000198203	intron_variant	SULT1C2	sulfotransferase family 1C member 2	SULT1C2		NEALE2_20003_1140865872
rs142193221	0.00463791	-0.0392406		Water intake	Uncategorised	22	21166165	A	G	0.00595962	1.3172	0.354238	0.000200477	301529			df.c_1dose_GWAS_LD_clumping_r2_0.5.csv		333363	TRUE	ENSG00000241973	intron_variant	PI4KA	phosphatidylinositol 4-kinase alpha	PI4KA		NEALE2_1528
rs142193221	0.00463791	-0.0392406		Water intake	Uncategorised	22	21166165	A	G	0.00595962	1.2739	0.273933	3.31294e-06	301529	6	6	df.c_atleast1dose_GWAS_LD_clumping_r2_0.5.csv		333363	TRUE	ENSG00000241973	intron_variant	PI4KA	phosphatidylinositol 4-kinase alpha	PI4KA		NEALE2_1528
rs4073656	0.00465	0.208	1.23121	Disorders of magnesium metabolism	Uncategorised	2	48981646	G	A	0.502083	-0.287743	0.0587982	9.89389e-07	199223	5	3	df.c_2dose_GWAS_LD_clumping_r2_0.5.csv	375	407209	TRUE	ENSG00000138039	intron_variant	LHCGR	luteinizing hormone/choriogonadotropin receptor	LHCGR		SAIGE_275_3
rs4991425	0.00465	0.16202	1.17588	Ulcerative enterocolitis	gastrointestinal disease	10	123485856	T	C	0.363185	-0.287656	0.0612222	2.62011e-06	199223	10	8	df.c_2dose_GWAS_LD_clumping_r2_0.5.csv	611	250316	TRUE							FINNGEN_R6_ULCERENTER
rs142193221	0.00466082	0.63915	1.89487	Mebeverine | treatment/medication code	measurement	22	21166165	A	G	0.00595962	1.3172	0.354238	0.000200477	301529			df.c_1dose_GWAS_LD_clumping_r2_0.5.csv	1798	361141	TRUE	ENSG00000241973	intron_variant	PI4KA	phosphatidylinositol 4-kinase alpha	PI4KA		NEALE2_20003_1140879428
rs142193221	0.00466082	0.63915	1.89487	Mebeverine | treatment/medication code	measurement	22	21166165	A	G	0.00595962	1.2739	0.273933	3.31294e-06	301529	6	6	df.c_atleast1dose_GWAS_LD_clumping_r2_0.5.csv	1798	361141	TRUE	ENSG00000241973	intron_variant	PI4KA	phosphatidylinositol 4-kinase alpha	PI4KA		NEALE2_20003_1140879428
rs4687124	0.00468	-0.04718	0.953916	""""Coxarthrosis, primary""""	musculoskeletal or connective tissue disease	3	189840935	G	A	0.231762	0.319337	0.0698652	4.85964e-06	199223	22	22	df.c_2dose_GWAS_LD_clumping_r2_0.5.csv	11833	260405	TRUE							FINNGEN_R6_M13_ARTHTROSIS_COX_PRIM_ICD10
rs12466174	0.00468126	-0.285623		OTU99_271 (Prevotella) prevalence	measurement	2	184802609	T	G	0.121612	0.41682	0.0919475	5.80842e-06	199223	8	7	df.c_2dose_GWAS_LD_clumping_r2_0.5.csv		8956	TRUE						PMID:33462482	GCST90011650
rs12466174	0.00468126	-0.285623		OTU99_271 (Prevotella) prevalence	measurement	2	184802609	T	G	0.121563	0.247555	0.0568433	1.33045e-05	301529	8	7	df.c_atleast1dose_GWAS_LD_clumping_r2_0.5.csv		8956	TRUE						PMID:33462482	GCST90011650
rs3737328	0.0047	-0.0390145		Cholesteryl ester_22:6_[M+NH4]1+ levels	measurement	13	110866065	T	C	0.246354	0.198244	0.0424764	3.05399e-06	301529	4	4	df.c_atleast1dose_GWAS_LD_clumping_r2_0.5.csv		13814	TRUE	ENSG00000187498	intron_variant	COL4A1	collagen type IV alpha 1 chain	COL4A1	PMID:34503513	GCST90060248
rs142193221	0.00470555	0.840908	2.31847	Xalatan 0.005% eye drops | treatment/medication code	measurement	22	21166165	A	G	0.00595962	1.3172	0.354238	0.000200477	301529			df.c_1dose_GWAS_LD_clumping_r2_0.5.csv	1034	361141	TRUE	ENSG00000241973	intron_variant	PI4KA	phosphatidylinositol 4-kinase alpha	PI4KA		NEALE2_20003_1141146198
rs142193221	0.00470555	0.840908	2.31847	Xalatan 0.005% eye drops | treatment/medication code	measurement	22	21166165	A	G	0.00595962	1.2739	0.273933	3.31294e-06	301529	6	6	df.c_atleast1dose_GWAS_LD_clumping_r2_0.5.csv	1034	361141	TRUE	ENSG00000241973	intron_variant	PI4KA	phosphatidylinositol 4-kinase alpha	PI4KA		NEALE2_20003_1141146198
rs111692702	0.004737	-0.0545113		High light scatter reticulocyte count	measurement	19	15651802	A	G	0.00867606	1.72936	0.371373	3.21368e-06	199223	3	3	df.c_2dose_GWAS_LD_clumping_r2_0.5.csv		170761	TRUE	ENSG00000171954	intron_variant	CYP4F22	cytochrome P450 family 4 subfamily F member 22	CYP4F22	PMID:27863252	GCST004611
rs111692702	0.004737	-0.0545113		High light scatter reticulocyte count	measurement	19	15651802	A	G	0.00871068	0.838635	0.211242	7.18682e-05	301529			df.c_atleast1dose_GWAS_LD_clumping_r2_0.5.csv		170761	TRUE	ENSG00000171954	intron_variant	CYP4F22	cytochrome P450 family 4 subfamily F member 22	CYP4F22	PMID:27863252	GCST004611
rs36170929	0.00474	-0.15741	0.854354	Benign neoplasm of other and unspecified female genital organs	cell proliferation disorder	7	12541187	G	A	0.639669	0.198885	0.0505227	8.2662e-05	301529	11	0	df.c_1dose_GWAS_LD_clumping_r2_0.5.csv	787	147061	TRUE							FINNGEN_R6_CD2_BENIGN_FEMALE_GEN_OTH
rs36170929	0.00474	-0.15741	0.854354	Benign neoplasm of other and unspecified female genital organs	cell proliferation disorder	7	12541187	G	A	0.640608	0.237542	0.0611601	0.00010278	199223			df.c_2dose_GWAS_LD_clumping_r2_0.5.csv	787	147061	TRUE							FINNGEN_R6_CD2_BENIGN_FEMALE_GEN_OTH
rs36170929	0.00474	-0.15741	0.854354	Benign neoplasm of other and unspecified female genital organs	cell proliferation disorder	7	12541187	G	A	0.639669	0.209973	0.0383548	4.38743e-08	301529	11	5	df.c_atleast1dose_GWAS_LD_clumping_r2_0.5.csv	787	147061	TRUE							FINNGEN_R6_CD2_BENIGN_FEMALE_GEN_OTH
rs4991425	0.00474	-0.22729	0.79669	Unspefcified behauvioural syndromes associated with physiological disturbances and physical factors +Phsyiological and behauvioural factors associated with disorders of diseases classified elsewhere	nervous system disease	10	123485856	T	C	0.363185	-0.287656	0.0612222	2.62011e-06	199223	10	8	df.c_2dose_GWAS_LD_clumping_r2_0.5.csv	315	254784	TRUE							FINNGEN_R6_F5_PHYSBEHOTH
rs9661909	0.00475	0.37925	1.46119	Molar incisor hypoplasia	gastrointestinal disease	1	206714818	T	C	0.50554	-0.282169	0.0587359	1.55508e-06	199223	11	6	df.c_2dose_GWAS_LD_clumping_r2_0.5.csv	132	260405	TRUE	ENSG00000266094	intron_variant	RASSF5	Ras association domain family member 5	RASSF5		FINNGEN_R6_K11_MIH
rs9661909	0.00475	0.37925	1.46119	Molar incisor hypoplasia	gastrointestinal disease	1	206714818	T	C	0.504891	-0.125213	0.0367138	0.000648378	301529			df.c_atleast1dose_GWAS_LD_clumping_r2_0.5.csv	132	260405	TRUE	ENSG00000266094	intron_variant	RASSF5	Ras association domain family member 5	RASSF5		FINNGEN_R6_K11_MIH
rs56070971	0.00475122	-0.15727	0.854473	For just reading/near work as you are getting older (called 'presbyopia') | reason for glasses/contact lenses	disease of visual system	1	35025879	T	C	0.00563394	1.27501	0.276058	3.86279e-06	301529	29	29	df.c_atleast1dose_GWAS_LD_clumping_r2_0.5.csv	31496	360677	TRUE							NEALE2_6147_3
rs4073656	0.00475965	-0.947382		3mm cylindrical power angle (right)	measurement	2	48981646	G	A	0.502083	-0.287743	0.0587982	9.89389e-07	199223	5	3	df.c_2dose_GWAS_LD_clumping_r2_0.5.csv		75401	TRUE	ENSG00000138039	intron_variant	LHCGR	luteinizing hormone/choriogonadotropin receptor	LHCGR		NEALE2_5115_raw
rs4073656	0.00478	-0.07437	0.928328	Somatoform disorder	nervous system disease	2	48981646	G	A	0.502083	-0.287743	0.0587982	9.89389e-07	199223	5	3	df.c_2dose_GWAS_LD_clumping_r2_0.5.csv	3189	238735	TRUE	ENSG00000138039	intron_variant	LHCGR	luteinizing hormone/choriogonadotropin receptor	LHCGR		FINNGEN_R6_F5_SOMATOFORM
rs3737328	0.00479	0.44248	1.55656	Drug-induced systemic lupus erythematosus	musculoskeletal or connective tissue disease	13	110866065	T	C	0.246354	0.198244	0.0424764	3.05399e-06	301529	4	4	df.c_atleast1dose_GWAS_LD_clumping_r2_0.5.csv	128	260405	TRUE	ENSG00000187498	intron_variant	COL4A1	collagen type IV alpha 1 chain	COL4A1		FINNGEN_R6_DRUGADVERS_SYSTEMIC_LUPUS_ERYTHEMAT
rs4687124	0.00479	0.40949	1.50605	""""Carcinoma in situ of cervix uteri, exocervix (controls excluding all cancers)""""	cell proliferation disorder	3	189840935	G	A	0.231762	0.319337	0.0698652	4.85964e-06	199223	22	22	df.c_2dose_GWAS_LD_clumping_r2_0.5.csv	126	119095	TRUE							FINNGEN_R6_CD2_INSITU_CERVIX_UTERI_EXOCERVIX_EXALLC
rs9661909	0.00479961	-0.312773	0.731416	Fracture radius | non-cancer illness code, self-reported	musculoskeletal or connective tissue disease	1	206714818	T	C	0.50554	-0.282169	0.0587359	1.55508e-06	199223	11	6	df.c_2dose_GWAS_LD_clumping_r2_0.5.csv	165	361141	TRUE	ENSG00000266094	intron_variant	RASSF5	Ras association domain family member 5	RASSF5		NEALE2_20002_1635
rs9661909	0.00479961	-0.312773	0.731416	Fracture radius | non-cancer illness code, self-reported	musculoskeletal or connective tissue disease	1	206714818	T	C	0.504891	-0.125213	0.0367138	0.000648378	301529			df.c_atleast1dose_GWAS_LD_clumping_r2_0.5.csv	165	361141	TRUE	ENSG00000266094	intron_variant	RASSF5	Ras association domain family member 5	RASSF5		NEALE2_20002_1635
rs79158353	0.0048	0.6	1.82212	Generalized anxiety disorder	nervous system disease	10	78798475	A	T	0.0817853	-0.304397	0.0674946	6.4845e-06	301529	23	13	df.c_atleast1dose_GWAS_LD_clumping_r2_0.5.csv	150	365626	TRUE	ENSG00000156113	intron_variant	KCNMA1	potassium calcium-activated channel subfamily M alpha 1	KCNMA1		SAIGE_300_11
rs111692702	0.00480727	0.00981086		Particulate matter air pollution (pm2.5) absorbance; 2010	measurement	19	15651802	A	G	0.00867606	1.72936	0.371373	3.21368e-06	199223	3	3	df.c_2dose_GWAS_LD_clumping_r2_0.5.csv		329886	TRUE	ENSG00000171954	intron_variant	CYP4F22	cytochrome P450 family 4 subfamily F member 22	CYP4F22		NEALE2_24007_raw
rs111692702	0.00480727	0.00981086		Particulate matter air pollution (pm2.5) absorbance; 2010	measurement	19	15651802	A	G	0.00871068	0.838635	0.211242	7.18682e-05	301529			df.c_atleast1dose_GWAS_LD_clumping_r2_0.5.csv		329886	TRUE	ENSG00000171954	intron_variant	CYP4F22	cytochrome P450 family 4 subfamily F member 22	CYP4F22		NEALE2_24007_raw
rs7590599	0.00481526	0.104171	1.10979	For a 'squint' or 'turn' in an eye since childhood (called 'strabismus') | reason for glasses/contact lenses	disease of visual system	2	108915136	C	T	0.604469	0.162837	0.0494046	0.000980793	301529			df.c_1dose_GWAS_LD_clumping_r2_0.5.csv	1566	360677	TRUE	ENSG00000198203	intron_variant	SULT1C2	sulfotransferase family 1C member 2	SULT1C2		NEALE2_6147_5
rs7590599	0.00481526	0.104171	1.10979	For a 'squint' or 'turn' in an eye since childhood (called 'strabismus') | reason for glasses/contact lenses	disease of visual system	2	108915136	C	T	0.604267	0.23275	0.0599082	0.000102286	199223			df.c_2dose_GWAS_LD_clumping_r2_0.5.csv	1566	360677	TRUE	ENSG00000198203	intron_variant	SULT1C2	sulfotransferase family 1C member 2	SULT1C2		NEALE2_6147_5
rs7590599	0.00481526	0.104171	1.10979	For a 'squint' or 'turn' in an eye since childhood (called 'strabismus') | reason for glasses/contact lenses	disease of visual system	2	108915136	C	T	0.604469	0.181728	0.0375004	1.25954e-06	301529	8	5	df.c_atleast1dose_GWAS_LD_clumping_r2_0.5.csv	1566	360677	TRUE	ENSG00000198203	intron_variant	SULT1C2	sulfotransferase family 1C member 2	SULT1C2		NEALE2_6147_5
rs72664942	0.00481626	0.793304	2.21069	Meniere's disease | non-cancer illness code, self-reported	disease of ear	4	85808904	G	A	0.00650739	1.15438	0.332205	0.00051103	301529			df.c_1dose_GWAS_LD_clumping_r2_0.5.csv	1031	361141	TRUE	ENSG00000163625	intron_variant	WDFY3	WD repeat and FYVE domain containing 3	WDFY3		NEALE2_20002_1421
rs72664942	0.00481626	0.793304	2.21069	Meniere's disease | non-cancer illness code, self-reported	disease of ear	4	85808904	G	A	0.00650739	1.17401	0.258846	5.7451e-06	301529	2	2	df.c_atleast1dose_GWAS_LD_clumping_r2_0.5.csv	1031	361141	TRUE	ENSG00000163625	intron_variant	WDFY3	WD repeat and FYVE domain containing 3	WDFY3		NEALE2_20002_1421
rs7590599	0.00484	0.02621	1.02656	Disorders of the thyroid gland	endocrine system disease	2	108915136	C	T	0.604469	0.162837	0.0494046	0.000980793	301529			df.c_1dose_GWAS_LD_clumping_r2_0.5.csv	38430	260405	TRUE	ENSG00000198203	intron_variant	SULT1C2	sulfotransferase family 1C member 2	SULT1C2		FINNGEN_R6_E4_THYROID
rs7590599	0.00484	0.02621	1.02656	Disorders of the thyroid gland	endocrine system disease	2	108915136	C	T	0.604267	0.23275	0.0599082	0.000102286	199223			df.c_2dose_GWAS_LD_clumping_r2_0.5.csv	38430	260405	TRUE	ENSG00000198203	intron_variant	SULT1C2	sulfotransferase family 1C member 2	SULT1C2		FINNGEN_R6_E4_THYROID
rs7590599	0.00484	0.02621	1.02656	Disorders of the thyroid gland	endocrine system disease	2	108915136	C	T	0.604469	0.181728	0.0375004	1.25954e-06	301529	8	5	df.c_atleast1dose_GWAS_LD_clumping_r2_0.5.csv	38430	260405	TRUE	ENSG00000198203	intron_variant	SULT1C2	sulfotransferase family 1C member 2	SULT1C2		FINNGEN_R6_E4_THYROID
rs4687124	0.00485	-0.0807	0.92247	Endometriosis of pelvic peritoneum	reproductive system or breast disease	3	189840935	G	A	0.231762	0.319337	0.0698652	4.85964e-06	199223	22	22	df.c_2dose_GWAS_LD_clumping_r2_0.5.csv	3620	85213	TRUE							FINNGEN_R6_N14_ENDOMETRIOSIS_PELVICPERITONEUM
rs72664942	0.00485751	4.54568		Peak expiratory flow (pef)	measurement	4	85808904	G	A	0.00650739	1.15438	0.332205	0.00051103	301529			df.c_1dose_GWAS_LD_clumping_r2_0.5.csv		329404	TRUE	ENSG00000163625	intron_variant	WDFY3	WD repeat and FYVE domain containing 3	WDFY3		NEALE2_3064_raw
rs72664942	0.00485751	4.54568		Peak expiratory flow (pef)	measurement	4	85808904	G	A	0.00650739	1.17401	0.258846	5.7451e-06	301529	2	2	df.c_atleast1dose_GWAS_LD_clumping_r2_0.5.csv		329404	TRUE	ENSG00000163625	intron_variant	WDFY3	WD repeat and FYVE domain containing 3	WDFY3		NEALE2_3064_raw
rs28645263	0.00486854	0.116713		Tartrate-resistant acid phosphatase type 5 levels	measurement	5	16612885	C	T	0.416262	1.01431	0.230453	1.07558e-05	198671	3	0	df.b_2dose_GWAS_LD_clumping_r2_0.5.csv		1323	TRUE	ENSG00000154153	intron_variant	RETREG1	reticulophagy regulator 1	RETREG1	PMID:33303764	GCST90010273
rs28645263	0.00486854	0.116713		Tartrate-resistant acid phosphatase type 5 levels	measurement	5	16612885	C	T	0.417466	0.394436	0.112861	0.000474289	300176			df.b_atleast1dose_GWAS_LD_clumping_r2_0.5.csv		1323	TRUE	ENSG00000154153	intron_variant	RETREG1	reticulophagy regulator 1	RETREG1	PMID:33303764	GCST90010273
rs28645263	0.00486854	0.116713		Tartrate-resistant acid phosphatase type 5 levels	measurement	5	16612885	C	T	0.416446	0.3472	0.0604864	9.4608e-09	199223	3	3	df.c_2dose_GWAS_LD_clumping_r2_0.5.csv		1323	TRUE	ENSG00000154153	intron_variant	RETREG1	reticulophagy regulator 1	RETREG1	PMID:33303764	GCST90010273
rs28645263	0.00486854	0.116713		Tartrate-resistant acid phosphatase type 5 levels	measurement	5	16612885	C	T	0.417619	0.178716	0.0376641	2.08523e-06	301529	3	0	df.c_atleast1dose_GWAS_LD_clumping_r2_0.5.csv		1323	TRUE	ENSG00000154153	intron_variant	RETREG1	reticulophagy regulator 1	RETREG1	PMID:33303764	GCST90010273
rs4073656	0.00488062	-0.944294		3mm weak meridian angle (right)	measurement	2	48981646	G	A	0.502083	-0.287743	0.0587982	9.89389e-07	199223	5	3	df.c_2dose_GWAS_LD_clumping_r2_0.5.csv		75410	TRUE	ENSG00000138039	intron_variant	LHCGR	luteinizing hormone/choriogonadotropin receptor	LHCGR		NEALE2_5100_raw
rs111692702	0.004886	-0.2037		Interleukin-2 receptor subunit beta measurement	measurement	19	15651802	A	G	0.00867606	1.72936	0.371373	3.21368e-06	199223	3	3	df.c_2dose_GWAS_LD_clumping_r2_0.5.csv		10708	TRUE	ENSG00000171954	intron_variant	CYP4F22	cytochrome P450 family 4 subfamily F member 22	CYP4F22	PMID:33328453	GCST90019480
rs111692702	0.004886	-0.2037		Interleukin-2 receptor subunit beta measurement	measurement	19	15651802	A	G	0.00871068	0.838635	0.211242	7.18682e-05	301529			df.c_atleast1dose_GWAS_LD_clumping_r2_0.5.csv		10708	TRUE	ENSG00000171954	intron_variant	CYP4F22	cytochrome P450 family 4 subfamily F member 22	CYP4F22	PMID:33328453	GCST90019480
rs72718228	0.00489	0.66821	1.95074	Acute inflammation of orbit	disease of visual system	14	69475527	T	C	0.0903761	0.493443	0.104782	2.48623e-06	199223	5	4	df.c_2dose_GWAS_LD_clumping_r2_0.5.csv	108	241468	TRUE							FINNGEN_R6_H7_ORBITINFLAMACU
rs181987785	0.0049	0.0256283		Total testosterone levels	measurement	1	34977912	G	A	0.00546124	1.44894	0.284363	3.48022e-07	301529	30	30	df.c_atleast1dose_GWAS_LD_clumping_r2_0.5.csv		425097	TRUE						PMID:32042192	GCST90012114
rs28718712	0.0049	0.09637	1.10117	Presbycusis	nervous system disease	17	29882071	T	G	0.67118	-0.28743	0.0620398	3.60414e-06	199223	32	4	df.c_2dose_GWAS_LD_clumping_r2_0.5.csv	2231	235637	TRUE							FINNGEN_R6_H8_HL_PRESBY
rs28718712	0.0049	0.09637	1.10117	Presbycusis	nervous system disease	17	29882071	T	G	0.671803	-0.138828	0.0387707	0.000342611	301529			df.c_atleast1dose_GWAS_LD_clumping_r2_0.5.csv	2231	235637	TRUE							FINNGEN_R6_H8_HL_PRESBY
rs3737328	0.0049	0.27808	1.32059	Congenital malformations of uterus and cervix	phenotype	13	110866065	T	C	0.246354	0.198244	0.0424764	3.05399e-06	301529	4	4	df.c_atleast1dose_GWAS_LD_clumping_r2_0.5.csv	322	258999	TRUE	ENSG00000187498	intron_variant	COL4A1	collagen type IV alpha 1 chain	COL4A1		FINNGEN_R6_Q17_CONGEN_MALFO_UTERUS_CERVIX
rs3737328	0.0049	0.0493923		Triacylglycerol_50:2_[M+NH4]1+ levels	measurement	13	110866065	T	C	0.246354	0.198244	0.0424764	3.05399e-06	301529	4	4	df.c_atleast1dose_GWAS_LD_clumping_r2_0.5.csv		13814	TRUE	ENSG00000187498	intron_variant	COL4A1	collagen type IV alpha 1 chain	COL4A1	PMID:34503513	GCST90060473
rs181987785	0.00492	0.74243	2.10103	""""Ulcerative colitis (strict definition, require KELA)""""	gastrointestinal disease	1	34977912	G	A	0.00546124	1.44894	0.284363	3.48022e-07	301529	30	30	df.c_atleast1dose_GWAS_LD_clumping_r2_0.5.csv	3276	259929	TRUE							FINNGEN_R6_K11_UC_STRICT
rs72664942	0.00492084	-0.0935694	0.910675	Hypertension | non-cancer illness code, self-reported	cardiovascular disease	4	85808904	G	A	0.00650739	1.15438	0.332205	0.00051103	301529			df.c_1dose_GWAS_LD_clumping_r2_0.5.csv	93560	361141	TRUE	ENSG00000163625	intron_variant	WDFY3	WD repeat and FYVE domain containing 3	WDFY3		NEALE2_20002_1065
rs72664942	0.00492084	-0.0935694	0.910675	Hypertension | non-cancer illness code, self-reported	cardiovascular disease	4	85808904	G	A	0.00650739	1.17401	0.258846	5.7451e-06	301529	2	2	df.c_atleast1dose_GWAS_LD_clumping_r2_0.5.csv	93560	361141	TRUE	ENSG00000163625	intron_variant	WDFY3	WD repeat and FYVE domain containing 3	WDFY3		NEALE2_20002_1065
rs2874139	0.00492536	0.0183846	1.01855	Heart disease | illnesses of mother	cardiovascular disease	4	169751502	C	G	0.680009	-0.287577	0.0632727	5.49245e-06	199223	43	15	df.c_2dose_GWAS_LD_clumping_r2_0.5.csv	66343	332966	TRUE	ENSG00000129116	intron_variant	PALLD	palladin, cytoskeletal associated protein	PALLD		NEALE2_20110_1
rs2874139	0.00492536	0.0183846	1.01855	Heart disease | illnesses of mother	cardiovascular disease	4	169751502	C	G	0.680938	-0.137253	0.0395555	0.000520688	301529			df.c_atleast1dose_GWAS_LD_clumping_r2_0.5.csv	66343	332966	TRUE	ENSG00000129116	intron_variant	PALLD	palladin, cytoskeletal associated protein	PALLD		NEALE2_20110_1
rs142193221	0.00493046	-0.0803881		Frequency of other exercises in last 4 weeks	Uncategorised	22	21166165	A	G	0.00595962	1.3172	0.354238	0.000200477	301529			df.c_1dose_GWAS_LD_clumping_r2_0.5.csv		172505	TRUE	ENSG00000241973	intron_variant	PI4KA	phosphatidylinositol 4-kinase alpha	PI4KA		NEALE2_3637
rs142193221	0.00493046	-0.0803881		Frequency of other exercises in last 4 weeks	Uncategorised	22	21166165	A	G	0.00595962	1.2739	0.273933	3.31294e-06	301529	6	6	df.c_atleast1dose_GWAS_LD_clumping_r2_0.5.csv		172505	TRUE	ENSG00000241973	intron_variant	PI4KA	phosphatidylinositol 4-kinase alpha	PI4KA		NEALE2_3637
rs28645263	0.00494	-0.161	0.851292	Femoral hernia	musculoskeletal or connective tissue disease	5	16612885	C	T	0.416262	1.01431	0.230453	1.07558e-05	198671	3	0	df.b_2dose_GWAS_LD_clumping_r2_0.5.csv	651	362268	TRUE	ENSG00000154153	intron_variant	RETREG1	reticulophagy regulator 1	RETREG1		SAIGE_550_3
rs28645263	0.00494	-0.161	0.851292	Femoral hernia	musculoskeletal or connective tissue disease	5	16612885	C	T	0.417466	0.394436	0.112861	0.000474289	300176			df.b_atleast1dose_GWAS_LD_clumping_r2_0.5.csv	651	362268	TRUE	ENSG00000154153	intron_variant	RETREG1	reticulophagy regulator 1	RETREG1		SAIGE_550_3
rs28645263	0.00494	-0.161	0.851292	Femoral hernia	musculoskeletal or connective tissue disease	5	16612885	C	T	0.416446	0.3472	0.0604864	9.4608e-09	199223	3	3	df.c_2dose_GWAS_LD_clumping_r2_0.5.csv	651	362268	TRUE	ENSG00000154153	intron_variant	RETREG1	reticulophagy regulator 1	RETREG1		SAIGE_550_3
rs28645263	0.00494	-0.161	0.851292	Femoral hernia	musculoskeletal or connective tissue disease	5	16612885	C	T	0.417619	0.178716	0.0376641	2.08523e-06	301529	3	0	df.c_atleast1dose_GWAS_LD_clumping_r2_0.5.csv	651	362268	TRUE	ENSG00000154153	intron_variant	RETREG1	reticulophagy regulator 1	RETREG1		SAIGE_550_3
rs4073656	0.00494	0.02844	1.02885	Other disorders of ear	disease of ear	2	48981646	G	A	0.502083	-0.287743	0.0587982	9.89389e-07	199223	5	3	df.c_2dose_GWAS_LD_clumping_r2_0.5.csv	26999	260405	TRUE	ENSG00000138039	intron_variant	LHCGR	luteinizing hormone/choriogonadotropin receptor	LHCGR		FINNGEN_R6_H8_OTHEREAR
rs56150535	0.00496103	0.161175	1.17489	Hydrocortisone | treatment/medication code	Uncategorised	15	31647722	T	C	0.359256	0.219571	0.0502408	1.24031e-05	301529			df.c_1dose_GWAS_LD_clumping_r2_0.5.csv	666	361141	TRUE	ENSG00000169926	intron_variant	KLF13	Kruppel like factor 13	KLF13		NEALE2_20003_1140874896
rs56150535	0.00496103	0.161175	1.17489	Hydrocortisone | treatment/medication code	Uncategorised	15	31647722	T	C	0.359256	0.202574	0.0381417	1.08969e-07	301529	33	20	df.c_atleast1dose_GWAS_LD_clumping_r2_0.5.csv	666	361141	TRUE	ENSG00000169926	intron_variant	KLF13	Kruppel like factor 13	KLF13		NEALE2_20003_1140874896
rs28718712	0.00497	-0.07588	0.926927	Psoriasis vulgaris	integumentary system disease	17	29882071	T	G	0.67118	-0.28743	0.0620398	3.60414e-06	199223	32	4	df.c_2dose_GWAS_LD_clumping_r2_0.5.csv	3508	255831	TRUE							FINNGEN_R6_L12_PSORI_VULG
rs28718712	0.00497	-0.07588	0.926927	Psoriasis vulgaris	integumentary system disease	17	29882071	T	G	0.671803	-0.138828	0.0387707	0.000342611	301529			df.c_atleast1dose_GWAS_LD_clumping_r2_0.5.csv	3508	255831	TRUE							FINNGEN_R6_L12_PSORI_VULG
rs2874139	0.00497	-0.495	0.609571	Rickets or osteomalacia	musculoskeletal or connective tissue disease	4	169751502	C	G	0.680009	-0.287577	0.0632727	5.49245e-06	199223	43	15	df.c_2dose_GWAS_LD_clumping_r2_0.5.csv	77	406569	TRUE	ENSG00000129116	intron_variant	PALLD	palladin, cytoskeletal associated protein	PALLD		SAIGE_261_41
rs2874139	0.00497	-0.495	0.609571	Rickets or osteomalacia	musculoskeletal or connective tissue disease	4	169751502	C	G	0.680938	-0.137253	0.0395555	0.000520688	301529			df.c_atleast1dose_GWAS_LD_clumping_r2_0.5.csv	77	406569	TRUE	ENSG00000129116	intron_variant	PALLD	palladin, cytoskeletal associated protein	PALLD		SAIGE_261_41
rs12466174	0.00497485	-0.463277	0.629219	Lung cancer | illnesses of adopted mother	cell proliferation disorder	2	184802609	T	G	0.121612	0.41682	0.0919475	5.80842e-06	199223	8	7	df.c_2dose_GWAS_LD_clumping_r2_0.5.csv	155	2933	TRUE							NEALE2_20113_3
rs12466174	0.00497485	-0.463277	0.629219	Lung cancer | illnesses of adopted mother	cell proliferation disorder	2	184802609	T	G	0.121563	0.247555	0.0568433	1.33045e-05	301529	8	7	df.c_atleast1dose_GWAS_LD_clumping_r2_0.5.csv	155	2933	TRUE							NEALE2_20113_3
rs4073656	0.00498883	0.00793975		Number of children fathered	measurement	2	48981646	G	A	0.502083	-0.287743	0.0587982	9.89389e-07	199223	5	3	df.c_2dose_GWAS_LD_clumping_r2_0.5.csv		165492	TRUE	ENSG00000138039	intron_variant	LHCGR	luteinizing hormone/choriogonadotropin receptor	LHCGR		NEALE2_2405
1) S0001, number of clumped SNPs (SNPs in LD) with p<1e-3;Only SNPs with S0001 >= 2 are shown.
2) LD clumping settings: r2=0.5, distance = 250kb
3) summary statistics for PheWAS include UK Biobank, FinnGen, and/or GWAS Catalog summary statistics

## Sheet: Table S23
Table S23 Results of PheWAS analysis for SNPs with p values of GWASs less than 1e-5
SNP	Pvalue_PheWAS	Beta_PheWAS	Odds Ratio_PheWAS	Trait	Trait Category	CHR	BP	Effect allele	Non-effect allele	Frequency of effect allele	BETA_GWAS	SE_GWAS	Pvalue_GWAS	N_GWAS	TOTAL no.of clumped SNPs	S0001_LD_r2_0.5	scenario_GWAS	N Cases_PheWAS	N Overall_PheWAS	Has sumstats	Ensembl_Gene_ID	Variant_Consequence	Gene	Wiki_Description	Gene_ini	PMID	Study ID
rs7433556	9.29e-55	-0.033151		Mean platelet volume	measurement	3	56742474	A	G	0.28115	-0.611252	0.163987	0.000193443	874			df.a_1dose_GWAS_LD_clumping_r2_0.5.csv		460935	TRUE						PMID:32888493	GCST90002346
rs139100176	0.000691	-0.09901	0.905734	""""Alcohol related diseases and deaths, all endoints""""	psychiatric disorder	19	6243148	A	G	0.0255117	0.783097	0.171197	4.77913e-06	301529	3	2	df.c_1dose_GWAS_LD_clumping_r2_0.5.csv	16304	260405	TRUE	ENSG00000130382	intron_variant	MLLT1	MLLT1 super elongation complex subunit	MLLT1		FINNGEN_R6_ALCOHOL_RELATED
rs7433556	9.29e-55	-0.033151		Mean platelet volume	measurement	3	56742474	A	G	0.273193	-0.515826	0.145537	0.000393676	300777			df.b_1dose_GWAS_LD_clumping_r2_0.5.csv		460935	TRUE						PMID:32888493	GCST90002346
rs143971876	0.000226	-0.08053	0.922627	""""Alcohol use disorder, ICD-based""""	psychiatric disorder	3	18152182	C	T	0.120992	1.11958	0.241619	3.59255e-06	874	2	2	df.a_1dose_GWAS_LD_clumping_r2_0.5.csv	10688	260405	TRUE							FINNGEN_R6_AUD
rs7433556	1.6e-49	-0.0335831		Mean platelet volume	measurement	3	56742474	A	G	0.28115	-0.611252	0.163987	0.000193443	874			df.a_1dose_GWAS_LD_clumping_r2_0.5.csv		408112	TRUE						PMID:32888494	GCST90002395
rs3762580	0.000527	0.19123	1.21074	""""Aneurysms, operations, SAH""""	cardiovascular disease	2	11750374	A	G	0.0444969	1.34604	0.298337	6.42798e-06	300176	8	8	df.b_atleast1dose_GWAS_LD_clumping_r2_0.5.csv	2565	243767	TRUE	ENSG00000196208	intron_variant	GREB1	growth regulating estrogen receptor binding 1	GREB1		FINNGEN_R6_I9_SAHANEUR
rs7433556	1.6e-49	-0.0335831		Mean platelet volume	measurement	3	56742474	A	G	0.273193	-0.515826	0.145537	0.000393676	300777			df.b_1dose_GWAS_LD_clumping_r2_0.5.csv		408112	TRUE						PMID:32888494	GCST90002395
rs7433556	0.00014	-0.08231	0.920986	""""Atopic dermatitis, strict definition""""	integumentary system disease	3	56742474	A	G	0.275122	-0.591434	0.134435	1.08542e-05	1522	122	2	df.a_atleast1dose_GWAS_LD_clumping_r2_0.5.csv	6412	260078	TRUE							FINNGEN_R6_ATOPIC_STRICT
rs7433556	3.2447e-48	-0.0419914		Mean platelet (thrombocyte) volume	measurement	3	56742474	A	G	0.28115	-0.611252	0.163987	0.000193443	874			df.a_1dose_GWAS_LD_clumping_r2_0.5.csv		350470	TRUE							NEALE2_30100_raw
rs7433556	3.2447e-48	-0.0419914		Mean platelet (thrombocyte) volume	measurement	3	56742474	A	G	0.273193	-0.515826	0.145537	0.000393676	300777			df.b_1dose_GWAS_LD_clumping_r2_0.5.csv		350470	TRUE							NEALE2_30100_raw
rs7433556	1.82e-40	-0.027579		Red blood cell count	measurement	3	56742474	A	G	0.28115	-0.611252	0.163987	0.000193443	874			df.a_1dose_GWAS_LD_clumping_r2_0.5.csv		545203	TRUE						PMID:32888493	GCST90002363
rs7433556	0.000141	-0.08031	0.92283	""""Atopic dermatitis, strict definition with reimbursement""""	integumentary system disease	3	56742474	A	G	0.273185	-0.565214	0.12531	6.46712e-06	300176	122	2	df.b_atleast1dose_GWAS_LD_clumping_r2_0.5.csv	6739	242769	TRUE							FINNGEN_R6_ATOPIC_STRICT_REIMB
rs7433556	1.82e-40	-0.027579		Red blood cell count	measurement	3	56742474	A	G	0.273193	-0.515826	0.145537	0.000393676	300777			df.b_1dose_GWAS_LD_clumping_r2_0.5.csv		545203	TRUE						PMID:32888493	GCST90002363
rs56133340	5.73e-05	-0.2433	0.784036	""""Benign neoplasm: Skin of eyelid, including canthus (controls excluding all cancers)""""	cell proliferation disorder	3	84162735	T	C	0.0550657	1.60974	0.350407	4.35e-06	874	130	47	df.a_1dose_GWAS_LD_clumping_r2_0.5.csv	2687	210044	TRUE							FINNGEN_R6_CD2_BENIGN_SKIN_EYELID_EXALLC
rs7433556	6.2e-35	-0.025398		Hemoglobin concentration	measurement	3	56742474	A	G	0.28115	-0.611252	0.163987	0.000193443	874			df.a_1dose_GWAS_LD_clumping_r2_0.5.csv		563946	TRUE						PMID:32888493	GCST90002310
rs7433556	6.2e-35	-0.025398		Hemoglobin concentration	measurement	3	56742474	A	G	0.273193	-0.515826	0.145537	0.000393676	300777			df.b_1dose_GWAS_LD_clumping_r2_0.5.csv		563946	TRUE						PMID:32888493	GCST90002310
rs7433556	1.66e-34	-0.025316		Hematocrit	measurement	3	56742474	A	G	0.28115	-0.611252	0.163987	0.000193443	874			df.a_1dose_GWAS_LD_clumping_r2_0.5.csv		562259	TRUE						PMID:32888493	GCST90002304
rs56133340	7.28e-05	-0.23926	0.78721	""""Benign neoplasm: Skin of eyelid, including canthus""""	cell proliferation disorder	3	84162735	T	C	0.054308	1.34375	0.293068	4.53734e-06	1522	130	10	df.a_atleast1dose_GWAS_LD_clumping_r2_0.5.csv	2687	260405	TRUE							FINNGEN_R6_CD2_BENIGN_SKIN_EYELID
rs7433556	1.66e-34	-0.025316		Hematocrit	measurement	3	56742474	A	G	0.273193	-0.515826	0.145537	0.000393676	300777			df.b_1dose_GWAS_LD_clumping_r2_0.5.csv		562259	TRUE						PMID:32888493	GCST90002304
rs2514184	0.000115	0.72154	2.0576	""""Blindness, monocular""""	disease of visual system	11	57792423	A	T	0.182475	0.793078	0.162381	1.03932e-06	1522	51	49	df.a_atleast1dose_GWAS_LD_clumping_r2_0.5.csv	122	250748	TRUE	ENSG00000186509	intron_variant	OR9Q1	olfactory receptor family 9 subfamily Q member 1	OR9Q1		FINNGEN_R6_H7_BLINDMONOCULAR
rs7433556	5.36e-34	0.024831		Platelet count	measurement	3	56742474	A	G	0.28115	-0.611252	0.163987	0.000193443	874			df.a_1dose_GWAS_LD_clumping_r2_0.5.csv		542827	TRUE						PMID:32888493	GCST90002357
rs2514184	0.000115	0.72154	2.0576	""""Blindness, monocular""""	disease of visual system	11	57792423	A	T	0.17893	0.72521	0.174728	3.31745e-05	300777	51	30	df.b_1dose_GWAS_LD_clumping_r2_0.5.csv	122	250748	TRUE	ENSG00000186509	intron_variant	OR9Q1	olfactory receptor family 9 subfamily Q member 1	OR9Q1		FINNGEN_R6_H7_BLINDMONOCULAR
rs7433556	5.36e-34	0.024831		Platelet count	measurement	3	56742474	A	G	0.273193	-0.515826	0.145537	0.000393676	300777			df.b_1dose_GWAS_LD_clumping_r2_0.5.csv		542827	TRUE						PMID:32888493	GCST90002357
rs2514184	0.000115	0.72154	2.0576	""""Blindness, monocular""""	disease of visual system	11	57792423	A	T	0.178926	0.664339	0.148459	7.64526e-06	300176	51	41	df.b_atleast1dose_GWAS_LD_clumping_r2_0.5.csv	122	250748	TRUE	ENSG00000186509	intron_variant	OR9Q1	olfactory receptor family 9 subfamily Q member 1	OR9Q1		FINNGEN_R6_H7_BLINDMONOCULAR
rs7433556	3e-31	-0.027273		Red blood cell count	measurement	3	56742474	A	G	0.28115	-0.611252	0.163987	0.000193443	874			df.a_1dose_GWAS_LD_clumping_r2_0.5.csv		408112	TRUE						PMID:32888494	GCST90002403
rs10990347	0.000952	0.48336	1.62151	""""Chirrosis of liver, NAS""""	cell proliferation disorder	9	105592462	C	T	0.0799759	0.423019	0.0907843	3.16827e-06	301529	49	27	df.c_1dose_GWAS_LD_clumping_r2_0.5.csv	608	258633	TRUE							FINNGEN_R6_CHIRHEP_NAS
rs7433556	3e-31	-0.027273		Red blood cell count	measurement	3	56742474	A	G	0.273193	-0.515826	0.145537	0.000393676	300777			df.b_1dose_GWAS_LD_clumping_r2_0.5.csv		408112	TRUE						PMID:32888494	GCST90002403
rs17380739	0.000716	0.04784	1.049	""""Chronic periodontitis , including avohilmo""""	gastrointestinal disease	6	63121530	G	A	0.229536	0.615423	0.134304	4.59867e-06	300176	13	9	df.b_atleast1dose_GWAS_LD_clumping_r2_0.5.csv	14631	260405	TRUE							FINNGEN_R6_K11_PERIODON_CHRON_INCLAVO
rs7433556	2.4e-29	0.0263863		Platelet count	measurement	3	56742474	A	G	0.28115	-0.611252	0.163987	0.000193443	874			df.a_1dose_GWAS_LD_clumping_r2_0.5.csv		408112	TRUE						PMID:32888494	GCST90002402
rs34693358	0.00023	0.63524	1.88748	""""Dermatopolymyositis, unspecified""""	integumentary system disease	15	31624505	A	C	0.32471	0.269062	0.0516072	1.85164e-07	301529	19	17	df.c_1dose_GWAS_LD_clumping_r2_0.5.csv	90	253440	TRUE	ENSG00000169926	intron_variant	KLF13	Kruppel like factor 13	KLF13		FINNGEN_R6_M13_DERMATOPOLYNAS
rs7433556	2.4e-29	0.0263863		Platelet count	measurement	3	56742474	A	G	0.273193	-0.515826	0.145537	0.000393676	300777			df.b_1dose_GWAS_LD_clumping_r2_0.5.csv		408112	TRUE						PMID:32888494	GCST90002402
rs7656160	0.000191	-0.08632	0.917301	""""Diabetes, several complications""""	pancreas disease	4	118973250	A	C	0.851979	-1.61172	0.354141	5.33765e-06	595	145	42	df.a_2dose_GWAS_LD_clumping_r2_0.5.csv	8574	199410	TRUE	ENSG00000164100	intron_variant	NDST3	N-deacetylase and N-sulfotransferase 3	NDST3		FINNGEN_R6_DM_SEVERAL_COMPLICATIONS
rs7433556	4.8e-29	-0.0266837		Hematocrit	measurement	3	56742474	A	G	0.28115	-0.611252	0.163987	0.000193443	874			df.a_1dose_GWAS_LD_clumping_r2_0.5.csv		408112	TRUE						PMID:32888494	GCST90002383
rs7656160	0.000191	-0.08632	0.917301	""""Diabetes, several complications""""	pancreas disease	4	118973250	A	C	0.853642	-0.791912	0.17341	4.95462e-06	1522	145	35	df.a_atleast1dose_GWAS_LD_clumping_r2_0.5.csv	8574	199410	TRUE	ENSG00000164100	intron_variant	NDST3	N-deacetylase and N-sulfotransferase 3	NDST3		FINNGEN_R6_DM_SEVERAL_COMPLICATIONS
rs7433556	4.8e-29	-0.0266837		Hematocrit	measurement	3	56742474	A	G	0.273193	-0.515826	0.145537	0.000393676	300777			df.b_1dose_GWAS_LD_clumping_r2_0.5.csv		408112	TRUE						PMID:32888494	GCST90002383
[truncated: 5,564 more rows]
