# Supplementary material for: Genome-Wide Association Study of COVID-19 Breakthrough Infections and Genetic Overlap with Other Diseases: A Study of the UK Biobank
Source: Int J Mol Sci. 2025 Jul 4;26(13):6441. doi: 10.3390/ijms26136441 (PMC12249495; doi:10.3390/ijms26136441)
Supplement: Supplementary file 1 [file ijms-26-06441-s001.zip › Tables S4-12.xlsx]

## Sheet: Table S4
Table S4 Results of SNP-based analysis (p<1e-3) based on Model A for participants with only one dose of vaccine
SNP	Chr.	Location (bp)	Effect allele	Non-effect allele	Frequency of effect allele	BETA	SE	P	N	INFO	GeneSymbol	Wiki description for Genes	Total no.of SNPs from LD clumping	S0001
rs12173480	6	6438187	A	G	0.0604768	1.57302	0.332181	2.18582e-06	874	0.9868			22	9
rs143971876	3	18152182	C	T	0.120992	1.11958	0.241619	3.59255e-06	874	0.979174			2	2
rs1596992	11	57866752	C	T	0.165724	0.917588	0.199092	4.04858e-06	874	0.995932	OR9Q1	olfactory receptor family 9 subfamily Q member 1	51	35
rs56133340	3	84162735	T	C	0.0550657	1.60974	0.350407	4.35e-06	874	0.990577			130	47
rs12203829	6	121332198	G	T	0.494287	0.754881	0.164947	4.72803e-06	874	0.826981			0	0
rs56186710	6	107673871	A	T	0.204844	0.849265	0.188156	6.37274e-06	874	0.997851	PDSS2	decaprenyl diphosphate synthase subunit 2	60	57
rs2184245	9	113284871	T	C	0.521739	-0.676049	0.152084	8.77922e-06	874	1	SVEP1	sushi, von Willebrand factor type A, EGF and pentraxin domain containing 1	0	0
rs61946187	12	129285248	T	C	0.0650668	1.44662	0.325479	8.80657e-06	874	0.919264	SLC15A4	solute carrier family 15 member 4	1	1
rs172540	16	15995828	T	A	0.534674	0.662464	0.149632	9.54196e-06	874	0.931232			1	0
rs429524	21	42871941	C	G	0.851929	-0.941714	0.213116	9.92594e-06	874	0.977911	TMPRSS2	uncharacterized LOC124905021	12	1
rs429524	21	42871941	C	G	0.851929	-0.941714	0.213116	9.92594e-06	874	0.977911	TMPRSS2	transmembrane serine protease 2	12	1
rs713170	6	85135586	C	T	0.433405	0.667791	0.151429	1.03409e-05	874	0.961389			11	8
rs75639050	6	107626105	T	C	0.0484295	1.57245	0.360194	1.26796e-05	874	0.977514	PDSS2	decaprenyl diphosphate synthase subunit 2	3	2
rs12032553	1	87950172	T	G	0.155487	-0.898593	0.206572	1.36119e-05	874	0.97913			4	2
rs62434105	6	150956225	A	G	0.0543478	1.4035	0.324652	1.53862e-05	874	1	PLEKHG1	pleckstrin homology and RhoGEF domain containing G1	1	0
rs77686525	11	58182851	A	T	0.13314	0.953578	0.222731	1.85805e-05	874	0.996719			9	9
rs906840	2	102251020	C	T	0.655474	-0.663991	0.155287	1.90383e-05	874	0.993777			29	13
rs13411235	2	105193963	T	G	0.437968	0.654368	0.15307	1.91169e-05	874	0.964725			19	12
rs117766577	14	34868984	G	A	0.270285	0.729375	0.170769	1.9449e-05	874	0.967468			58	37
rs79849109	9	139137626	T	C	0.678018	-0.696832	0.163543	2.03663e-05	874	0.956904	QSOX2	quiescin sulfhydryl oxidase 2	21	5
rs4877505	9	82355287	T	C	0.667582	-0.677198	0.15963	2.2124e-05	874	0.995753			8	2
rs34373864	11	58365876	A	T	0.0503432	1.45221	0.343056	2.30444e-05	874	1	ZFP91	ZFP91 zinc finger protein, atypical E3 ubiquitin ligase	9	4
rs35957505	3	193956609	T	A	0.228373	0.762542	0.180507	2.3952e-05	874	0.979478			3	1
rs74449072	6	53521238	G	A	0.0786461	1.24673	0.295179	2.40394e-05	874	0.939767	KLHL31	kelch like family member 31	0	0
rs319069	6	107787313	C	T	0.909357	-1.11978	0.265581	2.48281e-05	874	0.996034			3	3
rs200526969	6	132637314	A	G	0.260333	0.760313	0.18058	2.54932e-05	874	0.884468	MOXD1	monooxygenase DBH like 1	60	2
rs59801708	2	31081261	G	T	0.315046	0.680702	0.161749	2.572e-05	874	0.966079			54	18
rs79847867	22	16495833	A	C	0.0789474	1.20055	0.287073	2.88931e-05	874	1			18	6
rs76380714	3	113005753	A	T	0.0801273	1.27101	0.304783	3.04326e-05	874	0.907	BOC	BOC cell adhesion associated, oncogene regulated	18	0
rs17595207	1	229888090	T	G	0.204581	0.779524	0.187017	3.0701e-05	874	0.98989			12	1
rs12380561	9	2105482	T	G	0.114452	1.02629	0.246329	3.09537e-05	874	0.971428	SMARCA2	SWI/SNF related, matrix associated, actin dependent regulator of chromatin, subfamily a, member 2	11	1
rs10858244	9	139082796	A	G	0.280493	0.717407	0.172528	3.20758e-05	874	0.994715			0	0
rs3212623	5	52378673	T	C	0.0680126	1.2704	0.305607	3.22504e-05	874	0.994779	ITGA2	integrin subunit alpha 2	11	6
rs3860240	6	102731798	G	A	0.245809	-0.712673	0.171717	3.32088e-05	874	0.997955			242	52
rs17654263	18	28178839	T	C	0.07507	1.29142	0.311523	3.39067e-05	874	0.909629			0	0
rs56280984	10	133148006	T	C	0.111839	0.996117	0.240607	3.47283e-05	874	0.979723			11	2
rs528935526	22	16400371	T	G	0.0623531	1.91618	0.464389	3.6874e-05	874	0.553855			0	0
rs12644068	4	23846409	T	A	0.478318	0.647982	0.157045	3.6898e-05	874	0.843847	PPARGC1A	PPARG coactivator 1 alpha	0	0
rs1502060	13	87068836	T	C	0.822405	-0.784806	0.190364	3.74527e-05	874	0.994761			47	33
rs62434146	6	151029849	G	A	0.0764275	1.17261	0.285155	3.91942e-05	874	0.937683	PLEKHG1	pleckstrin homology and RhoGEF domain containing G1	0	0
rs78242861	21	19749631	A	G	0.0796202	1.20352	0.29273	3.93303e-05	874	0.987752	TMPRSS15	transmembrane serine protease 15	22	6
rs28576957	2	239007232	G	A	0.402723	0.654968	0.159424	3.98498e-05	874	0.872961	SCLY	selenocysteine lyase	1	1
rs7733928	5	51412949	C	T	0.203928	0.760347	0.185127	4.00554e-05	874	0.989824			114	1
rs8045887	16	2054155	A	G	0.327231	0.634573	0.154677	4.08608e-05	874	1			13	0
rs17553624	5	29158325	T	A	0.0583703	1.35036	0.329253	4.10869e-05	874	0.999516			22	17
rs327526	19	52897128	T	C	0.380098	0.769897	0.187854	4.16044e-05	874	0.706522			0	0
rs8038351	15	78195780	A	G	0.250965	-0.711187	0.174491	4.58599e-05	874	0.98442			51	5
rs881210	11	115158537	C	G	0.377177	0.615871	0.151638	4.8765e-05	874	0.995215	CADM1	cell adhesion molecule 1	20	0
rs56411024	16	83191728	T	G	0.0514874	1.41534	0.348711	4.93288e-05	874	1	CDH13	cadherin 13	11	5
rs11242759	6	2365878	A	G	0.61766	0.619647	0.153102	5.1815e-05	874	0.97683			1	0
rs4450129	10	43267553	C	G	0.0704559	1.24975	0.30897	5.23489e-05	874	0.998845			32	1
rs2027414	13	64874020	T	G	0.0532506	1.41748	0.350789	5.3259e-05	874	0.966822			44	3
rs7309897	12	20805828	C	T	0.0977203	1.01856	0.252464	5.47202e-05	874	0.940221	PDE3A	phosphodiesterase 3A	0	0
rs367727735	7	144196538	A	T	0.793765	-0.765148	0.189975	5.63459e-05	874	0.944311	TPK1	thiamin pyrophosphokinase 1	37	0
rs201631752	10	100460653	T	C	0.254332	0.783853	0.194658	5.65341e-05	874	0.779822			1	0
rs10905882	10	11063036	C	T	0.998674	-9.53291	2.37268	5.87486e-05	874	0.892151	CELF2	CUGBP Elav-like family member 2	2	0
rs28369383	15	61634621	G	C	0.208514	0.737344	0.183761	6.00764e-05	874	0.980428			21	0
rs72726196	1	99248879	T	A	0.0597881	1.2801	0.319218	6.06865e-05	874	0.9899			0	0
rs11718659	3	42428487	T	C	0.344209	0.640796	0.159859	6.11047e-05	874	0.97751			1	0
rs200087886	3	20968925	A	G	0.392341	-0.768938	0.191839	6.11721e-05	874	0.750637			0	0
rs4443369	5	51414348	A	G	0.572998	-0.591708	0.147689	6.16384e-05	874	0.996416			35	9
rs10867417	9	82351610	C	A	0.721763	-0.704963	0.176054	6.22155e-05	874	0.892191			1	0
rs6851857	4	166372920	G	T	0.149253	0.868774	0.217053	6.26544e-05	874	0.985138	CPE	carboxypeptidase E	24	1
rs62192056	2	230433487	G	A	0.272008	-0.678822	0.169613	6.27625e-05	874	0.994574	DNER	delta/notch like EGF repeat containing	3	0
rs58073672	6	2742845	G	C	0.113169	-0.992122	0.248123	6.37443e-05	874	0.988051	MYLK4	myosin light chain kinase family member 4	55	1
rs12188662	5	31345259	G	A	0.0539189	1.36899	0.342593	6.44356e-05	874	0.973944			4	0
rs34942851	11	57873150	A	T	0.0520887	1.32392	0.331502	6.50529e-05	874	0.994514	OR9Q1	olfactory receptor family 9 subfamily Q member 1	9	3
rs61444781	21	32892259	G	A	0.608929	-0.606645	0.151915	6.51575e-05	874	0.993757			24	8
rs76099473	19	7635592	T	C	0.102734	1.00736	0.252529	6.63312e-05	874	0.912661			2	1
rs139414507	21	11122664	T	C	0.524124	-1.10264	0.276827	6.80081e-05	874	0.679242			366	1
rs2551791	7	35506345	A	C	0.134531	-0.902063	0.226549	6.84074e-05	874	0.986447			91	0
rs12436201	14	96217540	A	C	0.138708	-0.864788	0.217538	7.02757e-05	874	0.992543			14	2
rs11229337	11	58053042	A	G	0.404671	0.595	0.149745	7.08476e-05	874	0.998594			148	1
rs62450300	7	15337514	C	G	0.0817338	1.12583	0.283453	7.13239e-05	874	0.990834	AGMO	alkylglycerol monooxygenase	12	1
rs1075394	8	101404950	G	A	0.525133	0.586971	0.147869	7.20133e-05	874	0.978189			2	0
rs72994871	6	132716650	G	A	0.282485	0.656774	0.165531	7.25749e-05	874	0.983046	MOXD1	monooxygenase DBH like 1	38	2
rs5011110	18	66821369	A	G	0.930944	-1.18825	0.299652	7.32639e-05	874	0.995219			21	1
rs4690819	4	166361606	C	A	0.0698027	1.24385	0.313953	7.43546e-05	874	0.931584	CPE	carboxypeptidase E	30	0
rs55709560	16	84749252	A	T	0.558792	-0.591031	0.149925	8.07417e-05	874	0.951473	USP10	ubiquitin specific peptidase 10	9	0
rs73198367	21	19860810	G	A	0.0910709	1.08051	0.274198	8.12699e-05	874	0.992091			34	1
rs56230629	1	85355933	A	G	0.133072	1.15161	0.292489	8.24117e-05	874	0.638355	LPAR3	lysophosphatidic acid receptor 3	22	0
rs12378391	9	139086666	A	C	0.156569	0.812733	0.206704	8.42871e-05	874	0.997299			7	1
rs6443859	3	182942922	A	T	0.0417165	1.78958	0.455658	8.58421e-05	874	0.714151	MCF2L2	MCF.2 cell line derived transforming sequence-like 2	8	0
rs6443859	3	182942922	A	T	0.0417165	1.78958	0.455658	8.58421e-05	874	0.991273	MCF2L2	MCF.2 cell line derived transforming sequence-like 2	8	0
rs11213263	11	109973240	C	A	0.261982	-0.663675	0.169066	8.65394e-05	874	0.99976	ZC3H12C	zinc finger CCCH-type containing 12C	89	0
rs1373996	5	3609781	A	G	0.58065	-0.601275	0.153327	8.79954e-05	874	0.934799			0	0
rs3898954	21	11055966	A	G	0.313779	1.14301	0.291543	8.83428e-05	874	0.589029			0	0
rs41260744	21	35736384	A	G	0.050875	1.34629	0.343487	8.8741e-05	874	0.993831	KCNE2	potassium voltage-gated channel subfamily E regulatory subunit 2	10	1
rs6890742	5	164682091	T	C	0.217788	-0.66984	0.171001	8.95955e-05	874	0.986392			64	0
rs77747227	9	136474179	A	G	0.189339	-0.761304	0.194382	8.98283e-05	874	0.998984	FAM163B	family with sequence similarity 163 member B	2	0
rs11926888	3	18856854	G	A	0.172475	0.804419	0.20542	9.00391e-05	874	0.99208			10	1
rs4936760	11	122785984	A	G	0.360385	-0.605726	0.154807	9.124e-05	874	0.953948	JHY	junctional cadherin complex regulator	0	0
rs186722468	14	86343116	A	G	0.0608538	1.37916	0.352549	9.15505e-05	874	0.904605			2	0
rs6734738	2	192377140	T	C	0.121221	0.877132	0.224229	9.16248e-05	874	0.987057			20	0
rs17029342	3	32414358	A	G	0.0533987	1.29191	0.33099	9.49434e-05	874	0.989282			39	3
rs3819510	11	2528733	G	C	0.765031	0.693136	0.177761	9.64841e-05	874	0.98054	KCNQ1	potassium voltage-gated channel subfamily Q member 1	15	0
rs708490	14	52764822	T	A	0.993492	-5.24792	1.34802	9.89845e-05	874	0.803574			0	0
rs6134596	20	12552288	A	T	0.0886233	1.07037	0.274991	9.9258e-05	874	0.987916			19	0
1) S0001, number of clumped SNPs (SNPs in LD) with p<1e-3; only SNPs with S0001 >= 2 are shown.
2) LD clumping settings: r2=0.5, distance = 250 kb

## Sheet: Table S5
Table S5 Results of SNP-based analysis (p<1e-3) based on Model B for participants with only one dose of vaccine
SNP	Chr.	Location (bp)	Effect allele	Non-effect allele	Frequency of effect allele	BETA	SE	P	N	INFO	GeneSymbol	Wiki description for Genes	Total no.of SNPs from LD clumping	S0001
rs371241374	7	91212906	T	C	0.104126	1.14041	0.236428	1.41067e-06	300777	0.951828			119	114
rs11123895	2	102240411	T	C	0.704745	-0.676256	0.144518	2.87727e-06	300777	0.994614			28	15
rs62434146	6	151029849	G	A	0.0656077	1.38498	0.299824	3.84984e-06	300777	0.937718	PLEKHG1	pleckstrin homology and RhoGEF domain containing G1	0	0
rs61946187	12	129285248	T	C	0.0577217	1.49177	0.32415	4.18226e-06	300777	0.916796	SLC15A4	solute carrier family 15 member 4	1	1
rs12173480	6	6438187	A	G	0.0549028	1.47459	0.322187	4.72094e-06	300777	0.978974			22	9
rs981244	18	28183037	T	C	0.289633	0.659979	0.145044	5.35966e-06	300777	0.997377			53	48
rs13425812	2	238213996	A	G	0.341553	0.613041	0.137607	8.38912e-06	300777	0.99522			52	26
rs9552805	13	23607491	A	C	0.676129	0.623777	0.140134	8.53557e-06	300777	0.989533			5	3
rs75298025	3	184441278	A	G	0.0521038	1.45648	0.327703	8.80959e-06	300777	0.993844			1	1
rs75639050	6	107626105	T	C	0.0441387	1.58114	0.359626	1.0995e-05	300777	0.970335	PDSS2	decaprenyl diphosphate synthase subunit 2	3	2
rs1793347	11	68001407	T	G	0.239992	0.71298	0.163837	1.35051e-05	300777	0.889048			0	0
rs6660609	1	95118315	A	G	0.103029	1.02707	0.236204	1.37248e-05	300777	0.92038			0	0
rs9373633	6	102713169	G	T	0.31672	-0.611827	0.140942	1.41846e-05	300777	0.988573			111	28
rs2955182	4	56535913	A	G	0.173102	0.779242	0.180084	1.51077e-05	300777	0.964765			0	0
rs112794665	14	34869052	A	G	0.255686	0.658105	0.152417	1.57594e-05	300777	0.971694			62	38
rs16854395	1	231610522	C	T	0.192365	0.72586	0.169439	1.83646e-05	300777	0.996579			24	8
rs72997532	3	1503954	C	A	0.110875	0.945758	0.220885	1.85493e-05	300777	0.975134			10	1
rs6432293	2	12598186	T	C	0.297136	0.6179	0.144379	1.87141e-05	300777	0.978852			19	8
rs7854134	9	38672523	T	C	0.371364	0.577847	0.135042	1.87717e-05	300777	0.988239			30	2
rs76236165	18	61692293	C	T	0.0456717	1.47423	0.345343	1.96446e-05	300777	1			1	1
rs11877007	18	74983928	T	C	0.137517	0.840826	0.196968	1.96485e-05	300777	0.996153	GALR1	galanin receptor 1	86	15
rs8110490	19	13630423	C	T	0.0652336	1.21853	0.286377	2.09061e-05	300777	0.992056			5	4
rs61167836	19	3148120	T	C	0.491197	-0.557299	0.131467	2.24424e-05	300777	0.970201	GNA15	G protein subunit alpha 15	10	4
rs62206161	20	57171345	A	G	0.125021	0.895659	0.211323	2.25168e-05	300777	0.944631			0	0
rs13099946	3	105802919	A	G	0.475931	-0.631655	0.149818	2.48497e-05	300777	0.795838			0	0
rs62155067	2	102265906	T	G	0.274572	0.62741	0.148922	2.51981e-05	300777	0.969693			2	0
rs72784735	16	56700175	A	G	0.0636578	1.21937	0.289521	2.53477e-05	300777	0.995025			19	7
rs74935708	6	132599117	A	G	0.23494	0.660363	0.156849	2.55152e-05	300777	0.990858			44	2
rs7555089	1	190988547	T	G	0.43331	0.547886	0.130531	2.70042e-05	300777	0.998707			96	13
rs73121759	3	84162973	G	T	0.0521577	1.35065	0.32182	2.70591e-05	300777	0.990249			130	10
rs7755649	6	107818864	A	G	0.839298	-0.761697	0.181776	2.78586e-05	300777	0.991307	SOBP	sine oculis binding protein homolog	55	52
rs2184245	9	113284871	T	C	0.519403	-0.541952	0.129414	2.81746e-05	300777	1	SVEP1	sushi, von Willebrand factor type A, EGF and pentraxin domain containing 1	0	0
rs929634	12	98364445	C	T	0.552973	-0.545191	0.130436	2.91807e-05	300777	0.996105			46	2
rs381259	13	110556571	A	G	0.213428	0.678034	0.162228	2.92143e-05	300777	0.99403			9	0
rs200526969	6	132637314	A	G	0.254722	0.670505	0.160905	3.08516e-05	300777	0.882257	MOXD1	monooxygenase DBH like 1	57	0
rs12478868	2	208447642	T	A	0.799251	-0.745221	0.179014	3.1419e-05	300777	0.856815	CREB1	cAMP responsive element binding protein 1	0	0
rs117383797	6	111012242	A	G	0.0462696	1.44275	0.346868	3.19133e-05	300777	0.962396	CDK19	cyclin dependent kinase 19	5	3
rs35225546	8	40848655	A	C	0.148176	0.787027	0.189281	3.21069e-05	300777	0.99524			44	38
rs12628209	22	26925834	A	T	0.099691	0.951903	0.22897	3.21987e-05	300777	0.996045	TPST2	tyrosylprotein sulfotransferase 2	11	4
rs2514184	11	57792423	A	T	0.17893	0.72521	0.174728	3.31745e-05	300777	0.987129	OR9Q1	olfactory receptor family 9 subfamily Q member 1	51	30
rs112750937	16	30622942	C	G	0.126687	0.870115	0.209746	3.34767e-05	300777	0.939244			14	1
rs13146668	4	54385924	G	A	0.374145	0.558396	0.134605	3.34783e-05	300777	0.990312	LNX1	ligand of numb-protein X 1	7	0
rs73160108	12	73715410	T	C	0.228559	0.654872	0.158272	3.50881e-05	300777	0.987741			32	7
rs1648094	4	43790958	C	T	0.160469	0.786899	0.190255	3.53372e-05	300777	0.920822			0	0
rs28401601	15	78199490	A	G	0.248184	-0.633178	0.153108	3.54169e-05	300777	0.993159			51	16
rs4858765	3	20143586	T	A	0.151473	0.773038	0.187324	3.67958e-05	300777	0.998375	KAT2B	lysine acetyltransferase 2B	105	22
rs78717505	6	6451884	G	A	0.0485306	1.40259	0.339956	3.6947e-05	300777	0.964472			0	0
rs157845	5	55796639	C	T	0.746006	-0.617963	0.149898	3.74714e-05	300777	0.9955			25	18
rs6734738	2	192377140	T	C	0.111894	0.889953	0.2159	3.7549e-05	300777	0.986788			20	2
rs201974425	3	75599369	C	T	0.558391	-0.741358	0.180002	3.81172e-05	300777	0.690229			233	13
rs111407669	5	7567771	G	A	0.0539248	1.32956	0.323384	3.93263e-05	300777	0.950788	ADCY2	adenylate cyclase 2	1	1
rs12644068	4	23846409	T	A	0.478723	0.585574	0.142661	4.04941e-05	300777	0.845058	PPARGC1A	PPARG coactivator 1 alpha	0	0
rs1597629	11	96189860	G	A	0.0555867	1.25759	0.30674	4.13367e-05	300777	0.997938			7	3
rs7309897	12	20805828	C	T	0.0958393	0.985787	0.240501	4.15124e-05	300777	0.93754	PDE3A	phosphodiesterase 3A	0	0
rs72800235	16	83192102	A	T	0.0636966	1.19111	0.291124	4.28749e-05	300777	0.968452	CDH13	cadherin 13	11	1
rs72824242	16	56678990	T	G	0.0815648	1.02844	0.25187	4.4418e-05	300777	0.998067			16	13
rs17654263	18	28178839	T	C	0.0657137	1.2072	0.295713	4.45883e-05	300777	0.910711			0	0
rs2341531	6	159857662	C	T	0.635233	-0.563943	0.138416	4.61596e-05	300777	0.948934			0	0
rs35957505	3	193956609	T	A	0.221931	0.655297	0.160935	4.66494e-05	300777	0.974517			3	0
rs9354997	6	63168997	C	T	0.359437	0.549968	0.135457	4.90517e-05	300777	0.988716			29	0
rs10997477	10	68760719	T	C	0.349561	0.556024	0.136961	4.91295e-05	300777	0.986849	CTNNA3	catenin alpha 3	103	2
rs10997477	10	68760719	T	C	0.349561	0.556024	0.136961	4.91295e-05	300777	0.986849	LRRTM3	leucine rich repeat transmembrane neuronal 3	103	2
rs61166027	10	50280238	T	C	0.237773	-0.631447	0.155639	4.96791e-05	300777	0.986436	VSTM4	V-set and transmembrane domain containing 4	146	26
rs7596228	2	102180073	T	C	0.266965	0.604377	0.148984	4.97796e-05	300777	0.992721			35	22
rs12813930	12	120950713	C	T	0.202619	0.664905	0.163996	5.02626e-05	300777	0.998418	COQ5	coenzyme Q5, methyltransferase	0	0
rs225401	21	43693693	A	G	0.101837	0.921914	0.227786	5.18145e-05	300777	0.97463	ABCG1	ATP binding cassette subfamily G member 1	13	1
rs17135091	11	125969033	A	G	0.126903	0.818475	0.202341	5.23152e-05	300777	1			7	0
rs2100093	8	142998982	C	T	0.087098	1.04478	0.258922	5.45742e-05	300777	0.888831			5	0
rs11136260	8	145256766	A	T	0.998649	-17.7505	4.40262	5.53487e-05	300777	0.512405	MROH1	maestro heat like repeat family member 1	0	0
rs11926888	3	18856854	G	A	0.153581	0.743153	0.18449	5.62183e-05	300777	0.994936			10	5
rs76714364	19	7635591	A	G	0.0949249	0.981561	0.243983	5.74432e-05	300777	0.909959			2	1
rs62434105	6	150956225	A	G	0.054685	1.24646	0.310111	5.8344e-05	300777	1	PLEKHG1	pleckstrin homology and RhoGEF domain containing G1	1	0
rs201631752	10	100460653	T	C	0.253539	0.699258	0.17399	5.84557e-05	300777	0.780232			1	0
rs319069	6	107787313	C	T	0.912876	-0.975556	0.242918	5.91975e-05	300777	0.995675			7	3
rs67836234	3	75813348	G	A	0.462546	0.522496	0.130132	5.94119e-05	300777	0.99091	ZNF717	zinc finger protein 717	111	3
rs12657661	5	7854725	C	T	0.708637	-0.674656	0.168246	6.07358e-05	300777	0.772754			0	0
rs4853837	2	1743762	T	C	0.537719	-0.523017	0.13051	6.13732e-05	300777	0.987411	PXDN	peroxidasin	31	0
rs17331293	2	186245410	G	T	0.0539228	1.3353	0.333247	6.15112e-05	300777	0.868933			3	0
rs13325807	3	30414979	A	C	0.125701	0.816521	0.20398	6.25604e-05	300777	0.996017			105	8
rs6099433	20	55645117	C	T	0.483108	-0.517454	0.129362	6.33315e-05	300777	0.99354			32	2
rs10184009	2	238219581	A	C	0.114407	0.851502	0.213137	6.46678e-05	300777	0.98937			14	13
rs327526	19	52897128	T	C	0.375486	0.680958	0.170618	6.57592e-05	300777	0.71788			0	0
rs143971876	3	18152182	C	T	0.119199	0.835241	0.209305	6.59185e-05	300777	0.982999			2	0
rs318984	11	131415791	T	G	0.448716	-0.517945	0.129806	6.60347e-05	300777	1	NTM	neurotrimin	0	0
rs28624618	19	7635460	G	A	0.156855	0.779534	0.195497	6.67868e-05	300777	0.880729			0	0
rs154256	5	55819302	T	G	0.903623	-0.921206	0.231452	6.8882e-05	300777	0.983746			1	0
rs881210	11	115158537	C	G	0.386126	0.528348	0.133175	7.26857e-05	300777	0.993577	CADM1	cell adhesion molecule 1	20	1
rs9586656	13	105515695	T	G	0.317471	0.576498	0.145396	7.33899e-05	300777	0.925217			1	0
rs535898542	2	186734004	T	G	0.0527783	1.2883	0.325163	7.43185e-05	300777	0.924665			8	0
rs1027426	11	14982507	C	T	0.999307	-21.9846	5.55115	7.48352e-05	300777	0.748877			9	8
rs1969883	13	24624209	G	A	0.994539	-4.97851	1.25736	7.51087e-05	300777	0.884867			0	0
rs40566	5	55828578	A	G	0.823764	-0.685805	0.173294	7.57531e-05	300777	0.994689			3	0
rs2023497	6	29551333	C	T	0.6143	0.524327	0.132557	7.63833e-05	300777	0.999409			9	0
rs2879785	13	87151873	A	C	0.93121	-1.09854	0.278215	7.86349e-05	300777	0.955117			10	0
rs117519308	7	149312558	G	A	0.0549394	1.20667	0.305729	7.91771e-05	300777	1			4	0
rs1373996	5	3609781	A	G	0.578832	-0.536389	0.135924	7.9392e-05	300777	0.93102			0	0
rs4959205	6	2719613	C	T	0.848956	0.730986	0.185247	7.94663e-05	300777	0.999089	MYLK4	myosin light chain kinase family member 4	73	12
rs74449072	6	53521238	G	A	0.0744559	1.06417	0.269796	8.00104e-05	300777	0.936306	KLHL31	kelch like family member 31	0	0
rs62637157	4	7364826	G	A	0.517393	0.548243	0.139025	8.03091e-05	300777	0.878594	SORCS2	sortilin related VPS10 domain containing receptor 2	4	0
rs111667281	19	55446325	A	G	0.2005	0.88591	0.224824	8.13268e-05	300777	0.624859			0	0
rs77241203	12	125061323	A	C	0.0719396	1.07083	0.271968	8.23903e-05	300777	0.966246			11	0
rs4103380	4	96370605	C	G	0.57386	0.518482	0.131729	8.28584e-05	300777	0.980375	UNC5C	unc-5 netrin receptor C	4	0
rs12145795	1	176942722	T	C	0.0568032	1.22293	0.310961	8.39786e-05	300777	0.953286	ASTN1	astrotactin 1	0	0
rs62420353	6	111280567	A	G	0.0458848	1.34819	0.342854	8.41494e-05	300777	0.967658	GTF3C6	general transcription factor IIIC subunit 6	0	0
rs11987465	8	49774831	T	G	0.0485839	1.29801	0.330198	8.45933e-05	300777	0.989352			19	1
rs10149576	14	24386511	A	G	0.77478	-0.615604	0.156609	8.46484e-05	300777	1			33	0
rs72840840	10	123900296	T	C	0.0705107	1.0607	0.270065	8.58102e-05	300777	1	TACC2	transforming acidic coiled-coil containing protein 2	0	0
rs9967644	19	13672289	A	G	0.0544696	1.23962	0.315728	8.62906e-05	300777	0.953109			0	0
rs2118494	4	166376077	T	C	0.143315	0.749902	0.191399	8.92857e-05	300777	0.990474	CPE	carboxypeptidase E	31	0
rs41345	7	28715007	C	T	0.536923	0.514454	0.131382	9.01437e-05	300777	0.971154	CREB5	cAMP responsive element binding protein 5	2	0
rs72992865	6	132633669	G	A	0.065395	1.10559	0.282532	9.10989e-05	300777	0.992368	MOXD1	monooxygenase DBH like 1	3	0
rs75742172	7	50043301	A	G	0.0410315	1.42417	0.364022	9.14139e-05	300777	0.978768	ZPBP	zona pellucida binding protein	2	0
rs569727525	10	78716884	A	T	0.581888	-0.562751	0.143893	9.1948e-05	300777	0.853004	KCNMA1	potassium calcium-activated channel subfamily M alpha 1	1	1
rs12203829	6	121332198	G	T	0.493298	0.568648	0.145473	9.2696e-05	300777	0.82511			0	0
rs17749387	16	83260668	G	C	0.111203	0.84994	0.217461	9.2885e-05	300777	0.971123	CDH13	cadherin 13	7	1
rs9472134	6	43809667	A	T	0.445951	0.511428	0.130919	9.36654e-05	300777	0.983761			13	0
rs11009236	10	33421576	T	C	0.0588641	1.16952	0.29966	9.50768e-05	300777	0.967994			1	0
rs6414718	4	8033705	T	C	0.643395	-0.532212	0.13644	9.59099e-05	300777	0.980255	ABLIM2	actin binding LIM protein family member 2	4	0
rs3898954	21	11055966	A	G	0.303128	1.00833	0.258674	9.69638e-05	300777	0.570586			0	0
rs143688097	1	9528929	T	C	0.0425318	1.41935	0.364153	9.71208e-05	300777	0.942687			1	0
rs11902089	2	188853018	T	C	0.144445	0.737414	0.189222	9.73576e-05	300777	0.994922			30	0
rs10740661	10	57989326	G	A	0.859391	-0.750237	0.192544	9.76135e-05	300777	0.985665			194	0
rs78272924	2	211678757	C	T	0.0452827	1.32642	0.340625	9.85718e-05	300777	1			41	0
1) S0001, number of clumped SNPs (SNPs in LD) with p<1e-3;Only SNPs with S0001 >= 2 are shown.
2) LD clumping settings: r2=0.5, distance = 250kb

## Sheet: Table S6
Table S6 Results of SNP-based analysis (p<1e-3) based on Model C for participants with only one dose of vaccine
SNP	Chr.	Location (bp)	Effect allele	Non-effect allele	Frequency of effect allele	BETA	SE	P	N	INFO	GeneSymbol	Wiki description for Genes	Total no.of SNPs from LD clumping	S0001
rs34693358	15	31624505	A	C	0.32471	0.269062	0.0516072	1.85164e-07	301529	1	KLF13	Kruppel like factor 13	19	17
rs71629874	1	14651517	G	A	0.0327573	0.753706	0.145059	2.03764e-07	301529	0.983366			7	6
rs185824365	18	43302710	C	A	0.00881714	1.50842	0.314256	1.58677e-06	301529	0.868354			2	2
rs147783727	11	117853327	A	G	0.0147064	1.08826	0.230831	2.42271e-06	301529	0.905334			0	0
rs13021385	2	3826387	C	T	0.356073	0.236412	0.0502552	2.54832e-06	301529	0.999831	DCDC2C	doublecortin domain containing 2C	38	38
rs73101915	20	37245878	T	C	0.0790408	0.431618	0.0918555	2.61588e-06	301529	0.989176			4	0
rs9529975	13	72821973	G	A	0.0421465	0.588854	0.125439	2.6746e-06	301529	0.987497			8	1
rs10990347	9	105592462	C	T	0.0799759	0.423019	0.0907843	3.16827e-06	301529	0.996338			49	27
rs545095716	1	164998446	A	C	0.00705441	1.64652	0.354494	3.40567e-06	301529	0.845435			1	0
rs181189410	5	135815139	T	G	0.00596824	1.73946	0.377214	4.00081e-06	301529	0.920302			3	3
rs77035437	3	117591452	T	C	0.0075742	1.47937	0.321315	4.14249e-06	301529	0.983726			1	0
rs139100176	19	6243148	A	G	0.0255117	0.783097	0.171197	4.77913e-06	301529	0.899632	MLLT1	MLLT1 super elongation complex subunit	3	2
rs17675898	3	72451672	A	G	0.0140899	1.0224	0.223528	4.78635e-06	301529	1			2	2
rs79778755	5	147235007	G	A	0.0453986	0.545605	0.119406	4.89263e-06	301529	1			1	1
rs3008373	10	135060872	C	T	0.917046	-0.405445	0.0889812	5.20069e-06	301529	1			8	6
rs112809143	6	39906141	G	A	0.0190003	0.8898	0.195832	5.52775e-06	301529	0.921706			3	0
rs190095901	5	136358196	C	G	0.00593714	1.67604	0.369522	5.74147e-06	301529	0.963149	SPOCK1	SPARC (osteonectin), cwcv and kazal like domains proteoglycan 1	0	0
rs13061530	3	192923936	T	C	0.988873	-1.2015	0.266889	6.73569e-06	301529	0.901356			1	0
rs2130696	6	69100067	A	T	0.478093	-0.267237	0.0604199	9.73381e-06	301529	0.734112			16	0
rs2130696	6	69100067	A	T	0.478093	-0.267237	0.0604199	9.73381e-06	301529	0.932312			16	0
rs148763442	12	77972087	G	A	0.0059934	1.647	0.373616	1.04193e-05	301529	0.9149			0	0
rs17041810	3	16090103	C	T	0.229562	0.252718	0.057423	1.07758e-05	301529	1			0	0
rs557120918	19	18248192	G	A	0.0132379	1.26211	0.287234	1.11269e-05	301529	0.637313	MAST3	microtubule associated serine/threonine kinase 3	0	0
rs79025131	7	67976973	C	T	0.00984974	1.21093	0.275596	1.11356e-05	301529	0.943908			1	0
rs76351931	1	94377996	T	C	0.0277791	0.689351	0.157636	1.22515e-05	301529	0.941955			2	1
rs533894375	9	133354497	G	C	0.0183957	0.905657	0.207146	1.23075e-05	301529	0.856369	ASS1	argininosuccinate synthase 1	0	0
rs61828749	1	212575352	C	T	0.0276883	0.682671	0.156244	1.24667e-05	301529	0.966665	PACC1	proton activated chloride channel 1	1	0
rs559686326	22	21424619	C	A	0.00701658	1.54735	0.35482	1.29501e-05	301529	0.847405			0	0
rs151228642	1	66257465	T	G	0.0181597	0.854364	0.195934	1.29791e-05	301529	0.962004			5	1
rs17449243	1	21174429	C	T	0.138376	0.305261	0.0700171	1.30177e-05	301529	1	EIF4G3	eukaryotic translation initiation factor 4 gamma 3	4	1
rs148449242	5	136051816	C	A	0.0083206	1.31359	0.30142	1.31256e-05	301529	0.959619			2	2
rs111758279	4	147090482	C	T	0.0162701	0.930194	0.214267	1.41648e-05	301529	0.905188			1	0
rs144076548	14	69281376	G	A	0.0119059	1.04538	0.241961	1.5573e-05	301529	0.986317			2	1
rs114860796	5	24317596	T	C	0.0168839	0.891791	0.206651	1.59277e-05	301529	0.929063			1	0
rs141063060	1	34956524	T	A	0.0057413	1.581	0.366442	1.60005e-05	301529	0.983792			10	9
rs111899933	6	39903389	C	A	0.0263151	0.690234	0.160035	1.61047e-05	301529	0.957326			2	0
rs117946835	16	27786096	A	G	0.00916546	1.23564	0.286545	1.61639e-05	301529	0.937633	KATNIP	katanin interacting protein	3	1
rs117946835	16	27786096	A	G	0.00916546	1.23564	0.286545	1.61639e-05	301529	0.937633	KATNIP	katanin interacting protein	3	1
rs9418953	10	135053773	A	G	0.0628479	0.437875	0.101755	1.68329e-05	301529	0.992166	VENTX	VENT homeobox	25	13
rs73809633	5	155089146	C	T	0.0749971	0.403812	0.093891	1.70136e-05	301529	0.978809			14	13
rs146268177	14	30882676	T	C	0.0532563	0.47575	0.110896	1.78619e-05	301529	0.976556			2	2
rs12421739	11	77740929	G	A	0.42257	-0.208862	0.0487485	1.83174e-05	301529	0.997247			30	6
rs10906020	10	11846269	C	T	0.283028	0.231421	0.0541383	1.91455e-05	301529	0.973238			5	1
rs62234848	3	13809088	T	G	0.0113614	1.09297	0.255744	1.92274e-05	301529	0.944871			0	0
rs145811117	3	108504151	G	C	0.00753492	1.37713	0.322521	1.95556e-05	301529	0.906674			3	0
rs74979626	10	118533423	T	C	0.0640104	0.427792	0.100332	2.00995e-05	301529	1			3	1
rs12980596	19	31015438	A	G	0.275463	0.229835	0.053969	2.05674e-05	301529	1	ZNF536	zinc finger protein 536	1	0
rs12980596	19	31015438	A	G	0.275463	0.229835	0.053969	2.05674e-05	301529	1	ZNF536	zinc finger protein 536	1	0
rs316672	1	84743949	G	T	0.31254	0.220793	0.0518756	2.07931e-05	301529	1			6	5
rs13012743	2	106873269	G	A	0.543255	0.205764	0.048362	2.09359e-05	301529	0.996792			41	13
rs2242599	5	137844274	G	A	0.430887	0.2099	0.0493915	2.14045e-05	301529	0.96881	ETF1	eukaryotic translation termination factor 1	85	10
rs2242599	5	137844274	G	A	0.430887	0.2099	0.0493915	2.14045e-05	301529	0.96881	ETF1	eukaryotic translation termination factor 1	85	10
rs74481090	2	126452735	G	T	0.129481	0.30857	0.0726283	2.15096e-05	301529	0.986979			192	8
rs13097468	3	193543080	T	C	0.122839	-0.313222	0.0738743	2.23594e-05	301529	1			1	0
rs183161415	15	87559407	A	G	0.00636326	1.61934	0.38229	2.27629e-05	301529	0.794495			1	1
rs77844338	17	32002493	G	C	0.0290828	0.650572	0.153597	2.27951e-05	301529	0.939598			0	0
rs9863300	3	19870496	A	T	0.267873	0.246435	0.0582276	2.31341e-05	301529	0.877076			39	0
rs138354731	4	184146886	C	T	0.013852	0.957108	0.226357	2.35454e-05	301529	0.96389	WWC2	WW and C2 domain containing 2	1	0
rs79339381	3	138898620	G	A	0.00696585	1.42577	0.337201	2.35504e-05	301529	0.943104			2	2
rs141782972	1	15567183	T	G	0.00585897	1.6181	0.383232	2.41872e-05	301529	0.874437			0	0
rs78376507	10	44081482	C	T	0.00627269	1.54258	0.365349	2.41916e-05	301529	0.8879			0	0
rs17260787	5	13644978	T	C	0.0535239	-0.461357	0.109355	2.45491e-05	301529	1			2	0
rs117999092	10	116293157	C	T	0.014249	0.942973	0.224225	2.60524e-05	301529	0.935178	ABLIM1	actin binding LIM protein 1	4	2
rs142327120	2	156784949	G	A	0.00591787	1.54078	0.366468	2.61766e-05	301529	0.937272			0	0
rs13003539	2	106877340	C	A	0.620492	-0.208749	0.0496687	2.6361e-05	301529	0.997189			19	4
rs1105765	3	120402388	G	C	0.175616	-0.27058	0.0644046	2.65441e-05	301529	0.975237			16	16
rs10735295	12	92664965	A	G	0.999538	-7.84451	1.86826	2.68293e-05	301529	0.878119			22	1
rs3123538	1	212815119	C	T	0.0179549	-0.828702	0.197566	2.73393e-05	301529	0.955103			6	1
rs368996149	3	153517413	A	T	0.0136229	0.966532	0.230564	2.76459e-05	301529	0.936331			1	0
rs144761104	11	110529732	A	G	0.0132799	0.988068	0.235983	2.82622e-05	301529	0.924228	ARHGAP20	Rho GTPase activating protein 20	5	0
rs144761104	11	110529732	A	G	0.0132799	0.988068	0.235983	2.82622e-05	301529	0.924228	ARHGAP20	Rho GTPase activating protein 20	5	0
rs73228677	13	81142933	C	T	0.00851122	1.23577	0.295376	2.86763e-05	301529	0.967235			7	2
rs12305531	12	96885379	G	A	0.137046	0.29474	0.0705213	2.92222e-05	301529	0.993941	CFAP54	cilia and flagella associated protein 54	79	2
rs77592746	8	21340932	G	T	0.0167079	0.840549	0.20119	2.9423e-05	301529	0.989552			3	2
rs60676989	15	82388539	A	G	0.0585798	0.4368	0.104618	2.97733e-05	301529	1			0	0
rs111642945	11	77926824	A	G	0.0244773	0.696932	0.16712	3.04284e-05	301529	0.933894	GAB2	GRB2 associated binding protein 2	0	0
rs111642945	11	77926824	A	G	0.0244773	0.696932	0.16712	3.04284e-05	301529	0.933894	GAB2	GRB2 associated binding protein 2	0	0
rs184026020	15	34812395	G	A	0.0118841	1.17211	0.281265	3.08285e-05	301529	0.743699			1	0
rs76063083	6	69114440	G	C	0.105969	0.33176	0.0796128	3.08415e-05	301529	0.979914			11	11
rs12450184	17	47203421	C	G	0.554848	0.201503	0.048363	3.0936e-05	301529	0.995921			54	52
rs7614020	3	61939024	A	G	0.0549999	0.45028	0.108266	3.1962e-05	301529	0.987415	PTPRG	protein tyrosine phosphatase receptor type G	28	1
rs111608848	2	3857922	C	A	0.537533	0.201656	0.048522	3.23913e-05	301529	0.987956	DCDC2C	doublecortin domain containing 2C	21	14
rs9967194	18	7020464	A	C	0.285426	-0.222745	0.0536005	3.24362e-05	301529	0.988172	LAMA1	laminin subunit alpha 1	1	0
rs116912902	18	49528664	G	C	0.0611094	0.431058	0.103872	3.32626e-05	301529	0.967965			0	0
rs117943435	16	27549918	G	A	0.013814	0.940129	0.227106	3.47914e-05	301529	0.937064	GTF3C1	general transcription factor IIIC subunit 1	18	1
rs112131019	9	8917477	T	C	0.0265321	0.708384	0.171136	3.48356e-05	301529	0.833147	PTPRD	protein tyrosine phosphatase receptor type D	0	0
rs148882737	11	117818210	T	C	0.015637	0.897023	0.216958	3.55668e-05	301529	0.910904			0	0
rs117701700	12	24703527	G	A	0.00776532	1.27421	0.308404	3.60218e-05	301529	0.975406			1	1
rs8019794	14	26840301	G	A	0.661767	-0.210866	0.0510449	3.61191e-05	301529	0.992613			9	1
rs189739407	4	181321750	A	G	0.0124794	0.985324	0.238683	3.65661e-05	301529	0.944672			1	1
rs148500010	5	64457840	T	C	0.00870241	1.27751	0.310212	3.81847e-05	301529	0.847679	ADAMTS6	ADAM metallopeptidase with thrombospondin type 1 motif 6	1	0
rs17020446	2	37511514	A	T	0.0090538	1.1515	0.279716	3.84377e-05	301529	0.99321	PRKD3	protein kinase D3	17	10
rs145587750	8	121693810	T	C	0.00768472	1.28573	0.312336	3.84656e-05	301529	0.961369	SNTB1	syntrophin beta 1	4	3
rs145587750	8	121693810	T	C	0.00768472	1.28573	0.312336	3.84656e-05	301529	0.961369	SNTB1	syntrophin beta 1	4	3
rs138043323	2	161498662	T	A	0.00876137	1.2545	0.305417	3.99957e-05	301529	0.863096			0	0
rs1968905	16	57010948	G	T	0.815775	-0.256412	0.0624939	4.07846e-05	301529	0.994363	CETP	cholesteryl ester transfer protein	6	0
rs1968905	16	57010948	G	T	0.815775	-0.256412	0.0624939	4.07846e-05	301529	0.994363	CETP	cholesteryl ester transfer protein	6	0
rs2607323	5	10240166	G	A	0.73502	-0.228242	0.0557018	4.17515e-05	301529	0.962068	ATPSCKMT	ATP synthase c subunit lysine N-methyltransferase	0	0
rs2607323	5	10240166	G	A	0.73502	-0.228242	0.0557018	4.17515e-05	301529	0.962068	ATPSCKMT	ATP synthase c subunit lysine N-methyltransferase	0	0
rs62331770	4	138519567	C	T	0.0798044	0.370526	0.0904438	4.18981e-05	301529	0.982367			12	1
rs187320914	17	4287318	T	G	0.00646396	1.81843	0.444038	4.21795e-05	301529	0.571995			0	0
rs143649916	10	21662134	A	G	0.0102824	1.19094	0.291091	4.28976e-05	301529	0.802097			3	0
rs577326858	18	47874738	T	C	0.334605	0.215492	0.0527469	4.40019e-05	301529	0.936702			21	0
rs138797980	1	246700688	A	G	0.00683533	1.35199	0.331234	4.47123e-05	301529	0.957867			0	0
rs115645847	5	63449184	T	C	0.0398303	0.514184	0.126025	4.50301e-05	301529	1			9	1
rs112237633	12	95768372	T	C	0.0287786	0.611573	0.149924	4.51893e-05	301529	0.991959			35	7
rs192300943	19	680939	T	A	0.00992404	1.15842	0.284023	4.53053e-05	301529	0.859041	FSTL3	follistatin like 3	1	0
rs144134205	4	12276070	C	G	0.0156898	0.870047	0.213359	4.54521e-05	301529	0.933348			24	0
rs10927408	1	14634039	A	G	0.052884	0.446992	0.109623	4.55116e-05	301529	0.995545			2	2
rs542798402	9	96783633	G	C	0.0101688	1.13409	0.278376	4.62228e-05	301529	0.865403			2	0
rs117117514	7	105488029	C	T	0.00607545	1.4984	0.367815	4.6257e-05	301529	0.898164	ATXN7L1	ataxin 7 like 1	0	0
rs139093414	8	121140471	C	T	0.351305	-0.213735	0.0525049	4.68587e-05	301529	0.920054	COL14A1	collagen type XIV alpha 1 chain	24	0
rs61976121	14	95079700	A	G	0.00813956	1.23299	0.302908	4.69125e-05	301529	0.926965	SERPINA3	serpin family A member 3	0	0
rs76720453	10	64692353	C	T	0.0617294	0.424129	0.104224	4.71376e-05	301529	0.93958			1	0
rs41285388	1	64572721	G	A	0.0341048	0.579409	0.142428	4.74024e-05	301529	0.927623	ROR1	receptor tyrosine kinase like orphan receptor 1	1	0
rs117978877	18	41612501	T	G	0.0155524	0.859734	0.211338	4.74071e-05	301529	0.953541			4	1
rs112174657	9	16202430	C	G	0.0218665	0.729864	0.179421	4.7442e-05	301529	0.923887			0	0
rs189131899	9	33444490	T	C	0.0120615	1.00078	0.246088	4.76761e-05	301529	0.92711	AQP3	aquaporin 3 (Gill blood group)	0	0
rs575418400	5	39926108	A	G	0.0156458	0.861467	0.211919	4.80162e-05	301529	0.922727			4	1
rs142546669	18	65847687	G	C	0.0298183	0.622166	0.153124	4.84137e-05	301529	0.906423			0	0
rs116740856	2	156775930	C	A	0.0156325	0.864024	0.212711	4.86625e-05	301529	0.949392			0	0
rs190696821	5	100801045	G	A	0.00588457	1.62978	0.401432	4.90906e-05	301529	0.765182			0	0
rs10419160	19	55203594	T	C	0.71442	0.216144	0.0532461	4.92103e-05	301529	1			38	7
rs13389517	2	3873414	A	C	0.194635	0.250634	0.061753	4.93571e-05	301529	0.970954	DCDC2C	doublecortin domain containing 2C	31	1
rs138754208	3	90496914	A	C	0.0170057	0.820804	0.202282	4.95523e-05	301529	0.953942			9	3
rs7701684	5	10242615	C	T	0.641195	-0.205892	0.0507475	4.96698e-05	301529	0.979926	ATPSCKMT	ATP synthase c subunit lysine N-methyltransferase	10	1
rs7701684	5	10242615	C	T	0.641195	-0.205892	0.0507475	4.96698e-05	301529	0.979926	ATPSCKMT	ATP synthase c subunit lysine N-methyltransferase	10	1
rs190972068	17	80533580	G	A	0.00727425	1.41167	0.347967	4.97254e-05	301529	0.805057	FOXK2	forkhead box K2	3	1
rs116754450	4	101346524	C	A	0.00827405	1.19423	0.294371	4.97308e-05	301529	0.958391	EMCN	endomucin	5	2
rs1304856	11	110928092	C	G	0.220872	0.238063	0.0586972	4.99685e-05	301529	0.980183			0	0
rs142157526	7	81138715	T	C	0.00770744	1.28879	0.317884	5.02892e-05	301529	0.889996			0	0
rs78364945	7	20465581	C	T	0.03285	0.570997	0.140867	5.04699e-05	301529	0.979087			0	0
rs77670656	5	2332481	T	C	0.0326125	0.590132	0.145665	5.09341e-05	301529	0.919565			0	0
rs184598633	3	93587243	C	T	0.018998	0.818057	0.201941	5.10041e-05	301529	0.858943			3	0
rs115452946	3	123187706	G	A	0.0124301	0.965975	0.23898	5.29796e-05	301529	0.937701			4	0
rs35283830	3	5861745	A	G	0.0710098	0.382413	0.0946575	5.34599e-05	301529	1			2	0
rs626330	11	103035791	G	A	0.0564836	0.477598	0.118262	5.38005e-05	301529	0.997918	DYNC2H1	dynein cytoplasmic 2 heavy chain 1	124	0
rs626330	11	103035791	G	A	0.0564836	0.477598	0.118262	5.38005e-05	301529	0.808095	DYNC2H1	dynein cytoplasmic 2 heavy chain 1	124	0
rs12707264	7	135704126	C	T	0.187657	0.24954	0.0618042	5.40039e-05	301529	1			1	0
rs142774111	5	10341700	A	C	0.0258719	-0.682176	0.169054	5.45422e-05	301529	0.863333			4	0
rs72752765	9	89189773	T	C	0.0966723	0.330962	0.0820411	5.48119e-05	301529	1			6	3
rs843270	9	105603760	T	G	0.228757	0.232278	0.0575804	5.484e-05	301529	0.996687			54	4
rs4765041	12	124579861	C	T	0.0411307	0.50376	0.1249	5.49992e-05	301529	0.982777			23	0
rs80345224	18	51582591	C	T	0.0658682	0.396996	0.0984663	5.53528e-05	301529	0.989944			19	15
rs138475524	10	117010068	T	G	0.0072131	1.29117	0.320265	5.54056e-05	301529	0.95527	ATRNL1	attractin like 1	0	0
rs338330	5	16514551	A	C	0.242699	-0.227683	0.0564898	5.5656e-05	301529	0.988811	RETREG1	reticulophagy regulator 1	16	6
rs338330	5	16514551	A	C	0.242699	-0.227683	0.0564898	5.5656e-05	301529	0.988811	RETREG1	reticulophagy regulator 1	16	6
rs151216559	5	148301269	A	G	0.0074582	1.44348	0.358199	5.58153e-05	301529	0.753476			0	0
rs151309048	7	48762425	A	G	0.0166951	0.825444	0.20499	5.65514e-05	301529	0.926633			3	0
rs4415998	16	83442736	C	G	0.500999	-0.194742	0.0483676	5.66663e-05	301529	0.986068	CDH13	cadherin 13	2	0
rs4415998	16	83442736	C	G	0.500999	-0.194742	0.0483676	5.66663e-05	301529	0.868477	CDH13	cadherin 13	2	0
rs149846248	21	39565184	A	G	0.0173937	0.785574	0.195135	5.67831e-05	301529	0.983335			6	1
rs73538292	11	90547199	A	C	0.161781	-0.265517	0.0660117	5.76411e-05	301529	0.989139			20	0
rs550736902	1	38329361	A	G	0.0123796	0.952008	0.236711	5.775e-05	301529	0.952821	INPP5B	inositol polyphosphate-5-phosphatase B	4	1
rs561208900	6	40312982	G	C	0.0151532	0.995267	0.247495	5.78629e-05	301529	0.717991			1	1
rs61383577	1	29253739	G	A	0.0962066	0.331296	0.0824031	5.80926e-05	301529	0.997616	EPB41	erythrocyte membrane protein band 4.1	37	11
rs191643659	11	95365478	T	C	0.00644641	1.37567	0.34221	5.82069e-05	301529	0.943889			1	0
rs146263712	8	111255850	G	A	0.006435	1.50278	0.37384	5.8238e-05	301529	0.813254			4	1
rs71350814	19	31010859	A	T	0.0305873	0.63138	0.157134	5.86683e-05	301529	0.84804	ZNF536	zinc finger protein 536	1	0
rs71350814	19	31010859	A	T	0.0305873	0.63138	0.157134	5.86683e-05	301529	0.84804	ZNF536	zinc finger protein 536	1	0
rs113633658	5	41355284	C	G	0.0088474	1.15939	0.288614	5.8918e-05	301529	0.954167	PLCXD3	phosphatidylinositol specific phospholipase C X domain containing 3	2	1
rs78056622	1	184385697	G	C	0.0171459	0.772204	0.192434	5.99968e-05	301529	1	C1orf21	chromosome 1 open reading frame 21	0	0
rs72960910	2	180597707	G	T	0.0141512	0.865344	0.215767	6.0578e-05	301529	1	ZNF385B	zinc finger protein 385B	0	0
rs141675909	8	59406287	A	G	0.0219017	0.720388	0.179703	6.10341e-05	301529	0.901973	CYP7A1	cytochrome P450 family 7 subfamily A member 1	1	0
rs75418075	13	91636668	T	C	0.0109542	0.996758	0.248653	6.10702e-05	301529	1			1	0
rs77277018	6	12029813	A	C	0.0204186	0.732647	0.182815	6.13446e-05	301529	0.943877	HIVEP1	HIVEP zinc finger 1	0	0
rs183760731	22	47957692	G	A	0.00596305	1.49454	0.372944	6.1391e-05	301529	0.874622			0	0
rs72696723	9	3002135	C	T	0.0251949	0.68793	0.171713	6.16805e-05	301529	0.867435			0	0
rs116640565	2	161534992	A	G	0.00978717	1.14927	0.28689	6.17641e-05	301529	0.85422			0	0
rs11648870	16	57915543	A	C	0.0293186	-0.634741	0.158528	6.22877e-05	301529	0.870942			0	0
rs145961695	7	25853924	G	T	0.010154	1.09332	0.273096	6.24357e-05	301529	0.910207			0	0
rs7649167	3	185274780	C	T	0.323372	0.207144	0.0517429	6.24571e-05	301529	0.984648			88	0
rs140845113	2	160498234	C	T	0.013478	0.953929	0.238324	6.26336e-05	301529	0.877435			2	0
rs28373336	4	105393783	A	C	0.00830757	1.17703	0.294129	6.28778e-05	301529	0.990946	CXXC4	CXXC finger protein 4	14	1
rs6041262	20	12297383	G	A	0.464511	-0.193627	0.0483948	6.30785e-05	301529	0.988592			19	0
rs9557812	13	88499155	C	T	0.133908	-0.287947	0.0719716	6.31194e-05	301529	0.977345			0	0
rs75482345	20	61724045	T	C	0.0107966	0.993089	0.24824	6.32014e-05	301529	1			1	0
rs60603260	15	63979766	A	C	0.123619	-0.294129	0.0735252	6.32409e-05	301529	0.998201	HERC1	HECT and RLD domain containing E3 ubiquitin protein ligase family member 1	36	16
rs576739574	8	5681539	G	A	0.0153382	0.88176	0.220454	6.34111e-05	301529	0.881226			0	0
rs565368797	3	35887530	C	T	0.0104964	1.33498	0.334037	6.42879e-05	301529	0.59105			0	0
rs142597875	11	122357368	C	G	0.0213331	0.752108	0.188235	6.45385e-05	301529	0.858552			2	1
rs13204323	6	132917823	G	A	0.155189	0.269061	0.0673514	6.47261e-05	301529	0.983986			24	0
rs570602272	10	38187414	T	C	0.0060789	1.40933	0.352974	6.53179e-05	301529	0.93291			0	0
rs145421036	5	180153551	A	G	0.00775415	1.34771	0.337545	6.53259e-05	301529	0.790782			0	0
rs113958593	8	83051568	C	T	0.0247618	-0.647731	0.162265	6.55739e-05	301529	0.980463			2	0
rs28541607	9	98319546	T	C	0.156439	-0.266336	0.066721	6.55792e-05	301529	0.989652			2	0
rs62028538	16	55462043	C	T	0.0931455	0.33334	0.0835089	6.56089e-05	301529	0.996196			8	0
rs73165609	12	130566932	A	T	0.00619281	1.46841	0.367954	6.58666e-05	301529	0.854992			0	0
rs7492336	14	24230681	G	A	0.426372	-0.194393	0.0487173	6.60129e-05	301529	0.995403			15	6
rs117647562	10	13848464	A	C	0.0344362	-0.54024	0.135664	6.82834e-05	301529	1	FRMD4A	FERM domain containing 4A	1	0
rs7665874	4	12586657	T	C	0.0297734	0.583979	0.146664	6.84068e-05	301529	0.992198			16	0
rs183303358	19	15978375	T	A	0.0064265	1.40122	0.351914	6.84212e-05	301529	0.899124			0	0
rs144018709	21	45185754	A	G	0.00726337	1.27351	0.319893	6.86161e-05	301529	0.955687			4	0
rs146994123	12	25110109	A	G	0.016027	-0.822773	0.206743	6.90057e-05	301529	0.963655			3	0
rs11014358	10	18754495	C	T	0.147425	-0.27364	0.0688031	6.97476e-05	301529	0.981242	CACNB2	calcium voltage-gated channel auxiliary subunit beta 2	0	0
rs62234768	3	13745868	T	C	0.0291979	0.585327	0.147259	7.04316e-05	301529	1			0	0
rs74441650	5	31521900	T	C	0.041566	-0.491874	0.123834	7.12534e-05	301529	0.986999	DROSHA	drosha ribonuclease III	4	0
rs9611809	22	42906442	T	C	0.0810093	0.36914	0.0929396	7.13248e-05	301529	0.918377	RRP7A	ribosomal RNA processing 7 homolog A	0	0
rs370949918	12	80326875	C	G	0.0485773	0.515644	0.12983	7.13681e-05	301529	0.780192	PPP1R12A	protein phosphatase 1 regulatory subunit 12A	2	1
rs186871300	6	93326730	C	T	0.00820092	1.18616	0.298663	7.14028e-05	301529	0.953821			6	2
rs146447223	3	54844376	T	A	0.00755437	1.22637	0.308796	7.14298e-05	301529	0.974215	CACNA2D3	calcium voltage-gated channel auxiliary subunit alpha2delta 3	4	0
rs76700232	1	107614177	A	G	0.0393627	0.502086	0.126447	7.16526e-05	301529	1			0	0
rs143089445	2	72910848	A	G	0.00648224	1.40387	0.353699	7.21417e-05	301529	0.883117	EXOC6B	exocyst complex component 6B	1	0
rs11599588	10	24412502	C	T	0.00870536	1.14611	0.288781	7.22351e-05	301529	0.944835			1	0
rs142082962	6	158938443	A	C	0.0598797	0.410414	0.103414	7.22757e-05	301529	0.982411			4	0
rs180792175	17	76897648	A	G	0.00632555	1.40532	0.35414	7.23956e-05	301529	0.898368	TIMP2	TIMP metallopeptidase inhibitor 2	0	0
rs180792175	17	76897648	A	G	0.00632555	1.40532	0.35414	7.23956e-05	301529	0.898368	CEP295NL	CEP295 N-terminal like	0	0
rs118101207	18	32262502	G	T	0.00979584	1.13524	0.286126	7.25937e-05	301529	0.865629			0	0
rs11209850	1	72285555	T	C	0.0452394	0.469062	0.118249	7.28614e-05	301529	1	NEGR1	neuronal growth regulator 1	73	0
rs72486373	19	7755795	C	G	0.0576111	0.416795	0.10511	7.33011e-05	301529	0.994815	FCER2	Fc epsilon receptor II	4	1
rs2676109	4	137629957	C	T	0.566173	0.192739	0.0486094	7.33758e-05	301529	0.995297			10	4
rs10137873	14	51930916	T	C	0.526019	0.192424	0.0485302	7.33846e-05	301529	0.984626			23	3
rs142905259	3	172038995	G	A	0.00801295	1.23747	0.312128	7.35143e-05	301529	0.903521	FNDC3B	fibronectin type III domain containing 3B	0	0
rs9806835	16	83471889	A	C	0.370055	-0.198778	0.05015	7.38052e-05	301529	0.985145	CDH13	cadherin 13	20	0
rs192981884	6	74932768	G	A	0.0068662	1.56728	0.395467	7.39797e-05	301529	0.6675			0	0
rs144664115	3	26737204	C	T	0.0119607	1.02252	0.258061	7.42266e-05	301529	0.845234	LRRC3B	leucine rich repeat containing 3B	1	0
rs12127056	1	194547390	T	C	0.102319	-0.323113	0.0815753	7.46618e-05	301529	0.957738			0	0
rs10857696	10	135067559	T	A	0.838665	-0.262168	0.0661903	7.46939e-05	301529	0.987634			10	3
rs12528166	6	164876162	A	T	0.0297439	0.770765	0.194752	7.56857e-05	301529	0.577339			0	0
rs189104387	18	6961092	G	A	0.00852964	1.21129	0.306112	7.58921e-05	301529	0.862403	LAMA1	laminin subunit alpha 1	0	0
rs139170832	20	57505592	T	G	0.00967231	1.0517	0.265876	7.63421e-05	301529	0.981644			4	1
rs189799715	5	101223902	G	C	0.00891118	1.13763	0.287699	7.67795e-05	301529	0.938749			0	0
rs67150553	9	75068681	A	T	0.525569	0.193795	0.0490205	7.70653e-05	301529	0.964752			275	0
rs183918796	2	33423317	C	A	0.00634819	1.3229	0.33467	7.72249e-05	301529	0.963755	LTBP1	latent transforming growth factor beta binding protein 1	1	0
rs34515205	17	16775187	T	A	0.0238351	0.649986	0.16447	7.75019e-05	301529	0.986001			27	0
rs188135546	17	32017792	A	G	0.00623745	1.4738	0.373159	7.83063e-05	301529	0.823041			0	0
rs150467244	6	122374702	T	C	0.0065426	1.37725	0.348942	7.91551e-05	301529	0.890404			2	0
rs60982402	6	33902647	T	G	0.0368804	0.512795	0.129936	7.9297e-05	301529	1			1	0
rs57408613	2	181635654	C	G	0.228741	-0.227155	0.0575646	7.94378e-05	301529	1			1	0
rs4968354	17	57434316	C	T	0.916162	-0.34529	0.087517	7.96652e-05	301529	1	YPEL2	yippee like 2	5	0
rs84690	6	6714412	C	G	0.728062	-0.214136	0.0542854	7.99235e-05	301529	0.991876			6	3
rs56245623	6	145133084	A	G	0.0768757	-0.363059	0.0920455	8.00179e-05	301529	0.981578	UTRN	utrophin	18	0
rs113020163	19	14625095	A	G	0.0151604	0.850706	0.215692	8.01087e-05	301529	0.943774			0	0
rs60783898	8	2435000	C	G	0.131503	0.284494	0.0721413	8.02777e-05	301529	0.983348			0	0
rs11230303	11	60185418	C	A	0.0146565	0.830069	0.210519	8.04803e-05	301529	0.997429			42	12
rs186295247	5	101442833	C	G	0.00907507	1.12082	0.28436	8.09531e-05	301529	0.942625			1	0
rs143426398	22	44378163	A	T	0.0081096	1.27337	0.323114	8.11638e-05	301529	0.819039	SAMM50	SAMM50 sorting and assembly machinery component	0	0
rs61893591	11	64747908	T	A	0.0139962	0.885938	0.224815	8.12297e-05	301529	0.918825			0	0
rs60838362	21	39359811	G	C	0.05083	0.464408	0.117857	8.13324e-05	301529	0.890397			10	0
rs1215986	9	133334171	T	C	0.425221	0.192148	0.0487839	8.19026e-05	301529	0.989501	ASS1	argininosuccinate synthase 1	2	0
rs7504638	18	49686467	C	T	0.128208	0.288431	0.0732392	8.20954e-05	301529	0.970642			11	4
rs188735835	6	69257924	C	A	0.00762952	1.29342	0.328554	8.26063e-05	301529	0.839391			0	0
rs36170929	7	12541187	G	A	0.639669	0.198885	0.0505227	8.2662e-05	301529	0.984254			11	0
rs251450	3	118759894	G	T	0.66343	0.201396	0.051168	8.28595e-05	301529	0.991392			32	2
rs55853229	7	106169353	A	T	0.0967651	0.322679	0.0819835	8.28844e-05	301529	0.997229			18	0
rs77676010	2	56622713	G	C	0.0404721	-0.495492	0.125928	8.32942e-05	301529	0.97463			5	0
rs9730813	10	42669489	G	A	0.840103	0.274017	0.0697058	8.45769e-05	301529	0.899093			6	0
rs182239097	6	31976228	T	C	0.255241	0.270826	0.0688955	8.46039e-05	301529	0.710028			0	0
rs7982110	13	59723429	T	C	0.986048	-0.851364	0.21664	8.4997e-05	301529	1			0	0
rs2517873	6	29875992	A	G	0.219364	0.235759	0.0600224	8.57087e-05	301529	0.935964			176	0
rs2410611	8	19248361	T	C	0.20684	0.23543	0.0599483	8.59317e-05	301529	0.984143	SH2D4A	SH2 domain containing 4A	0	0
rs139462418	13	102768443	G	A	0.00706094	1.35655	0.345434	8.59787e-05	301529	0.844814			0	0
rs74611323	12	96946730	T	G	0.0388702	0.497308	0.126734	8.70801e-05	301529	1	CFAP54	cilia and flagella associated protein 54	0	0
rs28370976	3	111707384	C	T	0.0127327	0.901697	0.22988	8.76433e-05	301529	0.977052	ABHD10	abhydrolase domain containing 10, depalmitoylase	1	0
rs77507436	6	39295948	A	G	0.00798928	1.15313	0.294009	8.77899e-05	301529	1			0	0
rs762149	21	39425846	A	G	0.556804	-0.190398	0.0485786	8.87753e-05	301529	0.991917			31	0
rs9603689	13	40724728	G	A	0.417377	0.194046	0.0495202	8.90915e-05	301529	0.969242			2	0
rs9523650	13	93033652	C	G	0.596492	0.19226	0.0490718	8.93156e-05	301529	0.998621	GPC5	glypican 5	93	1
rs336115	5	54468921	T	C	0.727082	0.211843	0.0540704	8.93163e-05	301529	0.999026	CDC20B	cell division cycle 20B	70	0
rs336115	5	54468921	T	C	0.727082	0.211843	0.0540704	8.93163e-05	301529	0.999026	CDC20B	cell division cycle 20B	70	0
rs563334061	2	3823222	C	G	0.199946	0.251995	0.0643445	8.9902e-05	301529	0.881324	DCDC2C	doublecortin domain containing 2C	0	0
rs145849368	6	93884030	A	G	0.163201	0.258163	0.0659227	8.99758e-05	301529	0.981753			18	0
rs189473971	3	96744475	T	C	0.00908556	1.1058	0.282375	8.99996e-05	301529	0.942885	EPHA6	EPH receptor A6	2	0
rs11019257	11	90768215	C	T	0.0766418	-0.364316	0.0930537	9.03605e-05	301529	0.96496			3	0
rs7700716	5	124387905	T	C	0.35603	0.197019	0.0503365	9.07634e-05	301529	0.993562			42	0
rs149644573	22	40639654	G	T	0.0058887	1.44342	0.368783	9.07742e-05	301529	0.90274	TNRC6B	trinucleotide repeat containing adaptor 6B	0	0
rs147847587	3	89721008	C	T	0.0122227	0.939778	0.240188	9.1277e-05	301529	0.956539			7	0
rs4362043	1	234116713	G	A	0.278847	0.211078	0.0539942	9.25791e-05	301529	0.987837	SLC35F3	solute carrier family 35 member F3	41	0
rs1508647	12	83285622	A	G	0.0377118	-0.505531	0.129346	9.29197e-05	301529	0.997059	TMTC2	transmembrane O-mannosyltransferase targeting cadherins 2	18	1
rs1508647	12	83285622	A	G	0.0377118	-0.505531	0.129346	9.29197e-05	301529	0.997059	TMTC2	transmembrane O-mannosyltransferase targeting cadherins 2	18	1
rs552817177	5	63398775	A	G	0.0158065	0.822728	0.210518	9.30174e-05	301529	0.92745			1	0
rs72855585	2	130351822	A	G	0.0211171	0.705066	0.180435	9.32228e-05	301529	0.923743			1	0
rs60218247	5	100801136	G	A	0.0105875	1.74219	0.445849	9.32271e-05	301529	0.346238			237	0
rs73086497	3	57665074	T	G	0.101322	0.314104	0.080424	9.39907e-05	301529	0.992577	DENND6A	DENN domain containing 6A	50	1
rs180902439	1	47070548	G	A	0.00654039	1.33107	0.340824	9.40486e-05	301529	0.940579			1	0
rs1381679	3	192863652	C	T	0.978763	-0.689736	0.17665	9.44101e-05	301529	0.969307			2	0
rs145609139	7	73705607	T	C	0.0062345	1.44013	0.36886	9.45101e-05	301529	0.844972	CLIP2	CAP-Gly domain containing linker protein 2	0	0
rs9872474	3	38723421	A	G	0.0805786	0.350915	0.0899808	9.62372e-05	301529	0.976285			12	0
rs2050189	6	32339647	C	T	0.228547	0.223126	0.0572221	9.64747e-05	301529	1	TSBP1	testis expressed basic protein 1	0	0
rs114560297	6	42019431	A	G	0.0238455	0.667211	0.171135	9.66942e-05	301529	0.908487	TAF8	TATA-box binding protein associated factor 8	1	0
rs557141265	2	109259027	A	G	0.00597818	1.71637	0.440281	9.68472e-05	301529	0.630346	LIMS1	LIM zinc finger domain containing 1	0	0
rs73378220	12	95783665	T	A	0.180913	0.245127	0.0628824	9.69209e-05	301529	0.995801			23	0
rs2523992	6	30075103	G	T	0.180472	0.245411	0.0629647	9.71547e-05	301529	0.980154	TRIM31	tripartite motif containing 31	67	0
rs6907253	6	158695244	G	C	0.131215	0.280482	0.0719777	9.74756e-05	301529	0.982401			8	0
rs4927675	3	195392763	C	G	0.595095	0.220265	0.05653	9.76245e-05	301529	0.798641			0	0
rs6850250	4	63303979	T	C	0.174044	0.247738	0.063584	9.77033e-05	301529	0.993942			106	0
rs62049757	16	62167017	G	C	0.00963469	1.08654	0.278915	9.79585e-05	301529	0.897573			0	0
rs115289085	3	175777096	T	C	0.0408568	0.483421	0.124117	9.82416e-05	301529	1			4	0
rs17673127	21	29448903	G	A	0.0374309	0.505631	0.129915	9.94155e-05	301529	1			0	0
rs17440080	12	17385117	A	T	0.0831272	0.361425	0.0928882	9.9845e-05	301529	0.896058			1	0
1) S0001, number of clumped SNPs (SNPs in LD) with p<1e-3;Only SNPs with S0001 >= 2 are shown.
2) LD clumping settings: r2=0.5, distance = 250kb

## Sheet: Table S7
Table S7 Results of SNP-based analysis (p<1e-3) based on Model A for participants with at least one dose of vaccine
SNP	Chr.	Location (bp)	Effect allele	Non-effect allele	Frequency of effect allele	BETA	SE	P	N	INFO	GeneSymbol	Wiki description for Genes	Total no.of SNPs from LD clumping	S0001
rs2514184	11	57792423	A	T	0.182475	0.793078	0.162381	1.03932e-06	1522	0.987395	OR9Q1	olfactory receptor family 9 subfamily Q member 1	51	49
rs6099433	20	55645117	C	T	0.473684	-0.584021	0.121562	1.55291e-06	1522	0.993766			32	13
rs75639050	6	107626105	T	C	0.0454767	1.51966	0.320204	2.07576e-06	1522	0.971897	PDSS2	decaprenyl diphosphate synthase subunit 2	3	2
rs112529428	12	129340399	T	C	0.0353533	1.82023	0.386152	2.43189e-06	1522	0.841575	GLT1D1	glycosyltransferase 1 domain containing 1	0	0
rs6808653	3	68052893	G	A	0.836859	-0.756397	0.164423	4.21835e-06	1522	0.974918			0	0
rs1373996	5	3609781	A	G	0.575852	-0.576606	0.125653	4.45659e-06	1522	0.930493			0	0
rs56133340	3	84162735	T	C	0.054308	1.34375	0.293068	4.53734e-06	1522	0.992877			130	10
rs12755416	1	150694480	G	A	0.0991766	0.973234	0.212491	4.64713e-06	1522	0.987834			9	1
rs7656160	4	118973250	A	C	0.853642	-0.791912	0.17341	4.95462e-06	1522	0.987516	NDST3	N-deacetylase and N-sulfotransferase 3	145	35
rs319084	6	107768401	G	A	0.913899	-1.01011	0.223577	6.24396e-06	1522	0.997999	PDSS2	decaprenyl diphosphate synthase subunit 2	7	3
rs1110897	16	79078791	C	T	0.161303	0.758184	0.171586	9.93088e-06	1522	0.992516	WWOX	WW domain containing oxidoreductase	13	3
rs79847867	22	16495833	A	C	0.0798292	1.04498	0.236607	1.00298e-05	1522	1			19	7
rs56403662	4	118988617	A	T	0.0619258	1.18786	0.268971	1.00394e-05	1522	0.997608	NDST3	N-deacetylase and N-sulfotransferase 3	117	92
rs7433556	3	56742474	A	G	0.275122	-0.591434	0.134435	1.08542e-05	1522	0.999375			122	2
rs60221670	2	11749251	A	G	0.0453351	1.27104	0.288948	1.08816e-05	1522	1	GREB1	growth regulating estrogen receptor binding 1	8	6
rs74449072	6	53521238	G	A	0.0751883	1.07684	0.245982	1.19922e-05	1522	0.93813	KLHL31	kelch like family member 31	0	0
rs11959091	5	29191970	T	C	0.0617323	1.15838	0.266056	1.33741e-05	1522	0.980294			22	22
rs139304128	8	1123230	A	G	0.0750827	1.05322	0.242754	1.43358e-05	1522	0.948006	DLGAP2	DLG associated protein 2	1	1
rs17861928	4	118369038	T	C	0.0433636	1.48212	0.341988	1.46539e-05	1522	0.898757			1	0
rs3131955	1	758324	C	T	0.99948	-41.288	9.54608	1.52445e-05	1522	0.72883			13	3
rs1793347	11	68001407	T	G	0.243559	0.614572	0.143137	1.75795e-05	1522	0.893741			0	0
rs12446016	16	52875508	G	T	0.106439	0.858885	0.200101	1.76857e-05	1522	1			0	0
rs528935526	22	16400371	T	G	0.0642399	1.55266	0.363806	1.97395e-05	1522	0.562936			0	0
rs1067650	6	63857314	T	C	0.535598	-0.51307	0.120547	2.07936e-05	1522	0.986221			7	0
rs62206161	20	57171345	A	G	0.129149	0.784556	0.1849	2.20423e-05	1522	0.946573			0	0
rs12732106	1	15208225	T	C	0.480677	0.51614	0.121657	2.2097e-05	1522	0.987637	KAZN	kazrin, periplakin interacting protein	13	3
rs11718659	3	42428487	T	C	0.334771	0.549988	0.129828	2.27263e-05	1522	0.977241			1	1
rs11130559	3	57046092	A	G	0.274033	-0.572455	0.135155	2.28012e-05	1522	0.986694			53	44
rs59801708	2	31081261	G	T	0.31332	0.559186	0.132636	2.48723e-05	1522	0.965409			54	13
rs186722468	14	86343116	A	G	0.0591274	1.21439	0.288544	2.56861e-05	1522	0.893833			2	0
rs72847353	2	125529638	C	T	0.230928	-0.618658	0.147143	2.61696e-05	1522	0.96262	CNTNAP5	contactin associated protein family member 5	18	0
rs492449	18	6989809	G	A	0.682071	0.556278	0.132373	2.64165e-05	1522	0.994804	LAMA1	laminin subunit alpha 1	13	2
rs79412065	3	29746165	T	G	0.0344591	1.53912	0.366588	2.687e-05	1522	0.950118	RBMS3	RNA binding motif single stranded interacting protein 3	2	2
rs8026225	15	88491816	G	A	0.991528	-3.30893	0.789421	2.77004e-05	1522	0.858599	NTRK3	neurotrophic receptor tyrosine kinase 3	0	0
rs2116142	3	30717661	G	A	0.300688	-0.567135	0.135345	2.78582e-05	1522	0.961193	TGFBR2	transforming growth factor beta receptor 2	7	6
rs12032553	1	87950172	T	G	0.152194	-0.701325	0.167391	2.79267e-05	1522	0.980174			4	2
rs11229337	11	58053042	A	G	0.39992	0.514432	0.122878	2.83239e-05	1522	0.997392			148	82
rs6709604	2	192430677	T	C	0.0573237	1.1459	0.27404	2.89591e-05	1522	0.951264			8	1
rs10773174	12	126056216	G	C	0.202728	-0.632379	0.151315	2.92513e-05	1522	0.98103	TMEM132B	transmembrane protein 132B	22	1
rs77092371	21	44206694	C	T	0.0387648	1.32615	0.31743	2.94377e-05	1522	1			1	0
rs12290287	11	75070786	A	G	0.0393587	1.32987	0.318349	2.94881e-05	1522	0.985641			4	3
rs528118779	5	175795741	G	T	0.0296831	1.89748	0.455329	3.0826e-05	1522	0.643169	ARL10	ADP ribosylation factor like GTPase 10	0	0
rs11702168	21	39227031	G	C	0.116352	0.775034	0.18657	3.26534e-05	1522	0.960807	KCNJ6	potassium inwardly rectifying channel subfamily J member 6	4	0
rs77381400	21	42925828	C	T	0.160338	0.682318	0.164292	3.28017e-05	1522	0.977971			1	1
rs17312305	10	85267426	G	T	0.0550807	1.14747	0.276412	3.3057e-05	1522	0.962294			1	1
rs4817754	21	16635767	A	G	0.859396	0.716201	0.173509	3.66316e-05	1522	1			1	0
rs61946187	12	129285248	T	C	0.0622384	1.12108	0.271908	3.73979e-05	1522	0.91028	SLC15A4	solute carrier family 15 member 4	1	0
rs66697793	6	97236025	T	C	0.312526	-0.546815	0.132657	3.75588e-05	1522	0.99342			75	1
rs2094197	6	43805296	A	G	0.457186	0.488148	0.118473	3.78308e-05	1522	0.980473			13	2
rs2834466	21	35727018	C	T	0.127587	0.757608	0.184065	3.85531e-05	1522	0.995034			12	8
rs10139197	14	66369135	A	G	0.0635901	1.08018	0.262452	3.85966e-05	1522	0.992483			17	1
rs10099622	8	17743994	T	C	0.659311	-0.538899	0.131197	3.9987e-05	1522	0.961295	FGL1	fibrinogen like 1	262	0
rs34675181	20	15967327	G	A	0.495081	-0.523181	0.127545	4.09735e-05	1522	0.990835	MACROD2	mono-ADP ribosylhydrolase 2	5	0
rs35464485	11	58224123	A	T	0.0358365	1.35652	0.331858	4.35748e-05	1522	0.987552			13	2
rs78357199	8	53138151	T	C	0.0384363	1.34325	0.328654	4.36744e-05	1522	1	ST18	ST18 C2H2C-type zinc finger transcription factor	0	0
rs12362406	11	57550785	G	A	0.235281	0.590622	0.144675	4.45696e-05	1522	0.99175	CTNND1	catenin delta 1	1	0
rs79849109	9	139137626	T	C	0.678734	-0.54148	0.132785	4.54497e-05	1522	0.955924	QSOX2	quiescin sulfhydryl oxidase 2	21	4
rs9974256	21	28988778	A	G	0.0725681	1.00044	0.245378	4.55939e-05	1522	0.967096			21	11
rs16974650	15	85495670	C	G	0.792404	0.622248	0.152739	4.62237e-05	1522	0.973557			0	0
rs113051730	10	133356535	G	T	0.0308081	1.60473	0.394231	4.69086e-05	1522	0.978808			1	1
rs12458990	18	75185728	T	C	0.327357	-0.524045	0.12883	4.74742e-05	1522	0.995062			19	0
rs9873566	3	94071618	C	T	0.140604	0.714096	0.175776	4.85447e-05	1522	1			132	50
rs117600009	8	4950410	G	C	0.0371595	1.3877	0.341626	4.86434e-05	1522	0.973787			31	3
rs7164901	15	26105182	A	G	0.947627	-1.17282	0.288881	4.90999e-05	1522	0.993329	ATP10A	ATPase phospholipid transporting 10A (putative)	2	0
rs62252691	3	56828937	C	G	0.372396	0.519882	0.128132	4.96222e-05	1522	0.939491	ARHGEF3	Rho guanine nucleotide exchange factor 3	27	0
rs932903	9	82354019	T	A	0.674168	-0.528234	0.130369	5.08181e-05	1522	0.997246			6	2
rs9858426	3	94069706	G	A	0.0732099	0.97326	0.240227	5.09081e-05	1522	0.993646			12	1
rs4746873	10	71371976	A	G	0.185463	0.616244	0.15221	5.15142e-05	1522	0.98881			17	0
rs116082466	3	86498658	A	C	0.0335085	1.46347	0.361474	5.15226e-05	1522	1			0	0
rs75742172	7	50043301	A	G	0.0430006	1.26017	0.311428	5.2007e-05	1522	0.9775	ZPBP	zona pellucida binding protein	3	0
rs1999585	3	175497298	A	T	0.273998	0.575323	0.142213	5.22108e-05	1522	0.91133	NAALADL2	N-acetylated alpha-linked acidic dipeptidase like 2	10	0
rs1954981	18	71055969	A	G	0.416315	-0.497717	0.123109	5.27978e-05	1522	0.997968			12	1
rs143971876	3	18152182	C	T	0.11653	0.791669	0.196017	5.37298e-05	1522	0.982008			2	0
rs2325585	6	95092853	T	C	0.559168	-0.49866	0.123528	5.41815e-05	1522	0.987713			28	1
rs78428374	4	38655409	C	A	0.0772742	0.961948	0.238341	5.43672e-05	1522	0.956155			3	0
rs575881614	7	155356843	G	A	0.0852563	0.919715	0.227929	5.45779e-05	1522	0.926742			4	0
rs17626479	4	119129455	A	C	0.0956443	0.884402	0.219209	5.47158e-05	1522	0.962195	NDST3	N-deacetylase and N-sulfotransferase 3	19	4
rs11128004	3	87794288	T	G	0.0793095	0.976563	0.242171	5.51786e-05	1522	0.932738			3	0
rs11889710	2	192390870	A	G	0.713535	-0.534945	0.132724	5.5659e-05	1522	1			6	1
rs11138349	9	82358910	G	T	0.604037	-0.511707	0.127084	5.66093e-05	1522	0.986451			9	0
rs10018184	4	177324650	C	A	0.880431	-0.745349	0.185208	5.71215e-05	1522	0.992802			15	2
rs10170936	2	238217787	A	G	0.35792	0.488829	0.121515	5.7512e-05	1522	0.998449			53	16
rs12788641	11	57851179	A	G	0.0381747	1.28739	0.320502	5.8997e-05	1522	0.960674	OR9Q1	olfactory receptor family 9 subfamily Q member 1	8	0
rs116881335	18	41731788	A	G	0.0806108	0.926675	0.230706	5.90197e-05	1522	0.967719			6	0
rs10156169	7	128684571	G	A	0.669306	-0.519022	0.129221	5.90615e-05	1522	0.998875	TNPO3	transportin 3	57	0
rs250486	16	3386435	C	G	0.807869	0.627263	0.156255	5.96091e-05	1522	0.947678			18	0
rs2272550	14	22591988	A	C	0.299606	0.515026	0.128484	6.11136e-05	1522	1			0	0
rs11625443	14	57876575	C	T	0.904074	0.816864	0.203822	6.13041e-05	1522	1	NAA30	N-alpha-acetyltransferase 30, NatC catalytic subunit	38	11
rs35957505	3	193956609	T	A	0.221496	0.590462	0.147476	6.23342e-05	1522	0.979909			3	1
rs4246604	2	126457744	G	T	0.956628	-1.28522	0.321129	6.27608e-05	1522	0.999019			38	1
rs7703652	5	5587512	G	A	0.0583726	1.07353	0.268979	6.5761e-05	1522	0.994616			16	1
rs118120169	10	55192592	T	C	0.0299052	1.51873	0.380768	6.64665e-05	1522	0.952007			1	0
rs28722697	15	78237071	A	C	0.255953	-0.558022	0.140017	6.73724e-05	1522	0.980207			44	2
rs6518080	21	22499375	T	C	0.998238	-6.97265	1.74977	6.75107e-05	1522	0.724075	NCAM2	neural cell adhesion molecule 2	6	0
rs10740976	10	20778767	A	C	0.963342	-1.36259	0.342852	7.05896e-05	1522	0.983979			22	5
rs6890742	5	164682091	T	C	0.227106	-0.559611	0.140819	7.06822e-05	1522	0.985734			64	0
rs80024201	6	109530490	T	C	0.0491006	1.2124	0.305161	7.09754e-05	1522	0.963551			2	0
rs62644886	17	9719999	C	T	0.405903	0.504811	0.127133	7.16499e-05	1522	0.935815	GSG1L2	GSG1 like 2	24	0
rs9853631	3	137002524	C	G	0.454479	0.481547	0.121297	7.18798e-05	1522	0.993276			104	1
rs6988145	8	114089314	T	G	0.259286	-0.537958	0.135528	7.20683e-05	1522	0.997619	CSMD3	CUB and Sushi multiple domains 3	102	3
rs1653469	17	32814564	G	T	0.972733	-1.57849	0.397713	7.21975e-05	1522	1			11	8
rs62432683	6	151213906	G	T	0.0929227	-0.92132	0.232158	7.2324e-05	1522	0.836732	MTHFD1L	methylenetetrahydrofolate dehydrogenase (NADP+ dependent) 1 like	0	0
rs80001974	20	509620	T	C	0.0331348	1.49894	0.377976	7.31827e-05	1522	0.929237	CSNK2A1	casein kinase 2 alpha 1	0	0
rs1170701	13	23610663	T	C	0.316572	-0.505418	0.12746	7.33055e-05	1522	0.990587			3	3
rs75166813	3	136861544	G	C	0.593149	-0.501463	0.126507	7.37344e-05	1522	0.95211			42	0
rs12554566	9	133268244	G	C	0.303815	-0.550954	0.139061	7.43334e-05	1522	0.902694	HMCN2	hemicentin 2	3	2
rs6851857	4	166372920	G	T	0.143962	0.701557	0.177131	7.4738e-05	1522	0.987777	CPE	carboxypeptidase E	24	0
rs7205731	16	57702473	C	T	0.764085	-0.586511	0.148145	7.52577e-05	1522	0.98753	ADGRG3	adhesion G protein-coupled receptor G3	7	0
rs6708842	2	171465659	G	T	0.132286	0.699756	0.176776	7.54398e-05	1522	0.956272	MYO3B	myosin IIIB	8	5
rs112816546	3	180476674	A	G	0.0360786	1.51467	0.382818	7.60117e-05	1522	0.838298			14	0
rs145414625	5	29087874	G	T	0.0370217	1.39121	0.351795	7.66617e-05	1522	0.969549			4	1
rs7906365	10	67312108	T	G	0.552861	0.527781	0.13357	7.77138e-05	1522	0.858949			7	1
rs7917900	10	122222740	G	A	0.0406956	1.34333	0.340128	7.83151e-05	1522	0.915077	PLPP4	phospholipid phosphatase 4	0	0
rs62192056	2	230433487	G	A	0.261048	-0.546178	0.138318	7.85707e-05	1522	0.992859	DNER	delta/notch like EGF repeat containing	3	0
rs192424727	9	119929549	T	C	0.0341474	1.48378	0.37577	7.85938e-05	1522	0.887931	ASTN2	astrotactin 2	1	0
rs11648133	16	79084710	T	C	0.231867	0.580826	0.147124	7.88469e-05	1522	0.986912	WWOX	WW domain containing oxidoreductase	1	0
rs10168183	2	47497676	T	C	0.111709	0.788048	0.199728	7.95974e-05	1522	0.976868			41	0
rs2918132	10	133000320	T	C	0.654731	-0.491495	0.124614	8.0083e-05	1522	1	TCERG1L	transcription elongation regulator 1 like	0	0
rs28691199	1	223281169	G	A	0.429066	-0.477882	0.121264	8.11987e-05	1522	0.993728			111	3
rs4671985	2	55112155	T	C	0.897624	-0.793283	0.201454	8.22334e-05	1522	0.993235	EML6	EMAP like 6	17	0
rs6476967	9	5377936	G	A	0.627332	-0.493194	0.125292	8.27264e-05	1522	0.996696	PLGRKT	plasminogen receptor with a C-terminal lysine	35	2
rs285159	5	55741457	A	G	0.0836592	0.890171	0.226693	8.60948e-05	1522	0.983455			7	0
rs1520319	2	31014166	C	A	0.338699	0.494354	0.125927	8.6467e-05	1522	1	CAPN13	calpain 13	0	0
rs8051681	16	88445569	T	C	0.13746	0.699958	0.178307	8.65222e-05	1522	0.934811			2	0
rs9786932	1	241152090	A	G	0.378047	-0.493107	0.125636	8.67714e-05	1522	0.994395	RGS7	regulator of G protein signaling 7	33	0
rs9786932	1	241152090	A	G	0.378047	-0.493107	0.125636	8.67714e-05	1522	0.994395	RGS7	regulator of G protein signaling 7	33	0
rs62434146	6	151029849	G	A	0.0693613	0.975704	0.248789	8.78858e-05	1522	0.938821	PLEKHG1	pleckstrin homology and RhoGEF domain containing G1	0	0
rs200704866	20	41382833	T	A	0.104434	0.801606	0.204403	8.79276e-05	1522	0.957195	PTPRT	protein tyrosine phosphatase receptor type T	0	0
rs12936256	17	33797739	A	G	0.138032	0.705112	0.179814	8.80558e-05	1522	0.990931	SLFN12L	schlafen family member 12 like	36	0
rs371241374	7	91212906	T	C	0.113879	0.761623	0.194434	8.96066e-05	1522	0.948058			119	0
rs1577313	6	63154215	C	G	0.35698	0.493428	0.126031	9.03483e-05	1522	0.995445			33	3
rs154256	5	55819302	T	G	0.901406	-0.810447	0.207147	9.13726e-05	1522	0.979582			1	0
rs2033566	1	199014843	G	T	0.78365	-0.546562	0.139868	9.31832e-05	1522	0.995594			12	0
rs55708318	4	15994019	A	G	0.0473062	1.14746	0.293909	9.45624e-05	1522	1	PROM1	prominin 1	2	0
rs55708318	4	15994019	A	G	0.0473062	1.14746	0.293909	9.45624e-05	1522	1	PROM1	prominin 1	2	0
rs55708318	4	15994019	A	G	0.0473062	1.14746	0.293909	9.45624e-05	1522	1	PROM1	prominin 1	2	0
rs4620331	9	7400754	T	C	0.398866	0.495331	0.126882	9.46711e-05	1522	0.969372			4	0
rs2515350	11	58232813	G	A	0.856045	-0.677317	0.173507	9.47362e-05	1522	0.986491			9	0
rs12664891	6	17834572	T	C	0.170251	0.624027	0.159952	9.56626e-05	1522	0.997117	KIF13A	kinesin family member 13A	107	0
rs113285255	2	192390251	T	G	0.114357	0.75992	0.194794	9.57354e-05	1522	0.9968			20	0
rs149264160	10	58254660	A	C	0.0422276	1.20464	0.30887	9.61395e-05	1522	0.979887			7	0
rs111975919	3	57025682	A	G	0.187362	0.612049	0.156937	9.62075e-05	1522	0.994546			23	0
rs11057519	12	124694588	T	A	0.0537398	1.08116	0.277252	9.63746e-05	1522	0.991785			38	0
rs7251493	19	54739070	A	G	0.0406734	1.56496	0.401473	9.69754e-05	1522	0.6025			1	1
rs29993	5	55805827	A	G	0.98346	-1.76683	0.453312	9.71473e-05	1522	0.993339			15	0
rs55949240	8	130766559	T	C	0.218731	0.57841	0.148478	9.79589e-05	1522	0.944798	GSDMC	gasdermin C	0	0
rs6593448	10	45408939	T	C	0.622419	-0.493469	0.126778	9.92598e-05	1522	0.996004	TMEM72	transmembrane protein 72	18	0
1) S0001, number of clumped SNPs (SNPs in LD) with p<1e-3;Only SNPs with S0001 >= 2 are shown.
2) LD clumping settings: r2=0.5, distance = 250kb

## Sheet: Table S8
Table S8 Results of SNP-based analysis (p<1e-3) based on Model B for participants with at least one dose of vaccine
SNP	Chr.	Location (bp)	Effect allele	Non-effect allele	Frequency of effect allele	BETA	SE	P	N	INFO	GeneSymbol	Wiki description for Genes	Total no.of SNPs from LD clumping	S0001
rs9552805	13	23607491	A	C	0.676117	0.592695	0.119147	6.54146e-07	300176	0.989526			5	3
rs6099433	20	55645117	C	T	0.48311	-0.533866	0.110052	1.22827e-06	300176	0.993541			32	14
rs1373996	5	3609781	A	G	0.578833	-0.542656	0.11567	2.71328e-06	300176	0.931038			0	0
rs1793347	11	68001407	T	G	0.240013	0.644905	0.13892	3.44587e-06	300176	0.889037			0	0
rs112529428	12	129340399	T	C	0.0325661	1.74891	0.379361	4.02373e-06	300176	0.861665	GLT1D1	glycosyltransferase 1 domain containing 1	0	0
rs17380739	6	63121530	G	A	0.229536	0.615423	0.134304	4.59867e-06	300176	0.986794			13	9
rs9752168	2	238211102	T	G	0.343618	0.527395	0.116115	5.57196e-06	300176	0.998144			52	17
rs10773174	12	126056216	G	C	0.222424	-0.617763	0.136336	5.86503e-06	300176	0.981091	TMEM132B	transmembrane protein 132B	22	1
rs3762580	2	11750374	A	G	0.0444969	1.34604	0.298337	6.42798e-06	300176	0.99205	GREB1	growth regulating estrogen receptor binding 1	8	8
rs7433556	3	56742474	A	G	0.273185	-0.565214	0.12531	6.46712e-06	300176	0.999468			122	2
rs12755416	1	150694480	G	A	0.0933322	0.905584	0.20232	7.60557e-06	300176	0.985694			9	1
rs2514184	11	57792423	A	T	0.178926	0.664339	0.148459	7.64526e-06	300176	0.98713	OR9Q1	olfactory receptor family 9 subfamily Q member 1	51	41
rs477558	1	18219827	A	G	0.554808	-0.49412	0.111139	8.74923e-06	300176	0.988623			40	1
rs371241374	7	91212906	T	C	0.104147	0.863037	0.194505	9.1178e-06	300176	0.951844			119	101
rs4804167	19	11595906	A	C	0.494194	0.505071	0.113998	9.39985e-06	300176	0.935266	ZNF653	zinc finger protein 653	0	0
rs145240180	4	93769123	T	C	0.0654492	1.0535	0.239523	1.09087e-05	300176	0.996627	GRID2	glutamate ionotropic receptor delta type subunit 2	2	1
rs10758379	9	36525669	T	C	0.165265	0.660844	0.152741	1.51442e-05	300176	0.99105			13	7
rs1951377	14	36503486	C	T	0.417928	0.481429	0.1119	1.69035e-05	300176	0.989553			116	4
rs528935526	22	16400371	T	G	0.0595905	1.53033	0.356276	1.74412e-05	300176	0.530734			2	1
rs7536105	1	117818054	C	T	0.531961	-0.472923	0.110164	1.76368e-05	300176	0.994175			10	0
rs111924661	6	107763533	G	A	0.0420348	1.29646	0.302223	1.78879e-05	300176	0.989122	PDSS2	decaprenyl diphosphate synthase subunit 2	3	2
rs66697793	6	97236025	T	C	0.324642	-0.504702	0.117865	1.85205e-05	300176	0.993097			75	1
rs62206161	20	57171345	A	G	0.125037	0.758825	0.177355	1.88094e-05	300176	0.944646			0	0
rs8026225	15	88491816	G	A	0.993428	-4.06354	0.952544	1.99025e-05	300176	0.846216	NTRK3	neurotrophic receptor tyrosine kinase 3	0	0
rs34208355	9	88076911	T	C	0.686248	0.506499	0.118937	2.05759e-05	300176	0.993832			60	15
rs1954981	18	71055969	A	G	0.435187	-0.471202	0.110711	2.07977e-05	300176	0.997945			12	1
rs80024201	6	109530490	T	C	0.040603	1.33591	0.314323	2.13648e-05	300176	0.959816			2	0
rs246761	5	5580939	A	C	0.771407	-0.559497	0.131891	2.21425e-05	300176	1			4	4
rs74432713	11	3434073	T	C	0.128675	0.762355	0.180276	2.34924e-05	300176	0.894548			9	0
rs72855589	2	130362447	G	T	0.0303533	1.58861	0.375888	2.37599e-05	300176	0.931476			2	2
rs61946187	12	129285248	T	C	0.0577214	1.1182	0.2646	2.37867e-05	300176	0.916844	SLC15A4	solute carrier family 15 member 4	1	0
rs1067650	6	63857314	T	C	0.540705	-0.467312	0.110617	2.39355e-05	300176	0.986986			7	0
rs62252691	3	56828937	C	G	0.374822	0.495525	0.117464	2.45907e-05	300176	0.936145	ARHGEF3	Rho guanine nucleotide exchange factor 3	27	0
rs6432293	2	12598186	T	C	0.297102	0.514204	0.122017	2.50675e-05	300176	0.978847			19	16
rs2094197	6	43805296	A	G	0.444759	0.468592	0.11123	2.52202e-05	300176	0.982409			13	3
rs2773973	13	76742639	T	C	0.947018	-1.10782	0.263815	2.67824e-05	300176	0.998751			25	6
rs4123721	3	117630086	A	T	0.204059	0.584099	0.139564	2.84969e-05	300176	0.989073			7	1
rs79575431	5	29231498	G	A	0.127566	0.720167	0.172459	2.96832e-05	300176	0.977151			32	3
rs2846297	11	123403104	A	C	0.313962	0.495723	0.118753	2.98767e-05	300176	0.996089	GRAMD1B	GRAM domain containing 1B	19	2
rs1752332	9	112859074	C	G	0.192881	-0.593328	0.142158	2.99676e-05	300176	0.991088	PALM2AKAP2	PALM2 and AKAP2 fusion	12	3
rs12286112	11	117755580	G	A	0.363508	0.478584	0.114895	3.10777e-05	300176	0.990054			16	2
rs9364087	6	63070272	C	T	0.343578	0.48137	0.115748	3.19943e-05	300176	0.994039			17	1
rs3790670	1	165870659	T	C	0.297087	-0.501928	0.12075	3.2279e-05	300176	0.997929	UCK2	uridine-cytidine kinase 2	33	19
rs3790670	1	165870659	T	C	0.297087	-0.501928	0.12075	3.2279e-05	300176	0.997929	UCK2	uridine-cytidine kinase 2	33	19
rs139304128	8	1123230	A	G	0.0717856	0.968874	0.233523	3.3402e-05	300176	0.941762	DLGAP2	DLG associated protein 2	1	0
rs75542857	16	56697270	G	C	0.382644	0.471823	0.113775	3.36884e-05	300176	0.980928			9	0
rs8110155	19	13641480	A	C	0.0604874	1.03164	0.2488	3.37662e-05	300176	0.980645			5	3
rs77092371	21	44206694	C	T	0.038106	1.30305	0.31575	3.67793e-05	300176	1			1	0
rs72847353	2	125529638	C	T	0.235378	-0.550621	0.133472	3.70158e-05	300176	0.958656	CNTNAP5	contactin associated protein family member 5	18	0
rs61884042	11	38947476	G	A	0.0330656	1.42124	0.344534	3.70551e-05	300176	1			4	2
rs16885475	5	55746106	C	G	0.0530298	1.08985	0.264204	3.70705e-05	300176	0.986591			9	5
rs73121759	3	84162973	G	T	0.0521588	1.09954	0.266908	3.79614e-05	300176	0.990238			130	10
rs7703652	5	5587512	G	A	0.0521371	1.09453	0.266388	3.97772e-05	300176	0.990378			16	4
rs13325807	3	30414979	A	C	0.125671	0.706173	0.171953	4.01221e-05	300176	0.996016			105	8
rs34992253	14	36647163	C	T	0.589633	-0.457019	0.111406	4.09084e-05	300176	0.999405			125	15
rs12446016	16	52875508	G	T	0.106316	0.759638	0.185409	4.18371e-05	300176	1			0	0
rs741103	19	2771641	C	T	0.160335	0.650774	0.15917	4.34105e-05	300176	0.920547	SGTA	small glutamine rich tetratricopeptide repeat co-chaperone alpha	0	0
rs79136826	5	95839197	A	G	0.0379794	1.27853	0.313039	4.42196e-05	300176	1			1	1
rs2955182	4	56535913	A	G	0.17309	0.613632	0.150276	4.43906e-05	300176	0.964771			0	0
rs4746653	10	68777661	A	G	0.353021	0.471691	0.115646	4.52796e-05	300176	0.989385	CTNNA3	catenin alpha 3	104	3
rs4746653	10	68777661	A	G	0.353021	0.471691	0.115646	4.52796e-05	300176	0.989385	LRRTM3	leucine rich repeat transmembrane neuronal 3	104	3
rs375073	21	40487998	A	C	0.153402	0.635718	0.155971	4.5843e-05	300176	0.990198			30	1
rs3094574	6	29422092	G	A	0.570652	0.450652	0.110572	4.58906e-05	300176	1	OR11A1	olfactory receptor family 11 subfamily A member 1	44	3
rs17048254	1	207808450	A	G	0.037925	1.30642	0.320863	4.66952e-05	300176	0.94337	CR1	complement C3b/C4b receptor 1 (Knops blood group)	4	0
rs904770	16	56702000	C	T	0.888938	-0.737986	0.181417	4.74386e-05	300176	0.994888			9	0
rs2116142	3	30717661	G	A	0.305228	-0.495076	0.121871	4.85953e-05	300176	0.961299	TGFBR2	transforming growth factor beta receptor 2	7	5
rs13417367	2	47476750	T	C	0.0883826	0.824266	0.203048	4.91849e-05	300176	0.995315			9	0
rs77295965	2	134031377	T	A	0.0617284	1.1157	0.274965	4.95776e-05	300176	0.788911	NCKAP5	NCK associated protein 5	0	0
rs11889710	2	192390870	A	G	0.716015	-0.493698	0.121975	5.17602e-05	300176	1			6	1
rs113905362	4	57768037	A	G	0.0532897	1.06943	0.264547	5.2884e-05	300176	0.983356			34	1
rs4746873	10	71371976	A	G	0.182236	0.585724	0.145078	5.40692e-05	300176	0.990014			17	0
rs62434146	6	151029849	G	A	0.0656195	0.975834	0.242484	5.71406e-05	300176	0.937714	PLEKHG1	pleckstrin homology and RhoGEF domain containing G1	0	0
rs11702168	21	39227031	G	C	0.118543	0.717571	0.178361	5.74256e-05	300176	0.957126	KCNJ6	potassium inwardly rectifying channel subfamily J member 6	4	0
rs12478868	2	208447642	T	A	0.799285	-0.605631	0.150632	5.80515e-05	300176	0.856827	CREB1	cAMP responsive element binding protein 1	0	0
rs12936256	17	33797739	A	G	0.123489	0.691808	0.172349	5.9701e-05	300176	0.992166	SLFN12L	schlafen family member 12 like	36	0
rs8187346	19	24528109	A	G	0.941727	-1.06327	0.265072	6.03985e-05	300176	0.888867			38	0
rs117519308	7	149312558	G	A	0.0549344	1.02513	0.255707	6.09709e-05	300176	1			4	0
rs2128309	5	17063351	A	G	0.0507947	1.12914	0.281812	6.15733e-05	300176	0.902073			0	0
rs6708842	2	171465659	G	T	0.132469	0.681036	0.170001	6.1739e-05	300176	0.959243	MYO3B	myosin IIIB	8	4
rs10183577	2	192377327	A	G	0.581819	0.447087	0.111826	6.38654e-05	300176	0.986673			4	0
rs74449072	6	53521238	G	A	0.0744695	0.903328	0.226068	6.44683e-05	300176	0.936307	KLHL31	kelch like family member 31	0	0
rs12205723	6	150996756	G	A	0.405146	0.446313	0.111876	6.62539e-05	300176	0.997873	PLEKHG1	pleckstrin homology and RhoGEF domain containing G1	2	0
rs11130559	3	57046092	A	G	0.275542	-0.494272	0.123944	6.66706e-05	300176	0.98732			53	0
rs223031	17	31399596	A	G	0.465192	0.439333	0.110203	6.70323e-05	300176	0.992426	ASIC2	acid sensing ion channel subunit 2	33	1
rs75298025	3	184441278	A	G	0.052101	1.06066	0.266132	6.73532e-05	300176	0.993852			2	1
rs319086	6	107772912	C	T	0.913154	-0.809375	0.203158	6.77738e-05	300176	0.998005	PDSS2	decaprenyl diphosphate synthase subunit 2	7	2
rs147588931	1	218664187	T	G	0.0533913	1.07863	0.270748	6.77995e-05	300176	0.932927			3	1
rs113223844	9	69634664	C	G	0.24825	0.857436	0.215294	6.81553e-05	300176	0.542598			0	0
rs79847867	22	16495833	A	C	0.0775395	0.853683	0.21451	6.90075e-05	300176	1			16	1
rs35485348	2	240709123	T	C	0.105586	0.736095	0.185076	6.97164e-05	300176	0.999107			21	2
rs17312305	10	85267426	G	T	0.055209	1.04036	0.261792	7.06797e-05	300176	0.962612			1	1
rs4803522	19	42542835	T	C	0.959857	-1.25323	0.315567	7.14663e-05	300176	0.940127	GRIK5	glutamate ionotropic receptor kainate type subunit 5	1	0
rs61167836	19	3148120	T	C	0.491203	-0.441824	0.111282	7.178e-05	300176	0.970215	GNA15	G protein subunit alpha 15	10	0
rs157845	5	55796639	C	T	0.745971	-0.50213	0.126491	7.19615e-05	300176	0.995502			25	8
rs139216675	13	50931770	C	A	0.0441044	1.15407	0.290721	7.19726e-05	300176	0.993047			44	12
rs250486	16	3386435	C	G	0.802856	0.570342	0.143676	7.19811e-05	300176	0.945089			18	1
rs61889081	11	39213048	G	C	0.0340617	1.33731	0.336928	7.21355e-05	300176	0.982482			1	1
rs116921453	7	17832119	T	C	0.0416656	1.19158	0.30035	7.26961e-05	300176	0.990993	SNX13	sorting nexin 13	17	0
rs11959091	5	29191970	T	C	0.0618655	0.974309	0.245667	7.30959e-05	300176	0.97875			22	0
rs10209883	2	224820329	A	G	0.272893	0.496566	0.125233	7.33527e-05	300176	0.973791			0	0
rs118047050	10	55176448	C	A	0.0299065	1.4399	0.363442	7.43732e-05	300176	0.969642			0	0
rs1257412	14	99712301	A	G	0.10393	0.74365	0.187713	7.44387e-05	300176	0.984772	BCL11B	BAF chromatin remodeling complex subunit BCL11B	0	0
rs17138455	7	17965838	A	G	0.130291	0.668206	0.168696	7.46359e-05	300176	0.988343	SNX13	sorting nexin 13	1	0
rs7450134	6	111208984	A	G	0.0470959	1.10871	0.279988	7.50032e-05	300176	0.980248	AMD1	adenosylmethionine decarboxylase 1	5	2
rs11625443	14	57876575	C	T	0.890896	0.720709	0.182226	7.65244e-05	300176	1	NAA30	N-alpha-acetyltransferase 30, NatC catalytic subunit	38	2
rs61879625	11	35625497	A	G	0.0427073	1.20401	0.304514	7.68915e-05	300176	0.936625			0	0
rs6745533	2	185807024	T	C	0.61209	-0.44543	0.112667	7.7015e-05	300176	0.996505			64	5
rs8044431	16	6965788	A	G	0.285469	0.483483	0.122408	7.82292e-05	300176	0.988841	RBFOX1	RNA binding fox-1 homolog 1	20	0
rs9744862	15	55846849	G	A	0.321748	0.463807	0.117441	7.83864e-05	300176	0.998271	PYGO1	pygopus family PHD finger 1	48	1
rs7316597	12	1732869	G	T	0.165739	0.611156	0.154885	7.95108e-05	300176	0.933664			0	0
rs8180885	8	125197495	G	A	0.117102	0.691414	0.175346	8.04233e-05	300176	0.999484			28	11
rs12732106	1	15208225	T	C	0.47805	0.435353	0.110414	8.05022e-05	300176	0.988261	KAZN	kazrin, periplakin interacting protein	13	0
rs75742172	7	50043301	A	G	0.0410392	1.19562	0.303496	8.1654e-05	300176	0.978786	ZPBP	zona pellucida binding protein	3	0
rs16949396	16	79080104	C	A	0.158648	0.605662	0.153747	8.17088e-05	300176	0.985081	WWOX	WW domain containing oxidoreductase	12	1
rs9616297	22	49744382	G	C	0.151316	0.626552	0.159201	8.29905e-05	300176	0.962827			2	0
rs569727525	10	78716884	A	T	0.581873	-0.479573	0.121937	8.39032e-05	300176	0.853005	KCNMA1	potassium calcium-activated channel subfamily M alpha 1	1	1
rs155309	1	57652069	A	C	0.417495	0.441733	0.112318	8.39362e-05	300176	0.981532	DAB1	DAB adaptor protein 1	31	0
rs155309	1	57652069	A	C	0.417495	0.441733	0.112318	8.39362e-05	300176	0.981532	DAB1	DAB adaptor protein 1	31	0
rs200019461	8	59287218	A	G	0.141864	0.689816	0.175495	8.47049e-05	300176	0.845092			0	0
rs55794689	9	118856195	T	C	0.0523759	1.11987	0.284999	8.51604e-05	300176	0.850665			0	0
rs111486884	7	121201169	G	A	0.0454796	1.12594	0.286597	8.54269e-05	300176	0.988216			36	1
rs116967555	11	131268930	G	T	0.0302323	1.39144	0.354204	8.55271e-05	300176	1	NTM	neurotrimin	1	0
rs4978842	9	112377352	T	C	0.0425024	1.16138	0.295707	8.58516e-05	300176	0.997143			11	5
rs79037293	21	42923256	A	G	0.158452	0.605231	0.154179	8.65493e-05	300176	0.975432			1	0
rs13082789	3	31767028	A	G	0.0997689	0.803151	0.204731	8.74696e-05	300176	0.858195	OSBPL10	oxysterol binding protein like 10	0	0
rs12945577	17	7336074	A	G	0.0736451	0.860243	0.21937	8.80265e-05	300176	1	SPEM3	SPEM family member 3	13	1
rs116918532	8	116184497	T	G	0.0336388	1.40382	0.358308	8.93175e-05	300176	0.866877			1	0
rs4488195	11	21389217	C	A	0.911937	-0.791211	0.201948	8.93288e-05	300176	0.988093	NELL1	neural EGFL like 1	5	1
rs62487370	7	153592711	A	T	0.746954	-0.503643	0.128582	8.96912e-05	300176	0.972802			11	2
rs13255494	8	6985378	T	G	0.623892	0.450148	0.114927	8.97235e-05	300176	0.970287			84	0
rs112517105	1	207901518	A	G	0.0520734	1.03275	0.26409	9.20711e-05	300176	0.977683			8	0
rs7965237	12	46613487	C	A	0.0563483	1.01847	0.26055	9.27078e-05	300176	0.934084	SLC38A1	solute carrier family 38 member 1	22	0
rs73865254	3	117786912	G	C	0.166139	0.588208	0.15049	9.28308e-05	300176	0.994794			4	0
rs2004912	15	78200139	T	A	0.451771	-0.44055	0.112741	9.32092e-05	300176	0.954351			91	0
rs11248345	10	124716414	C	A	0.170892	0.58349	0.149348	9.34851e-05	300176	0.980923			13	0
rs7784796	7	70317645	T	C	0.698534	-0.469417	0.120158	9.35755e-05	300176	0.998071			76	0
rs35649	10	80452413	C	A	0.0817452	0.834611	0.213641	9.36056e-05	300176	0.952472			0	0
rs200704866	20	41382833	T	A	0.100111	0.75072	0.192277	9.44759e-05	300176	0.957523	PTPRT	protein tyrosine phosphatase receptor type T	0	0
rs66641010	8	95679932	A	C	0.0426305	1.14757	0.294289	9.64082e-05	300176	0.998328	ESRP1	epithelial splicing regulatory protein 1	1	1
rs68168662	4	173849824	C	T	0.0446694	1.1187	0.286986	9.69504e-05	300176	0.99462	GALNTL6	polypeptide N-acetylgalactosaminyltransferase like 6	35	0
rs4892096	18	71061283	G	C	0.583055	-0.43454	0.111578	9.84019e-05	300176	0.989614			16	0
rs866152	5	8418720	C	T	0.249001	0.497463	0.127742	9.84859e-05	300176	1			20	0
1) S0001, number of clumped SNPs (SNPs in LD) with p<1e-3;Only SNPs with S0001 >= 2 are shown.
2) LD clumping settings: r2=0.5, distance = 250kb

## Sheet: Table S9
Table S9 Results of SNP-based analysis (p<1e-3) based on Model C for participants with at least one dose of vaccine
SNP	Chr.	Location (bp)	Effect allele	Non-effect allele	Frequency of effect allele	BETA	SE	P	N	INFO	GeneSymbol	Wiki description for Genes	Total no.of SNPs from LD clumping	S0001
rs36170929	7	12541187	G	A	0.639669	0.209973	0.0383548	4.38743e-08	301529	0.984254			11	5
rs56150535	15	31647722	T	C	0.359256	0.202574	0.0381417	1.08969e-07	301529	0.996787	KLF13	Kruppel like factor 13	33	20
rs181987785	1	34977912	G	A	0.00546124	1.44894	0.284363	3.48022e-07	301529	0.984316			30	30
rs141274107	14	67837365	A	G	0.004756	1.71274	0.351362	1.09046e-06	301529	0.741845	EIF2S1	eukaryotic translation initiation factor 2 subunit alpha	1	1
rs187268954	3	116529463	C	T	0.00392133	1.73649	0.357806	1.21513e-06	301529	0.90264			4	3
rs7590599	2	108915136	C	T	0.604469	0.181728	0.0375004	1.25954e-06	301529	0.989482	SULT1C2	sulfotransferase family 1C member 2	8	5
rs113927405	6	133834776	G	A	0.0131894	0.82357	0.172232	1.73782e-06	301529	1	EYA4	EYA transcriptional coactivator and phosphatase 4	1	0
rs183518951	2	37114227	T	C	0.00500997	1.69185	0.354737	1.84865e-06	301529	0.686686	STRN	striatin	59	0
rs28645263	5	16612885	C	T	0.417619	0.178716	0.0376641	2.08523e-06	301529	0.964254	RETREG1	reticulophagy regulator 1	3	0
rs112987114	6	133716698	A	G	0.00653503	1.27595	0.269261	2.15094e-06	301529	0.901969	EYA4	EYA transcriptional coactivator and phosphatase 4	1	1
rs28370976	3	111707384	C	T	0.0127327	0.829709	0.175483	2.26577e-06	301529	0.977052	ABHD10	abhydrolase domain containing 10, depalmitoylase	1	0
rs144662325	5	11245875	A	C	0.00399874	1.59067	0.337737	2.47962e-06	301529	0.887191	CTNND2	catenin delta 2	0	0
rs3737328	13	110866065	T	C	0.246354	0.198244	0.0424764	3.05399e-06	301529	1	COL4A1	collagen type IV alpha 1 chain	4	4
rs142193221	22	21166165	A	G	0.00595962	1.2739	0.273933	3.31294e-06	301529	0.929992	PI4KA	phosphatidylinositol 4-kinase alpha	6	6
rs7041124	9	26751666	G	A	0.383177	0.174303	0.0377121	3.80198e-06	301529	0.988395			3	0
rs56070971	1	35025879	T	C	0.00563394	1.27501	0.276058	3.86279e-06	301529	0.968667			29	29
rs561388893	2	123248997	T	G	0.00372953	1.77162	0.38626	4.50521e-06	301529	0.810548			0	0
rs72664942	4	85808904	G	A	0.00650739	1.17401	0.258846	5.7451e-06	301529	0.938787	WDFY3	WD repeat and FYVE domain containing 3	2	2
rs139479149	2	132771916	G	A	0.00337323	2.08763	0.460358	5.76625e-06	301529	0.625465			0	0
rs79158353	10	78798475	A	T	0.0817853	-0.304397	0.0674946	6.4845e-06	301529	0.995184	KCNMA1	potassium calcium-activated channel subfamily M alpha 1	23	13
rs17100979	14	63753514	C	G	0.0493876	-0.389301	0.0864319	6.66445e-06	301529	0.983546	RHOJ	ras homolog family member J	59	22
rs9853147	3	136671379	G	C	0.0732039	0.321048	0.0715351	7.19045e-06	301529	0.975883			3	0
rs34410702	5	29735542	A	G	0.0776356	0.31603	0.0706365	7.6758e-06	301529	0.949818			11	0
rs565368797	3	35887530	C	T	0.0104964	1.13118	0.252871	7.69957e-06	301529	0.59105			0	0
rs1881836	15	93612634	C	T	0.435569	0.164113	0.0369103	8.73694e-06	301529	0.993455	RGMA	repulsive guidance molecule BMP co-receptor a	13	0
rs532426247	9	25275431	T	C	0.00366379	1.58241	0.355929	8.75446e-06	301529	0.898112			0	0
rs554024414	20	2763523	G	T	0.00669708	1.23935	0.279387	9.16635e-06	301529	0.776671			0	0
rs116054732	2	198116740	A	C	0.0119279	0.837976	0.189213	9.47832e-06	301529	0.89973	ANKRD44	ankyrin repeat domain 44	1	1
rs62139591	2	28673307	A	G	0.0980944	0.303356	0.0686546	9.93539e-06	301529	0.820532			0	0
rs140850218	13	30802545	C	T	0.00566983	1.19954	0.271634	1.00533e-05	301529	0.973047	KATNAL1	katanin catalytic subunit A1 like 1	0	0
rs558638835	4	85557858	G	A	0.00575027	1.24954	0.283739	1.06361e-05	301529	0.875495	CDS1	CDP-diacylglycerol synthase 1	0	0
rs139419790	5	92056536	A	G	0.00521325	1.25783	0.286239	1.11107e-05	301529	0.93796			1	1
rs141290490	3	38567213	T	C	0.00537609	1.27892	0.291053	1.11215e-05	301529	0.899962	EXOG	exo/endonuclease G	2	2
rs7954686	12	29364807	G	A	0.204487	0.199806	0.0455144	1.1337e-05	301529	0.995596	FAR2	fatty acyl-CoA reductase 2	143	17
rs147783727	11	117853327	A	G	0.0147064	0.739612	0.168669	1.15994e-05	301529	0.905334			0	0
rs12775695	10	54546681	T	C	0.068945	-0.324182	0.07407	1.20489e-05	301529	0.968693			2	2
rs533464703	9	17289168	T	C	0.00377447	1.64203	0.376214	1.27339e-05	301529	0.79491	CNTLN	centlein	6	3
rs545365494	1	35047566	G	C	0.00393008	1.54053	0.353444	1.30884e-05	301529	0.856569			0	0
rs149947812	14	47932011	C	T	0.00377225	1.53535	0.352303	1.3124e-05	301529	0.909441	MDGA2	MAM domain containing glycosylphosphatidylinositol anchor 2	4	1
rs72730877	5	14486435	T	A	0.0743018	0.319257	0.0732613	1.31382e-05	301529	0.91947	TRIO	trio Rho guanine nucleotide exchange factor	1	0
rs12466174	2	184802609	T	G	0.121563	0.247555	0.0568433	1.33045e-05	301529	0.968805			8	7
rs9621463	22	32879082	C	T	0.0498377	0.370418	0.0851249	1.35231e-05	301529	1	FBXO7	F-box protein 7	1	0
rs545095716	1	164998446	A	C	0.00705441	1.11053	0.25532	1.36414e-05	301529	0.845435			1	0
rs7002047	8	19323779	T	C	0.347978	-0.166739	0.0383509	1.37563e-05	301529	0.992702	CSGALNACT1	chondroitin sulfate N-acetylgalactosaminyltransferase 1	20	4
rs12528166	6	164876162	A	T	0.0297439	0.639797	0.147333	1.40862e-05	301529	0.577339			0	0
rs187183598	15	97614405	G	A	0.00381129	1.54835	0.357077	1.44972e-05	301529	0.864647			0	0
rs28571226	3	78210709	G	A	0.61732	-0.163258	0.037703	1.49041e-05	301529	0.989445			11	4
rs184953267	6	57827712	G	A	0.00489709	1.68297	0.38916	1.52794e-05	301529	0.561633			3	2
rs4937692	11	132178933	G	C	0.0499481	0.380757	0.0881456	1.56284e-05	301529	0.938591	NTM	neurotrimin	23	0
rs151091916	12	78677324	A	C	0.0057369	1.27665	0.295599	1.56847e-05	301529	0.8259			0	0
rs151091916	12	78677324	A	C	0.0057369	1.27665	0.295599	1.56847e-05	301529	0.664394			0	0
rs12950812	17	71449310	C	T	0.325279	0.168243	0.0389826	1.58996e-05	301529	1	SDK2	sidekick cell adhesion molecule 2	3	1
rs4762393	12	95755672	C	T	0.0125824	0.751185	0.174542	1.67932e-05	301529	0.990572			7	7
rs6853966	4	164693725	A	G	0.0179717	0.612783	0.142457	1.6962e-05	301529	1	MARCHF1	membrane associated ring-CH-type finger 1	3	3
rs4530155	16	79441926	C	G	0.365361	-0.162823	0.03795	1.78292e-05	301529	0.995239			43	16
rs551674050	7	25490693	T	C	0.00544598	1.38868	0.323705	1.787e-05	301529	0.721876			0	0
rs184902384	1	61438396	T	C	0.00374847	1.49085	0.3479	1.82498e-05	301529	0.962019			1	1
rs140392385	21	22197990	T	C	0.00405582	1.48108	0.345756	1.83897e-05	301529	0.881255			0	0
rs142989392	7	29800030	G	T	0.0155976	0.675632	0.157851	1.8674e-05	301529	0.938293			5	1
rs117647562	10	13848464	A	C	0.0344362	-0.437684	0.102334	1.89401e-05	301529	1	FRMD4A	FERM domain containing 4A	1	1
rs114143989	1	76623120	G	A	0.00536843	1.25537	0.293583	1.90258e-05	301529	0.844624	ST6GALNAC3	ST6 N-acetylgalactosaminide alpha-2,6-sialyltransferase 3	1	0
rs639102	9	3270045	C	T	0.553894	-0.157047	0.0368165	1.993e-05	301529	0.992239	RFX3	regulatory factor X3	5	3
rs639102	9	3270045	C	T	0.553894	-0.157047	0.0368165	1.993e-05	301529	0.992239	RFX3	regulatory factor X3	5	3
rs13377414	11	19267914	A	G	0.00936083	0.905434	0.212268	1.9944e-05	301529	0.921822			2	0
rs4790701	17	4662483	C	T	0.750046	0.179744	0.0421549	2.009e-05	301529	1			5	0
rs114426295	2	126438103	A	G	0.0108016	0.82733	0.194155	2.03347e-05	301529	0.934382			4	0
rs533428137	7	12541925	G	T	0.246782	0.182776	0.0429461	2.08178e-05	301529	0.975351			118	2
rs529267196	20	37268758	T	C	0.00365479	1.71221	0.40261	2.11144e-05	301529	0.767237			0	0
rs1360155	13	41690140	C	T	0.235442	-0.18806	0.0442968	2.18156e-05	301529	0.944791			16	0
rs111758279	4	147090482	C	T	0.0162701	0.672076	0.158347	2.19243e-05	301529	0.905188			1	0
rs112606809	20	11000609	A	G	0.00561744	1.31042	0.308761	2.19458e-05	301529	0.752315			0	0
rs139791860	13	30806960	A	T	0.00400455	1.36919	0.322611	2.19501e-05	301529	0.973864	KATNAL1	katanin catalytic subunit A1 like 1	2	0
rs614016	6	158143233	C	T	0.691004	-0.170471	0.0401935	2.22272e-05	301529	0.969272			27	4
rs35015234	3	27833524	A	C	0.140031	0.226397	0.0533802	2.22317e-05	301529	0.976881			7	0
rs112237633	12	95768372	T	C	0.0287786	0.478003	0.112712	2.22609e-05	301529	0.991959			35	9
rs142944403	22	37782249	T	C	0.0054364	1.24117	0.293148	2.29656e-05	301529	0.859737	ELFN2	extracellular leucine rich repeat and fibronectin type III domain containing 2	0	0
rs140454883	2	233653651	C	G	0.00361768	1.63252	0.38576	2.31666e-05	301529	0.801895	GIGYF2	GRB10 interacting GYF protein 2	1	0
rs111901353	16	31215641	A	C	0.0315032	0.486967	0.115139	2.34315e-05	301529	0.865121			1	1
rs145981076	9	25283495	A	G	0.00678183	1.06309	0.251374	2.34596e-05	301529	0.894714			0	0
rs6118268	20	8590519	G	T	0.184569	0.198875	0.0470739	2.39226e-05	301529	0.99757	PLCB1	phospholipase C beta 1	6	0
rs189758305	4	79111607	A	T	0.00462898	1.27963	0.303019	2.41158e-05	301529	0.960281	FRAS1	Fraser extracellular matrix complex subunit 1	0	0
rs62234848	3	13809088	T	G	0.0113614	0.795125	0.188702	2.51264e-05	301529	0.944871			1	0
rs185612328	5	92238867	T	A	0.00399292	1.40883	0.334484	2.53153e-05	301529	0.912475			0	0
rs560182922	4	155092187	G	A	0.00539368	1.28664	0.305539	2.54187e-05	301529	0.775851			11	8
rs11618645	13	99023159	T	C	0.591672	-0.156321	0.0371695	2.60351e-05	301529	0.996439	FARP1	FERM, ARH/RhoGEF and pleckstrin domain protein 1	31	20
rs181899055	4	92713269	A	T	0.00651126	1.29204	0.307425	2.63669e-05	301529	0.630203			0	0
rs112604543	6	151572806	G	A	0.014162	0.692577	0.164796	2.63817e-05	301529	0.941651	AKAP12	A-kinase anchoring protein 12	0	0
rs138538981	3	111975454	G	A	0.00849681	0.931113	0.221606	2.64958e-05	301529	0.909874	SLC9C1	solute carrier family 9 member C1	1	0
rs146287456	1	178058384	C	G	0.0103524	0.823984	0.19612	2.65238e-05	301529	0.94217			7	0
rs111437824	2	192140872	T	C	0.0127415	0.780239	0.185954	2.71826e-05	301529	0.853243	MYO1B	myosin IB	1	0
rs10274348	7	12553493	A	G	0.410028	-0.157226	0.0374821	2.73228e-05	301529	0.981335		uncharacterized LOC102725191	0	0
rs10274348	7	12553493	A	G	0.410028	-0.157226	0.0374821	2.73228e-05	301529	0.981335		uncharacterized LOC102725191	0	0
rs7867619	9	1667717	G	A	0.015941	0.65594	0.156439	2.75359e-05	301529	0.947012			1	0
rs74991462	3	36730871	T	C	0.0746574	0.29344	0.0701853	2.90317e-05	301529	0.99728			39	10
rs75358501	2	207577855	G	A	0.100686	0.255308	0.0611567	2.98429e-05	301529	0.991372	DYTN	dystrotelin	55	6
rs146276127	9	20445639	C	T	0.00502598	1.32441	0.31725	2.98433e-05	301529	0.819063	MLLT3	MLLT3 super elongation complex subunit	0	0
rs35322348	7	138522534	C	T	0.153399	0.21261	0.0509531	3.01055e-05	301529	0.994318	KIAA1549	KIAA1549	3	3
rs553408220	4	155069456	C	T	0.00974345	0.825569	0.197879	3.01817e-05	301529	0.992014			24	23
rs115359168	4	126156563	A	C	0.0128898	0.710685	0.170421	3.04378e-05	301529	0.979905			3	1
rs2828458	21	25095694	T	C	0.09564	-0.263078	0.0631962	3.14249e-05	301529	0.977011			3	0
rs77759359	18	51701467	T	C	0.0662722	0.307787	0.0739449	3.1494e-05	301529	0.991333	MBD2	methyl-CpG binding domain protein 2	16	14
rs8042010	15	25035515	T	G	0.876043	-0.258281	0.0620619	3.15924e-05	301529	0.815417			0	0
rs112928714	1	228096004	C	T	0.0251067	0.499781	0.120153	3.18879e-05	301529	0.981583			4	0
rs138672389	6	159340032	C	A	0.0129648	0.732892	0.176202	3.19094e-05	301529	0.912538			5	1
rs62230160	3	3218066	A	G	0.0238136	0.514712	0.123906	3.26636e-05	301529	1	CRBN	cereblon	0	0
rs60878108	5	176277117	C	T	0.0546332	-0.337348	0.0812406	3.28932e-05	301529	1	UNC5A	unc-5 netrin receptor A	1	0
rs71405803	14	24141188	T	C	0.0521069	0.348236	0.0839159	3.32744e-05	301529	0.986357			2	0
rs117121967	12	15292728	A	G	0.0185513	0.606753	0.146216	3.32894e-05	301529	0.908729	RERG	RAS like estrogen regulated growth inhibitor	3	0
rs10604005	16	20601253	C	G	0.0459809	0.509631	0.122812	3.32925e-05	301529	0.537382			109	0
rs140392317	13	102650006	A	G	0.0040841	1.39037	0.335262	3.36699e-05	301529	0.902152			0	0
rs2994	15	71572049	G	A	0.488953	0.151852	0.0366265	3.38382e-05	301529	0.992025	THSD4	thrombospondin type 1 domain containing 4	13	0
rs116696223	4	37064499	C	G	0.0205644	0.556956	0.134392	3.40896e-05	301529	0.976279			40	33
rs181134533	11	3236723	A	G	0.00693526	1.06339	0.256747	3.44615e-05	301529	0.8438			1	0
rs142956482	2	53100279	A	G	0.00488257	1.24686	0.301131	3.46419e-05	301529	0.91925			10	0
rs147085420	6	73822832	G	A	0.00731935	1.02353	0.247217	3.46975e-05	301529	0.866221	KCNQ5	potassium voltage-gated channel subfamily Q member 5	3	0
rs146577725	7	138619265	C	T	0.00685367	0.995234	0.240464	3.49119e-05	301529	0.966508	KIAA1549	KIAA1549	2	2
rs78360896	11	131288195	T	C	0.0485343	0.355909	0.0860166	3.50845e-05	301529	1	NTM	neurotrimin	2	0
rs16989752	19	531736	C	A	0.00844056	0.962522	0.232733	3.53807e-05	301529	0.82571			0	0
rs1125313	18	52859261	C	A	0.498017	-0.151224	0.036585	3.57298e-05	301529	0.991617			48	16
rs530002298	16	18314443	C	T	0.00878602	1.02754	0.248603	3.57673e-05	301529	0.722707			71	0
rs113091093	11	60196657	A	G	0.012736	0.6975	0.168803	3.59572e-05	301529	0.995913			42	34
rs189093150	10	37948002	A	G	0.00504714	1.23612	0.299161	3.59689e-05	301529	0.901619			7	0
rs113346054	6	158872516	T	C	0.0320102	0.434351	0.105203	3.64805e-05	301529	1	TULP4	TUB like protein 4	4	0
rs184570953	17	34904972	A	G	0.00346775	1.62433	0.393498	3.66065e-05	301529	0.801552	GGNBP2	gametogenetin binding protein 2	0	0
rs72855585	2	130351822	A	G	0.0211171	0.558117	0.135247	3.68108e-05	301529	0.923743			1	0
rs72725936	4	152227218	G	A	0.0277038	0.472804	0.114677	3.74106e-05	301529	1	SH3D19	SH3 domain containing 19	1	0
rs191080256	8	16204218	C	T	0.00740839	0.959662	0.232939	3.79197e-05	301529	0.947126			3	3
rs117559247	17	13154078	T	C	0.0148692	0.646146	0.156853	3.79784e-05	301529	1			0	0
rs77507436	6	39295948	A	G	0.00798928	0.902565	0.219101	3.79867e-05	301529	1			0	0
rs201047	6	6717551	C	T	0.877265	-0.2308	0.0560525	3.82898e-05	301529	0.988284			10	9
rs147778764	5	87146982	A	C	0.00638833	1.05115	0.255338	3.84347e-05	301529	0.931089			6	4
rs112850346	13	75069201	A	C	0.00492365	1.26195	0.306777	3.89546e-05	301529	0.87777			0	0
rs635230	13	110848917	T	A	0.842344	-0.207524	0.050476	3.93384e-05	301529	0.987448	COL4A1	collagen type IV alpha 1 chain	10	8
rs192556642	6	104167008	A	G	0.0104712	0.926168	0.225319	3.9483e-05	301529	0.718883			0	0
rs13133555	4	164776825	C	T	0.0105012	0.791892	0.19278	3.99526e-05	301529	0.949634	MARCHF1	membrane associated ring-CH-type finger 1	3	1
rs2296259	6	3738014	G	A	0.963301	0.404686	0.0985926	4.04963e-05	301529	0.987572	PXDC1	PX domain containing 1	20	0
rs75295854	18	28150169	C	T	0.00353104	1.41979	0.345938	4.05775e-05	301529	0.986417			1	1
rs143375746	4	105504951	A	G	0.00448347	1.26671	0.308682	4.06758e-05	301529	0.97648			8	2
rs189790629	4	181485282	A	G	0.0057424	1.11974	0.272872	4.06866e-05	301529	0.918994			2	0
rs188766548	7	8639601	C	T	0.00525501	1.23455	0.300861	4.07129e-05	301529	0.859693	NXPH1	neurexophilin 1	0	0
rs142075539	2	155094145	A	G	0.00717556	0.962761	0.234699	4.09403e-05	301529	0.988615	GALNT13	polypeptide N-acetylgalactosaminyltransferase 13	1	0
rs555060245	4	3966404	A	G	0.00723837	0.972452	0.237129	4.11488e-05	301529	0.929267			1	0
rs76852278	8	121700140	A	C	0.0232066	0.521021	0.127104	4.14613e-05	301529	0.964851	SNTB1	syntrophin beta 1	1	0
rs12127056	1	194547390	T	C	0.102319	-0.252531	0.0616189	4.16244e-05	301529	0.957738			0	0
rs117403069	11	120428977	T	C	0.0253067	0.523946	0.127878	4.18123e-05	301529	0.865285	GRIK4	glutamate ionotropic receptor kainate type subunit 4	2	0
rs191250181	3	116667273	C	T	0.00456795	1.28674	0.314102	4.1936e-05	301529	0.92046			2	0
rs117658905	20	2762549	G	A	0.00712603	1.02529	0.250298	4.19861e-05	301529	0.881592			1	0
rs117312167	9	123091296	T	C	0.0270471	-0.474566	0.115881	4.21644e-05	301529	1			1	0
rs12548737	8	8560536	A	G	0.129586	-0.22339	0.054585	4.26711e-05	301529	1	CLDN23	claudin 23	2	1
rs191696916	2	148618249	G	A	0.00398096	1.4293	0.349495	4.32077e-05	301529	0.833649	ACVR2A	activin A receptor type 2A	0	0
rs117093830	14	51908086	T	C	0.0626121	0.311372	0.0761809	4.36473e-05	301529	0.990708			43	2
rs114732153	6	62948934	C	G	0.00591696	1.08908	0.266486	4.37325e-05	301529	0.927072	KHDRBS2	KH RNA binding domain containing, signal transduction associated 2	1	0
rs113377295	3	261467	C	T	0.0647998	0.308445	0.0755012	4.40208e-05	301529	0.973132	CHL1	cell adhesion molecule L1 like	12	1
rs142550139	1	36702984	A	G	0.0519629	0.354444	0.0868277	4.46211e-05	301529	0.916223	THRAP3	thyroid hormone receptor associated protein 3	1	1
rs112701694	19	15653833	T	C	0.00888138	0.857103	0.209989	4.47171e-05	301529	0.970939	CYP4F22	cytochrome P450 family 4 subfamily F member 22	3	3
rs7166312	15	92980784	G	A	0.00734433	0.943155	0.231227	4.52455e-05	301529	0.979095	ST8SIA2	ST8 alpha-N-acetyl-neuraminide alpha-2,8-sialyltransferase 2	7	0
rs141147883	2	70460142	C	T	0.0191297	0.585499	0.143626	4.5707e-05	301529	0.913397	TIA1	TIA1 cytotoxic granule associated RNA binding protein	1	0
rs660633	18	7685307	C	T	0.151194	0.210504	0.0516409	4.57572e-05	301529	0.975187	PTPRM	protein tyrosine phosphatase receptor type M	4	0
rs111820457	5	11064277	A	G	0.0343151	0.41167	0.101057	4.62819e-05	301529	1	CTNND2	catenin delta 2	1	1
rs145265455	5	80869676	G	T	0.00465223	1.23884	0.304202	4.65246e-05	301529	0.948284	SSBP2	single stranded DNA binding protein 2	2	0
rs144175540	3	16387679	A	G	0.00334289	1.524	0.374228	4.65373e-05	301529	0.839388	RFTN1	raftlin, lipid raft linker 1	0	0
rs1980417	8	134497271	A	C	0.946523	-0.333432	0.0819033	4.6804e-05	301529	1	ST3GAL1	ST3 beta-galactoside alpha-2,3-sialyltransferase 1	13	1
rs147980860	7	151157293	C	T	0.0084762	0.885486	0.217604	4.71656e-05	301529	0.965114			4	1
rs7350801	15	95309543	C	T	0.829198	-0.199225	0.0489639	4.72549e-05	301529	0.982623			13	1
rs62950161	4	166621268	T	A	0.134405	0.238528	0.0586349	4.74131e-05	301529	0.843288			0	0
rs116940358	18	28477543	G	A	0.00346682	1.45264	0.357192	4.76584e-05	301529	0.913985			0	0
rs141528303	18	77825196	A	G	0.0229539	0.51252	0.126027	4.7675e-05	301529	0.998163			12	1
rs113814271	3	118998767	C	T	0.00955376	0.97429	0.239757	4.83107e-05	301529	0.682725			41	0
rs544965000	15	94477560	G	A	0.00623376	1.08132	0.266138	4.84439e-05	301529	0.88089			0	0
rs61922769	12	54092007	T	C	0.236754	0.213944	0.0526876	4.89452e-05	301529	0.725501			131	1
rs113270682	9	113854928	G	A	0.0140501	0.740555	0.182487	4.9468e-05	301529	0.790178			0	0
rs76926304	9	137039543	T	C	0.0182487	0.568382	0.140093	4.96692e-05	301529	1			0	0
rs13203482	6	158865022	C	T	0.066954	0.323612	0.0797711	4.97587e-05	301529	0.848841	TULP4	TUB like protein 4	0	0
rs12165345	22	32853430	T	A	0.0207531	0.567668	0.139964	4.99619e-05	301529	0.897126	BPIFC	BPI fold containing family C	0	0
rs118101207	18	32262502	G	T	0.00979584	0.859814	0.212015	5.00402e-05	301529	0.865629			0	0
rs143411456	8	133154550	T	C	0.0136272	0.691213	0.170452	5.00962e-05	301529	0.944986	KCNQ3	potassium voltage-gated channel subfamily Q member 3	2	0
rs62574004	9	124707344	A	G	0.00678545	1.00132	0.246955	5.02023e-05	301529	0.938461	TTLL11	tubulin tyrosine ligase like 11	2	0
rs62574004	9	124707344	A	G	0.00678545	1.00132	0.246955	5.02023e-05	301529	0.938461	TTLL11	tubulin tyrosine ligase like 11	2	0
rs111965599	13	75672567	C	T	0.0238786	0.537126	0.132473	5.02159e-05	301529	0.857906			3	3
rs180705633	2	183742825	C	A	0.0159544	0.614261	0.151542	5.04798e-05	301529	0.98211			3	2
rs11734793	4	169752924	G	A	0.613077	-0.155746	0.0384473	5.10191e-05	301529	0.951737	PALLD	palladin, cytoskeletal associated protein	1	0
rs78588817	1	66688046	G	A	0.018492	0.565511	0.139638	5.12567e-05	301529	0.99025	PDE4B	phosphodiesterase 4B	1	1
rs76081981	3	176036312	A	G	0.0368876	0.427567	0.105615	5.15805e-05	301529	0.876193			2	0
rs141095348	4	42215109	C	T	0.00362645	1.55747	0.384767	5.16964e-05	301529	0.772308			0	0
rs137964258	14	67015523	T	C	0.00695598	1.01911	0.251768	5.17004e-05	301529	0.880067	GPHN	gephyrin	5	1
rs145587750	8	121693810	T	C	0.00768472	0.924861	0.228575	5.20532e-05	301529	0.961369	SNTB1	syntrophin beta 1	6	1
rs72781842	16	24311577	A	G	0.0356583	0.403701	0.0997978	5.22798e-05	301529	1	CACNG3	calcium voltage-gated channel auxiliary subunit gamma 3	0	0
rs184842560	2	238856953	A	G	0.0179344	0.587315	0.145223	5.2498e-05	301529	0.959379			6	2
rs116485729	4	81056749	A	G	0.00865075	1.00816	0.249567	5.35314e-05	301529	0.711064			2	0
rs114704329	3	4848929	A	G	0.0639723	-0.304219	0.0753355	5.38664e-05	301529	1	ITPR1	inositol 1,4,5-trisphosphate receptor type 1	1	0
rs117326446	16	30980128	T	A	0.113549	0.236382	0.0585681	5.43654e-05	301529	0.976116	SETD1A	SET domain containing 1A, histone lysine methyltransferase	34	11
rs316683	1	84739089	A	T	0.310785	0.159646	0.0395557	5.43735e-05	301529	0.990415			6	3
rs3860558	3	84772016	A	G	0.0223966	0.519144	0.128633	5.44023e-05	301529	0.965613			3	0
rs185824365	18	43302710	C	A	0.00881714	0.899671	0.223023	5.48406e-05	301529	0.868354			2	0
rs60838362	21	39359811	G	C	0.05083	0.357706	0.0886791	5.49032e-05	301529	0.890397			10	0
rs182709075	10	38658065	G	A	0.00353816	1.46794	0.364048	5.52374e-05	301529	0.887403			4	0
rs80290750	5	127698588	C	T	0.0447905	0.361068	0.0896302	5.61534e-05	301529	0.99261	FBN2	fibrillin 2	15	2
rs118087770	7	2793637	T	G	0.00977953	0.809304	0.201058	5.69191e-05	301529	0.939887	GNA12	G protein subunit alpha 12	2	0
rs142727241	14	23302706	T	C	0.010779	0.77856	0.193594	5.77997e-05	301529	0.905347	MRPL52	mitochondrial ribosomal protein L52	3	0
rs116814107	2	145948881	T	C	0.0035306	1.38808	0.345245	5.80568e-05	301529	0.985167			11	2
rs184996075	5	11486393	C	T	0.00365499	1.40125	0.348523	5.80624e-05	301529	0.857145	CTNND2	catenin delta 2	2	1
rs78048202	2	33879689	A	G	0.304888	0.161868	0.0402657	5.82028e-05	301529	0.968629			0	0
rs551297778	7	105939615	C	T	0.00681265	1.05187	0.261779	5.86539e-05	301529	0.828246			2	0
rs117767795	19	5211231	G	C	0.00580295	1.05921	0.26365	5.88206e-05	301529	0.946503	PTPRS	protein tyrosine phosphatase receptor type S	0	0
rs4851946	2	106839924	G	A	0.429604	-0.148373	0.0369563	5.94927e-05	301529	0.995735			36	11
rs11940417	4	175242092	G	A	0.06835	0.292253	0.0728675	6.05275e-05	301529	1			0	0
rs2120763	10	56975249	C	T	0.282385	0.163048	0.0406646	6.08292e-05	301529	0.993023			23	0
rs151216559	5	148301269	A	G	0.0074582	1.05533	0.263218	6.08839e-05	301529	0.753476			0	0
rs118061179	12	24325056	G	A	0.0349801	0.400371	0.0998658	6.09523e-05	301529	1			2	0
rs186654131	6	62234070	A	T	0.00535847	1.45155	0.36207	6.09669e-05	301529	0.567324			0	0
rs17404530	7	8530425	T	C	0.0113871	0.80328	0.200376	6.10106e-05	301529	0.81161	NXPH1	neurexophilin 1	2	0
rs147911672	4	182163144	T	G	0.00400739	1.30423	0.325348	6.10492e-05	301529	0.896024			3	0
rs2627556	6	41232261	T	A	0.213376	0.185576	0.0463135	6.1507e-05	301529	0.930789			0	0
rs1742397	16	1959320	T	C	0.0145741	0.638019	0.159284	6.18772e-05	301529	1			9	0
rs251450	3	118759894	G	T	0.66343	0.155429	0.0388127	6.21229e-05	301529	0.991392			32	4
rs76618785	3	36652868	C	T	0.112366	0.233044	0.0582012	6.22517e-05	301529	0.993238			10	7
rs34331963	7	3218900	C	T	0.169896	-0.194953	0.0486985	6.24778e-05	301529	1			16	2
rs2152606	9	26933370	C	T	0.416184	0.14866	0.0371541	6.30302e-05	301529	0.988322	PLAA	phospholipase A2 activating protein	0	0
rs12143429	1	60276222	A	G	0.26953	0.164792	0.0411886	6.30992e-05	301529	0.997721			41	2
rs77566509	1	244883471	T	C	0.0221703	0.508203	0.127037	6.32301e-05	301529	1			1	0
rs9977833	21	39693686	A	G	0.0173815	0.587192	0.146907	6.41447e-05	301529	0.960041			4	1
rs72628257	16	79225784	C	A	0.181768	0.191192	0.0478582	6.46998e-05	301529	0.979088	WWOX	WW domain containing oxidoreductase	5	0
rs557141265	2	109259027	A	G	0.00597818	1.29991	0.3254	6.47458e-05	301529	0.630346	LIMS1	LIM zinc finger domain containing 1	0	0
rs376835603	8	31784996	A	G	0.00477721	1.20867	0.302883	6.59211e-05	301529	0.936056			22	0
rs139228181	10	34300160	A	T	0.01726	0.586405	0.146961	6.60141e-05	301529	0.956861			1	0
rs116983680	17	34935225	T	C	0.0043858	1.41289	0.354387	6.69583e-05	301529	0.747942	GGNBP2	gametogenetin binding protein 2	2	0
rs57793104	20	48730349	T	A	0.117277	-0.254754	0.0639246	6.74162e-05	301529	0.80208			2	1
rs73039173	3	16679531	A	C	0.0268344	0.465706	0.116879	6.7619e-05	301529	0.975743			2	0
rs149012561	7	67834902	A	G	0.00436522	1.27923	0.321125	6.78786e-05	301529	0.908119			6	0
rs74316069	4	37099829	T	C	0.0161071	0.59537	0.149459	6.79038e-05	301529	0.998715			20	0
rs201045	6	6715045	C	G	0.727923	-0.163846	0.0411354	6.80221e-05	301529	0.991608			6	4
rs12287965	11	17553706	T	C	0.0824879	0.26606	0.0668004	6.80751e-05	301529	1	USH1C	USH1 protein network component harmonin	3	0
rs139116987	2	184635743	C	T	0.00746911	0.977691	0.245541	6.8398e-05	301529	0.817051			5	1
rs376726620	7	12540962	C	T	0.45044	0.146889	0.0369093	6.89936e-05	301529	0.987389			11	2
rs182070527	7	24611395	G	A	0.00781972	0.925252	0.232529	6.9183e-05	301529	0.890563			4	0
rs10142872	14	24238033	T	C	0.431386	-0.146943	0.0369305	6.92368e-05	301529	0.993157			13	3
rs112548374	16	4227738	C	G	0.0674352	0.300301	0.0754988	6.96253e-05	301529	0.944772			1	0
rs554026731	5	16509938	C	T	0.00859163	0.875388	0.220193	7.02182e-05	301529	0.89885	RETREG1	reticulophagy regulator 1	1	0
rs60704830	15	92980202	C	T	0.00693676	0.941207	0.236761	7.02784e-05	301529	0.983023	ST8SIA2	ST8 alpha-N-acetyl-neuraminide alpha-2,8-sialyltransferase 2	13	1
rs183651632	4	138469035	A	G	0.0141525	0.669566	0.168483	7.06532e-05	301529	0.904605			2	1
rs140714478	16	5997539	C	G	0.0152942	0.799846	0.201283	7.07557e-05	301529	0.601199			0	0
rs142024729	4	106251640	C	T	0.557363	0.145736	0.0366793	7.08967e-05	301529	0.999031			114	0
rs72787614	5	95583101	G	A	0.0210844	0.52474	0.132131	7.14587e-05	301529	0.974454			5	2
rs59285107	3	45642181	A	C	0.363608	-0.151669	0.0382004	7.17706e-05	301529	0.988853	LIMD1	LIM domain containing 1	40	0
rs112750937	16	30622942	C	G	0.126711	0.226039	0.0569644	7.24578e-05	301529	0.939277			1	0
rs80214223	1	40483833	A	G	0.0148586	0.626138	0.157798	7.24853e-05	301529	0.975078			3	0
rs116706541	6	62267305	T	C	0.0104418	0.748203	0.188617	7.28469e-05	301529	1			0	0
rs117824240	11	68423212	C	A	0.00850335	0.874525	0.220483	7.29654e-05	301529	0.895785			0	0
rs117604925	19	53903653	T	C	0.0116888	0.703809	0.177543	7.36537e-05	301529	1	ZNF765	zinc finger protein 765	3	0
rs71645484	1	217720682	A	G	0.211781	-0.177798	0.0448527	7.36906e-05	301529	0.989095	GPATCH2	G-patch domain containing 2	29	0
rs143572025	5	81046711	T	G	0.00361829	1.38507	0.349442	7.38122e-05	301529	0.933998	SSBP2	single stranded DNA binding protein 2	0	0
rs413732	22	18281629	C	T	0.646815	0.158358	0.0399541	7.38586e-05	301529	0.921154	MICAL3	microtubule associated monooxygenase, calponin and LIM domain containing 3	29	1
rs61383577	1	29253739	G	A	0.0962066	0.246367	0.0621692	7.406e-05	301529	0.997616	EPB41	erythrocyte membrane protein band 4.1	37	9
rs72808479	16	86891963	T	C	0.103426	0.24013	0.0606911	7.60276e-05	301529	0.983742			40	1
rs144669415	12	24727430	T	G	0.00653318	0.987732	0.249643	7.60286e-05	301529	0.954159			2	0
rs61918411	11	101465370	C	T	0.026155	0.459438	0.116138	7.62232e-05	301529	1			5	0
rs146597052	6	157866757	T	C	0.00507321	1.14022	0.288307	7.65702e-05	301529	0.953921	ZDHHC14	zinc finger DHHC-type palmitoyltransferase 14	0	0
rs557295702	2	31552287	G	A	0.00415247	1.29054	0.326359	7.67363e-05	301529	0.920559			0	0
rs61976121	14	95079700	A	G	0.00813956	0.869177	0.219897	7.72871e-05	301529	0.926965	SERPINA3	serpin family A member 3	0	0
rs185195845	12	58719637	G	A	0.00416771	1.4706	0.372071	7.73457e-05	301529	0.725341			0	0
rs12649068	4	190498501	G	A	0.222831	0.177676	0.0449553	7.74114e-05	301529	0.954893			11	0
rs1448353	11	131297371	G	A	0.466309	0.146619	0.0371016	7.75561e-05	301529	0.969889	NTM	neurotrimin	2	0
rs17041810	3	16090103	C	T	0.229562	0.171527	0.0434056	7.75874e-05	301529	1			0	0
rs73069273	7	17992748	G	A	0.105526	0.238115	0.0602587	7.76471e-05	301529	0.982202			1	0
rs568382627	10	37414372	G	A	0.00394274	1.28944	0.326318	7.767e-05	301529	0.973021			8	4
rs4397845	11	4331451	T	G	0.486937	0.150958	0.0382186	7.81993e-05	301529	0.913525			15	1
rs537348528	10	39127319	T	G	0.00386568	1.34352	0.340186	7.83584e-05	301529	0.919635			1	0
rs72855586	2	130352759	G	A	0.0307196	0.437928	0.110933	7.89121e-05	301529	0.938701			2	0
rs141473499	5	92112088	A	C	0.00667062	0.979413	0.248114	7.8993e-05	301529	0.917651			0	0
rs9863300	3	19870496	A	T	0.267873	0.174062	0.0440975	7.90674e-05	301529	0.877076			39	0
rs550809271	18	51444841	C	A	0.0349417	0.398856	0.101076	7.94342e-05	301529	0.994488			4	0
rs10058980	5	174487670	T	C	0.114058	0.259422	0.0657479	7.95648e-05	301529	0.78721			0	0
rs142146517	14	67432948	G	A	0.00774905	0.90892	0.23042	7.99263e-05	301529	0.923032	GPHN	gephyrin	2	0
rs557338217	6	151393011	C	T	0.00369824	1.78534	0.45277	8.04214e-05	301529	0.563986	MTHFD1L	methylenetetrahydrofolate dehydrogenase (NADP+ dependent) 1 like	0	0
rs148427513	4	125925016	T	A	0.00419968	1.26042	0.319696	8.06171e-05	301529	0.914485			3	1
rs545848707	1	45487703	T	A	0.00622016	1.09247	0.277106	8.06593e-05	301529	0.808948	ZSWIM5	zinc finger SWIM-type containing 5	0	0
rs148424890	4	37709997	A	G	0.00382417	1.33006	0.337626	8.16706e-05	301529	0.965224			1	0
rs118158622	14	76478129	T	G	0.0225111	-0.501342	0.127262	8.16733e-05	301529	0.995002	IFT43	intraflagellar transport 43	3	1
rs11670706	19	13624416	A	G	0.00472863	1.25123	0.317851	8.26658e-05	301529	0.840538			1	0
rs117409469	5	16525419	G	A	0.217408	-0.18138	0.0460965	8.3269e-05	301529	0.924964	RETREG1	reticulophagy regulator 1	15	1
rs62542337	8	115012831	G	C	0.175243	0.190203	0.0483433	8.33982e-05	301529	0.986967			39	0
rs188007404	18	73128486	G	C	0.0121567	0.700297	0.178032	8.36978e-05	301529	0.951826	SMIM21	small integral membrane protein 21	4	0
rs75094067	14	63951146	C	T	0.0784518	-0.268341	0.0682335	8.40013e-05	301529	1	PPP2R5E	protein phosphatase 2 regulatory subunit B'epsilon	1	0
rs143089445	2	72910848	A	G	0.00648224	1.01866	0.25912	8.45152e-05	301529	0.883117	EXOC6B	exocyst complex component 6B	2	0
rs6493845	15	31949430	T	C	0.209456	0.176579	0.0449196	8.45943e-05	301529	0.999477	OTUD7A	OTU deubiquitinase 7A	364	4
rs113222846	19	50127670	T	C	0.204531	0.178349	0.0453722	8.46628e-05	301529	0.995968	PRR12	proline rich 12	72	1
rs34657271	3	78229999	G	T	0.294868	0.157188	0.0399968	8.49424e-05	301529	0.996381			2	0
rs143657945	10	67350929	A	G	0.0368493	-0.387566	0.0986215	8.50053e-05	301529	0.989987			47	18
rs76701704	2	71189857	C	T	0.0045585	1.19572	0.304332	8.53003e-05	301529	0.930209	ATP6V1B1	ATPase H+ transporting V1 subunit B1	6	0
rs34291880	10	92003055	G	C	0.0262345	0.493077	0.125517	8.55205e-05	301529	0.862256			1	0
rs149217714	10	129582844	T	C	0.00471716	1.13851	0.28997	8.62557e-05	301529	0.982179			1	0
rs144621031	12	42249643	C	T	0.00403146	1.39281	0.354941	8.70628e-05	301529	0.7819			1	0
rs10131248	14	78560665	T	C	0.321095	0.161084	0.0410514	8.71031e-05	301529	0.91301			0	0
rs4788581	16	71967695	A	T	0.736708	-0.162513	0.0414206	8.72764e-05	301529	0.998682	PKD1L3	polycystin 1 like 3, transient receptor potential channel interacting	136	11
rs4788581	16	71967695	A	T	0.736708	-0.162513	0.0414206	8.72764e-05	301529	0.998682	PKD1L3	polycystin 1 like 3, transient receptor potential channel interacting	136	11
rs148449242	5	136051816	C	A	0.0083206	0.854738	0.217855	8.72998e-05	301529	0.959619			2	0
rs12641366	4	46034067	T	C	0.420033	0.149544	0.0381184	8.74033e-05	301529	0.938685			190	0
rs139353300	11	2520270	T	C	0.0117928	0.755557	0.192652	8.78635e-05	301529	0.836785	KCNQ1	potassium voltage-gated channel subfamily Q member 1	1	0
rs72722843	15	31671042	T	C	0.300234	0.157015	0.0400459	8.82325e-05	301529	0.986417			2	0
rs72649599	4	72775794	A	G	0.0184026	0.554441	0.141423	8.83877e-05	301529	0.951972			1	1
rs55665423	6	63157120	C	T	0.0059392	1.00896	0.257533	8.93603e-05	301529	0.967603			4	1
rs142094314	11	3267174	A	C	0.012091	0.730575	0.186506	8.95983e-05	301529	0.866805			0	0
rs535061808	2	184144355	A	C	0.00820959	0.846128	0.216043	8.98535e-05	301529	0.942115			3	0
rs148622645	1	15876751	A	G	0.00335263	1.6166	0.412782	8.99002e-05	301529	0.741188	DNAJC16	DnaJ heat shock protein family (Hsp40) member C16	1	0
rs6456625	6	24646504	T	C	0.640253	0.149101	0.0380845	9.04063e-05	301529	0.995639			91	0
rs8013541	14	67640571	A	T	0.441023	-0.144382	0.0369061	9.1483e-05	301529	0.989903	GPHN	gephyrin	11	0
rs78808074	4	176743833	A	T	0.0162367	0.620478	0.158658	9.19936e-05	301529	0.885533			2	0
rs542798402	9	96783633	G	C	0.0101688	0.799377	0.204429	9.21822e-05	301529	0.865403			2	1
rs189745019	3	65992826	G	A	0.00377192	1.44196	0.368778	9.22619e-05	301529	0.798257	MAGI1	membrane associated guanylate kinase, WW and PDZ domain containing 1	1	0
rs200986947	17	54977588	A	T	0.0256322	0.546481	0.139881	9.35462e-05	301529	0.719386	TRIM25	tripartite motif containing 25	0	0
rs139740366	6	158023664	C	A	0.00424232	1.29553	0.331682	9.38657e-05	301529	0.848073	ZDHHC14	zinc finger DHHC-type palmitoyltransferase 14	0	0
rs150131623	9	124496172	C	G	0.00954198	0.789197	0.202074	9.40387e-05	301529	0.947392	DAB2IP	DAB2 interacting protein	1	0
rs35665538	1	13549552	G	T	0.147769	0.259999	0.0665847	9.43109e-05	301529	0.651783			4	0
rs112034411	14	42303980	T	C	0.0179995	0.54814	0.140429	9.48762e-05	301529	0.9953	LRFN5	leucine rich repeat and fibronectin type III domain containing 5	7	0
rs139376704	13	103001486	T	C	0.00356298	1.41354	0.36214	9.48901e-05	301529	0.880837			0	0
rs141662583	19	15648020	T	G	0.00880804	0.834764	0.213869	9.49472e-05	301529	0.926908	CYP4F22	cytochrome P450 family 4 subfamily F member 22	0	0
rs41322248	18	57019039	A	G	0.0166617	0.572436	0.146688	9.52443e-05	301529	1	LMAN1	lectin, mannose binding 1	1	0
rs139257728	12	84344854	T	C	0.0166798	0.625052	0.160171	9.52457e-05	301529	0.83568			0	0
rs368028043	6	109296998	A	G	0.0037373	1.37044	0.351232	9.5473e-05	301529	0.89314			0	0
rs116847550	12	81086069	A	G	0.00433071	1.22421	0.313773	9.55682e-05	301529	0.923989			7	0
rs146221943	3	111930639	T	C	0.00809711	0.902534	0.23139	9.59985e-05	301529	0.876372	SLC9C1	solute carrier family 9 member C1	1	0
rs28382356	4	101337133	C	A	0.0084005	0.832384	0.213405	9.60013e-05	301529	0.952092	EMCN	endomucin	5	0
rs28382356	4	101337133	C	A	0.0084005	0.832384	0.213405	9.60013e-05	301529	0.952092	EMCN	endomucin	5	0
rs1959555	14	49193251	A	G	0.0204441	0.512629	0.131458	9.63654e-05	301529	1			0	0
rs117771526	22	44843171	A	G	0.018907	0.537927	0.137981	9.67666e-05	301529	1			3	0
rs189855727	10	37691483	A	G	0.00393368	1.28918	0.330753	9.71056e-05	301529	0.944439			2	0
rs554291500	17	71699820	A	G	0.00624687	1.04494	0.268114	9.72398e-05	301529	0.892427			3	0
rs137985126	18	57006573	G	A	0.00422802	1.31007	0.336181	9.74237e-05	301529	0.857605	LMAN1	lectin, mannose binding 1	0	0
rs559222229	18	34274935	T	C	0.0114642	0.718306	0.184357	9.76841e-05	301529	0.960888	FHOD3	formin homology 2 domain containing 3	0	0
rs149192133	18	47556323	T	C	0.0128845	0.659003	0.169248	9.87254e-05	301529	0.962665	MYO5B	myosin VB	2	0
rs55734548	18	32854870	C	A	0.0146681	0.626539	0.160931	9.89233e-05	301529	0.948993	ZSCAN30	zinc finger and SCAN domain containing 30	2	0
rs1388489	3	68322897	A	G	0.289587	-0.158166	0.0406293	9.90544e-05	301529	0.976966	TAFA1	TAFA chemokine like family member 1	13	0
rs803397	6	151170068	A	G	0.807619	-0.18244	0.04688	9.95671e-05	301529	0.973791			4	0
rs154067	5	137850059	G	A	0.430912	0.14568	0.037443	9.99543e-05	301529	0.969293	ETF1	eukaryotic translation termination factor 1	85	0
1) S0001, number of clumped SNPs (SNPs in LD) with p<1e-3;Only SNPs with S0001 >= 2 are shown.
2) LD clumping settings: r2=0.5, distance = 250kb

## Sheet: Table S10
Table S10 Results of SNP-based analysis (p<1e-3) based on Model A for participants receiving two doses of vaccine
SNP	Chr.	Location (bp)	Effect allele	Non-effect allele	Frequency of effect allele	BETA	SE	P	N	INFO	GeneSymbol	Wiki description for Genes	Total no.of SNPs from LD clumping	S0001
rs6045897	20	19177621	G	T	0.256451	1.31037	0.287485	5.16303e-06	595	0.997643			1	0
rs7656160	4	118973250	A	C	0.851979	-1.61172	0.354141	5.33765e-06	595	0.988811	NDST3	N-deacetylase and N-sulfotransferase 3	145	42
rs7993653	13	72321209	T	A	0.911551	-2.00905	0.454538	9.87104e-06	595	0.979271	DACH1	dachshund family transcription factor 1	32	3
rs555454436	6	121534618	C	A	0.584653	-1.09756	0.249567	1.09323e-05	595	0.945759	TBC1D32	TBC1 domain family member 32	125	108
rs2893858	6	26492001	A	G	0.993017	-11.1796	2.56879	1.34847e-05	595	0.640165			0	0
rs59579242	6	91868497	G	C	0.29336	1.20356	0.277506	1.44395e-05	595	0.986032			5	1
rs142425855	7	65283742	G	C	0.120216	3.11993	0.721137	1.51562e-05	595	0.42603			41	1
rs7411827	1	242860346	G	A	0.495834	1.02956	0.238532	1.58723e-05	595	0.971384			17	6
rs47132	4	152791435	A	G	0.493544	-1.03952	0.24235	1.79224e-05	595	0.972286			55	6
rs194524	7	89861832	A	G	0.542857	1.03216	0.241039	1.85107e-05	595	1	STEAP2	STEAP2 metalloreductase	170	30
rs7649942	3	167915921	A	G	0.134338	1.55556	0.369773	2.59013e-05	595	0.988195			9	0
rs35868810	1	96622850	G	C	0.302798	1.06866	0.25568	2.9194e-05	595	0.995885			65	12
rs9946610	18	35074554	C	T	0.16466	1.48407	0.355566	2.99511e-05	595	0.859965	CELF4	CUGBP Elav-like family member 4	0	0
rs112006278	3	167288651	C	A	0.3419	1.10908	0.266837	3.2329e-05	595	0.929977	WDR49	WD repeat domain 49	15	2
rs12237478	9	101723898	A	G	0.316243	1.08257	0.260766	3.30319e-05	595	0.979792	COL15A1	collagen type XV alpha 1 chain	7	0
rs2247142	8	14660575	G	A	0.47798	0.961654	0.232202	3.45113e-05	595	0.992911	SGCZ	sarcoglycan zeta	70	2
rs11224697	11	101159305	A	G	0.322998	1.13851	0.27617	3.74781e-05	595	0.87874			1	0
rs78638834	12	3506651	G	C	0.35623	1.04904	0.255121	3.92372e-05	595	0.952832			18	0
rs199562858	3	170404760	C	T	0.195475	1.27066	0.310176	4.19288e-05	595	0.928736			5	3
rs77286465	1	183788914	G	T	0.242023	1.16777	0.285085	4.19959e-05	595	0.955634	RGL1	ral guanine nucleotide dissociation stimulator like 1	1	0
rs4497524	13	111135823	G	A	0.757143	-1.16753	0.285154	4.23269e-05	595	1	COL4A2	collagen type IV alpha 2 chain	0	0
rs34378869	18	12241071	T	C	0.245928	1.15988	0.28402	4.43088e-05	595	0.989869			20	4
rs6569169	6	121265141	T	C	0.348967	1.05536	0.258458	4.44065e-05	595	0.992994			43	14
rs7774682	6	33722644	T	C	0.642893	-1.02331	0.251248	4.64317e-05	595	0.991778			9	0
rs11935545	4	183314283	T	C	0.42348	0.983574	0.241897	4.7811e-05	595	0.98822	TENM3	teneurin transmembrane protein 3	3	0
rs12176320	6	23227459	G	T	0.172961	1.41198	0.347806	4.91371e-05	595	0.950634			12	0
rs7534204	1	247525934	G	A	0.942933	-2.40174	0.594128	5.28938e-05	595	0.995823			3	2
rs329072	3	168183506	T	C	0.319947	1.03327	0.255789	5.35559e-05	595	0.996515			34	14
rs67415556	1	32422112	G	A	0.145144	1.43104	0.354293	5.36485e-05	595	0.9981			18	3
rs6100220	20	57368156	C	T	0.232137	1.20905	0.299737	5.49029e-05	595	0.987538			32	8
rs372012631	9	108254446	A	T	0.1493	1.68417	0.417641	5.51651e-05	595	0.714459	FSD1L	fibronectin type III and SPRY domain containing 1 like	1	0
rs4750404	10	13788219	C	T	0.633093	-1.01829	0.252529	5.52166e-05	595	0.977123	FRMD4A	FERM domain containing 4A	6	3
rs2833595	21	33367733	C	T	0.784267	-1.18858	0.295114	5.63654e-05	595	0.989957	HUNK	hormonally up-regulated Neu-associated kinase	21	16
rs2149914	9	24665680	T	A	0.587939	-0.940515	0.23358	5.66084e-05	595	0.991038			83	0
rs384510	21	40466278	T	C	0.407365	0.977152	0.244756	6.54192e-05	595	0.981975			2	1
rs722075	16	17334499	A	G	0.205496	1.24781	0.312783	6.62488e-05	595	0.936891	XYLT1	xylosyltransferase 1	0	0
rs1444930	4	95845911	T	C	0.322145	1.0034	0.251884	6.78845e-05	595	0.997982	BMPR1B	bone morphogenetic protein receptor type 1B	33	10
rs4238419	15	69099321	C	G	0.981325	-4.18147	1.05386	7.25534e-05	595	0.945966	ANP32A	acidic nuclear phosphoprotein 32 family member A	41	0
rs62432310	6	148785267	C	T	0.125651	1.49074	0.376639	7.55753e-05	595	0.9929	SASH1	SAM and SH3 domain containing 1	7	4
rs9637952	6	11664487	T	G	0.395683	0.965093	0.244249	7.77362e-05	595	0.997655			154	44
rs2402957	7	129229410	T	C	0.713534	-1.06299	0.269105	7.81156e-05	595	0.997388			12	3
rs71627753	4	119028262	C	A	0.885098	-1.56466	0.3989	8.76592e-05	595	0.982537	NDST3	N-deacetylase and N-sulfotransferase 3	9	0
rs716214	1	4372470	G	A	0.350496	1.01115	0.257992	8.8809e-05	595	0.992206			1	0
rs10817108	9	113658671	A	G	0.204709	1.16756	0.298301	9.07663e-05	595	0.997393	LPAR1	lysophosphatidic acid receptor 1	68	24
rs11942817	4	173784712	A	C	0.161117	1.38186	0.353185	9.1317e-05	595	0.997223	GALNTL6	polypeptide N-acetylgalactosaminyltransferase like 6	9	0
rs111248025	1	242843786	T	C	0.340118	-0.99467	0.254406	9.23836e-05	595	0.948439			1	0
rs10872913	14	39399992	G	A	0.376773	0.999944	0.255941	9.34755e-05	595	0.934916			13	0
rs4380586	4	118866693	G	C	0.927276	-1.942	0.497355	9.43581e-05	595	0.993441			6	0
rs6478264	9	100323465	G	A	0.936131	-2.05456	0.527452	9.80966e-05	595	0.945999	TMOD1	tropomodulin 1	0	0
rs2001754	11	111125512	A	G	0.636975	-0.956475	0.24562	9.85573e-05	595	1	POU2AF2	POU class 2 homeobox associating factor 2	32	0
rs12218353	10	13788665	G	A	0.243005	1.13744	0.292338	9.98962e-05	595	0.978895	FRMD4A	FERM domain containing 4A	13	0
1) S0001, number of clumped SNPs (SNPs in LD) with p<1e-3;Only SNPs with S0001 >= 2 are shown.
2) LD clumping settings: r2=0.5, distance = 250kb

## Sheet: Table S11
Table S11 Results of SNP-based analysis (p<1e-3) based on Model B for participants receiving two doses of vaccine
SNP	Chr.	Location (bp)	Effect allele	Non-effect allele	Frequency of effect allele	BETA	SE	P	N	INFO	GeneSymbol	Wiki description for Genes	Total no.of SNPs from LD clumping	S0001
rs57232150	8	77345004	G	A	0.36743	1.07396	0.233896	4.39848e-06	198671	0.992226			18	14
rs7411827	1	242860346	G	A	0.491802	1.03215	0.225166	4.56307e-06	198671	0.972651			17	6
rs9841753	3	143702978	A	G	0.995631	-14.7897	3.25944	5.69228e-06	198671	0.871783	DIPK2A	divergent protein kinase domain 2A	0	0
rs7656160	4	118973250	A	C	0.848194	-1.53621	0.341174	6.70864e-06	198671	0.987517	NDST3	N-deacetylase and N-sulfotransferase 3	145	35
rs555454436	6	121534618	C	A	0.604425	-1.0511	0.235321	7.94428e-06	198671	0.944664	TBC1D32	TBC1 domain family member 32	125	109
rs6045897	20	19177621	G	T	0.258088	1.19209	0.267155	8.11269e-06	198671	0.99709			1	0
rs12780474	10	16716432	C	A	0.205591	1.30781	0.293738	8.49521e-06	198671	1	RSU1	Ras suppressor protein 1	0	0
rs12106331	21	38727277	G	A	0.138581	1.55611	0.352208	9.95437e-06	198671	0.996658			38	2
rs28645263	5	16612885	C	T	0.416262	1.01431	0.230453	1.07558e-05	198671	0.964143	RETREG1	reticulophagy regulator 1	3	0
rs77968865	2	139399038	T	C	0.227531	1.23223	0.281151	1.17157e-05	198671	0.991056			3	1
rs67415556	1	32422112	G	A	0.124944	1.62174	0.370722	1.2169e-05	198671	0.996298			6	6
rs372012631	9	108254446	A	T	0.138504	1.86783	0.42766	1.25645e-05	198671	0.711153	FSD1L	fibronectin type III and SPRY domain containing 1 like	1	0
rs4497524	13	111135823	G	A	0.772606	-1.19306	0.274305	1.3652e-05	198671	1	COL4A2	collagen type IV alpha 2 chain	0	0
rs578888	5	5599004	C	G	0.749931	-1.14525	0.265441	1.59959e-05	198671	0.990426			29	19
rs2001754	11	111125512	A	G	0.660625	-1.00982	0.236498	1.95579e-05	198671	1	POU2AF2	POU class 2 homeobox associating factor 2	32	4
rs562906079	1	224262210	C	T	0.176923	1.55361	0.36424	1.99579e-05	198671	0.749692			0	0
rs59579242	6	91868497	G	C	0.278148	1.08749	0.255266	2.0422e-05	198671	0.9845			5	1
rs35077634	8	14644974	C	T	0.476521	0.940179	0.222082	2.30113e-05	198671	0.995656	SGCZ	sarcoglycan zeta	70	16
rs47132	4	152791435	A	G	0.500751	-0.952006	0.226481	2.62848e-05	198671	0.965266			55	4
rs194524	7	89861832	A	G	0.547244	0.934237	0.222282	2.63463e-05	198671	1	STEAP2	STEAP2 metalloreductase	170	20
rs10765817	11	87827514	C	G	0.649267	0.994233	0.237874	2.9195e-05	198671	0.970918			22	1
rs35868810	1	96622850	G	C	0.309442	1.01986	0.244449	3.01824e-05	198671	0.995919			65	14
rs199562858	3	170404760	C	T	0.196254	1.27025	0.30685	3.47833e-05	198671	0.921127			5	2
rs601715	11	87821818	C	T	0.411447	0.93875	0.227053	3.55738e-05	198671	0.984862			19	1
rs6478264	9	100323465	G	A	0.942767	-2.35617	0.571032	3.68858e-05	198671	0.947839	TMOD1	tropomodulin 1	0	0
rs10494568	1	183788570	G	A	0.312235	1.01371	0.24645	3.90163e-05	198671	0.964315	RGL1	ral guanine nucleotide dissociation stimulator like 1	1	1
rs12425058	12	93434546	G	A	0.292151	1.02331	0.249087	3.98649e-05	198671	0.990062			1	1
rs6569169	6	121265141	T	C	0.332547	0.962728	0.237133	4.91001e-05	198671	0.992874			43	13
rs7525734	1	117837156	A	G	0.185727	1.21487	0.299592	5.01201e-05	198671	0.998488			15	13
rs384510	21	40466278	T	C	0.400008	0.922404	0.228424	5.38804e-05	198671	0.982383			2	1
rs4997667	1	183775292	A	G	0.213818	1.13759	0.28173	5.3939e-05	198671	1	RGL1	ral guanine nucleotide dissociation stimulator like 1	10	2
rs2149914	9	24665680	T	A	0.603314	-0.913577	0.226712	5.58546e-05	198671	0.991563			83	6
rs1434656	5	136480131	A	G	0.871248	-1.42771	0.354564	5.65719e-05	198671	0.994928	SPOCK1	SPARC (osteonectin), cwcv and kazal like domains proteoglycan 1	25	2
rs11224697	11	101159305	A	G	0.319252	1.04038	0.258813	5.82433e-05	198671	0.872224			1	0
rs112609732	15	24193993	C	T	0.131882	1.5042	0.375195	6.09482e-05	198671	0.87593			2	0
rs7774682	6	33722644	T	C	0.651792	-0.941218	0.234974	6.18517e-05	198671	0.990871			9	0
rs645056	11	107420530	G	A	0.868965	-1.41421	0.353422	6.2947e-05	198671	0.989942	ALKBH8	alkB homolog 8, tRNA methyltransferase	30	1
rs645056	11	107420530	G	A	0.868965	-1.41421	0.353422	6.2947e-05	198671	0.989942	ALKBH8	alkB homolog 8, tRNA methyltransferase	30	1
rs149327578	1	159576889	A	G	0.16273	1.29592	0.324033	6.35189e-05	198671	0.960733			0	0
rs918946	7	53657960	T	G	0.511848	-0.888678	0.222289	6.39208e-05	198671	0.985251			31	1
rs329072	3	168183506	T	C	0.315023	0.962851	0.241261	6.58205e-05	198671	0.995332			34	0
rs11220920	11	127316324	T	C	0.188436	1.28107	0.32141	6.72616e-05	198671	0.851129			0	0
rs11875233	18	12239204	A	C	0.245159	1.05973	0.266455	6.97483e-05	198671	0.994473			19	3
rs6467254	7	129231657	C	T	0.713916	-0.993681	0.24987	6.98522e-05	198671	0.996065			12	3
rs2515026	8	119509902	C	A	0.309192	0.970545	0.244477	7.19095e-05	198671	0.983557	SAMD12	sterile alpha motif domain containing 12	30	0
rs10812066	9	24643862	T	G	0.455074	0.877881	0.221805	7.56136e-05	198671	0.993261			17	1
rs1023971	7	68502638	G	T	0.219579	1.0998	0.278628	7.907e-05	198671	0.691907			11	0
rs1023971	7	68502638	G	T	0.219579	1.0998	0.278628	7.907e-05	198671	0.996621			11	0
rs722075	16	17334499	A	G	0.200205	1.15934	0.294288	8.1666e-05	198671	0.947488	XYLT1	xylosyltransferase 1	0	0
rs62432315	6	148789108	G	A	0.117378	1.48648	0.377456	8.21127e-05	198671	0.967821	SASH1	SAM and SH3 domain containing 1	3	0
rs55963404	5	136423454	C	G	0.141477	1.33985	0.340798	8.44174e-05	198671	0.993214	SPOCK1	SPARC (osteonectin), cwcv and kazal like domains proteoglycan 1	8	0
rs111599845	16	79482343	A	G	0.13193	1.39035	0.353679	8.45532e-05	198671	0.979163			11	0
rs112957353	6	126260375	C	T	0.194814	1.21778	0.309918	8.517e-05	198671	0.882056			0	0
rs4750404	10	13788219	C	T	0.635919	-0.919773	0.23423	8.6082e-05	198671	0.975272	FRMD4A	FERM domain containing 4A	6	0
rs3116135	8	6715977	C	T	0.493751	-0.877659	0.223752	8.76508e-05	198671	0.976028			20	0
rs35883436	3	168032719	A	C	0.140221	1.32967	0.33937	8.92648e-05	198671	0.996303			9	5
rs12176320	6	23227459	G	T	0.164129	1.26928	0.324485	9.16537e-05	198671	0.946858			12	0
rs55894822	4	7697667	A	G	0.567135	0.952049	0.243529	9.25331e-05	198671	0.860141	SORCS2	sortilin related VPS10 domain containing receptor 2	0	0
rs7282882	21	46237409	T	G	0.419569	-0.8807	0.225683	9.52536e-05	198671	0.986096	SUMO3	small ubiquitin like modifier 3	14	0
rs11759633	6	152983252	C	A	0.30981	0.9415	0.241734	9.82918e-05	198671	0.994468			7	0
rs11935545	4	183314283	T	C	0.425143	0.873722	0.224351	9.84257e-05	198671	0.989904	TENM3	teneurin transmembrane protein 3	3	0
1) S0001, number of clumped SNPs (SNPs in LD) with p<1e-3;Only SNPs with S0001 >= 2 are shown.
2) LD clumping settings: r2=0.5, distance = 250kb

## Sheet: Table S12
Table S12 Results of SNP-based analysis (p<1e-3) based on Model C for participants receiving two doses of vaccine
SNP	Chr.	Location (bp)	Effect allele	Non-effect allele	Frequency of effect allele	BETA	SE	P	N	INFO	GeneSymbol	Wiki description for Genes	Total no.of SNPs from LD clumping	S0001
rs28645263	5	16612885	C	T	0.416446	0.3472	0.0604864	9.4608e-09	199223	0.964148	RETREG1	reticulophagy regulator 1	3	3
rs4073656	2	48981646	G	A	0.502083	-0.287743	0.0587982	9.89389e-07	199223	0.987587	LHCGR	luteinizing hormone/choriogonadotropin receptor	5	3
rs563197575	1	245936422	A	C	0.0104537	2.10057	0.434055	1.30226e-06	199223	0.605744	SMYD3	SET and MYND domain containing 3	0	0
rs9661909	1	206714818	T	C	0.50554	-0.282169	0.0587359	1.55508e-06	199223	0.985032	RASSF5	Ras association domain family member 5	11	6
rs72718228	14	69475527	T	C	0.0903761	0.493443	0.104782	2.48623e-06	199223	1			5	4
rs4991425	10	123485856	T	C	0.363185	-0.287656	0.0612222	2.62011e-06	199223	0.983209			10	8
rs111692702	19	15651802	A	G	0.00867606	1.72936	0.371373	3.21368e-06	199223	0.969674	CYP4F22	cytochrome P450 family 4 subfamily F member 22	3	3
rs28718712	17	29882071	T	G	0.67118	-0.28743	0.0620398	3.60414e-06	199223	1			32	4
rs1910976	10	59573720	T	C	0.0322162	0.849379	0.185355	4.59585e-06	199223	0.911321			2	1
rs4687124	3	189840935	G	A	0.231762	0.319337	0.0698652	4.85964e-06	199223	0.998044			22	22
rs2874139	4	169751502	C	G	0.680009	-0.287577	0.0632727	5.49245e-06	199223	0.979008	PALLD	palladin, cytoskeletal associated protein	43	15
rs12466174	2	184802609	T	G	0.121612	0.41682	0.0919475	5.80842e-06	199223	0.968922			8	7
rs11250775	10	1799200	C	T	0.134642	0.403084	0.0890158	5.94811e-06	199223	0.957915			2	0
rs528470346	21	37365348	T	C	0.0610372	0.603121	0.134281	7.07257e-06	199223	0.861636			0	0
rs77804562	4	13227716	C	T	0.015024	1.2452	0.277463	7.19607e-06	199223	0.923015			4	1
rs145148762	1	177350976	T	A	0.0172074	1.161	0.25936	7.59079e-06	199223	0.912693			3	0
rs12572188	10	23220277	A	C	0.00963467	1.54659	0.347701	8.66498e-06	199223	0.989349	ARMC3	armadillo repeat containing 3	2	1
rs77659494	16	55590011	A	G	0.0291689	0.823813	0.185441	8.89347e-06	199223	0.99246	LPCAT2	lysophosphatidylcholine acyltransferase 2	76	6
rs77659494	16	55590011	A	G	0.0291689	0.823813	0.185441	8.89347e-06	199223	0.99246	LPCAT2	lysophosphatidylcholine acyltransferase 2	76	6
rs73624696	20	46357261	C	A	0.228086	0.315554	0.0714353	9.99206e-06	199223	0.960002	SULF2	sulfatase 2	9	2
rs2151767	14	96608962	T	C	0.228564	0.308676	0.0700627	1.05439e-05	199223	0.997643			66	48
rs141662583	19	15648020	T	G	0.00874381	1.64299	0.372999	1.05868e-05	199223	0.925694	CYP4F22	cytochrome P450 family 4 subfamily F member 22	0	0
rs7637001	3	171948	T	A	0.287546	0.287071	0.0651774	1.06049e-05	199223	0.984677			29	10
rs117121967	12	15292728	A	G	0.0185316	1.08438	0.246595	1.09548e-05	199223	0.908797	RERG	RAS like estrogen regulated growth inhibitor	3	0
rs12974007	19	49064705	A	G	0.25008	0.322936	0.0734478	1.09852e-05	199223	0.852373	SULT2B1	sulfotransferase family 2B member 1	2	2
rs76150911	21	39285833	C	T	0.00982042	1.51426	0.344436	1.10088e-05	199223	0.947121	KCNJ6	potassium inwardly rectifying channel subfamily J member 6	16	16
rs12263297	10	123483828	T	C	0.46435	0.257946	0.058875	1.17999e-05	199223	0.984544			0	0
rs621006	13	110918931	C	T	0.650075	0.269089	0.0616417	1.26909e-05	199223	0.982973	COL4A1	collagen type IV alpha 1 chain	7	4
rs118132642	21	39324949	A	C	0.0096203	1.50253	0.344299	1.27684e-05	199223	0.969195			0	0
rs940635	4	114359700	C	G	0.300003	0.276933	0.0635509	1.31468e-05	199223	1			25	8
rs11217132	11	98703094	C	G	0.112385	0.416563	0.0956727	1.33649e-05	199223	0.966657			7	0
rs113528355	12	54154515	A	G	0.194093	0.322043	0.0743388	1.47696e-05	199223	0.991105			40	3
rs79497255	5	5406315	T	C	0.046527	0.633244	0.146393	1.52081e-05	199223	0.963078			15	10
rs13755	17	37223458	A	G	0.498944	-0.251887	0.058271	1.54147e-05	199223	0.999324	PLXDC1	plexin domain containing 1	28	11
rs73209305	7	118062256	G	A	0.0392199	0.683796	0.1585	1.60199e-05	199223	1			4	0
rs148006599	20	3163315	C	G	0.0138639	1.16634	0.270804	1.65517e-05	199223	0.982245			3	3
rs11572739	1	216766382	A	T	0.048229	0.620641	0.144103	1.65546e-05	199223	0.954939	ESRRG	estrogen related receptor gamma	0	0
rs140288549	5	112454083	G	A	0.0184931	1.03069	0.239317	1.65633e-05	199223	0.957029	MCC	MCC regulator of WNT signaling pathway	4	0
rs6885323	5	105685940	T	C	0.404996	-0.255934	0.0596389	1.77557e-05	199223	0.991879			40	6
rs7170719	15	24025162	T	C	0.53311	-0.251682	0.0587893	1.85993e-05	199223	0.984318			22	1
rs16898325	6	67171746	A	T	0.215838	0.313527	0.0732883	1.88584e-05	199223	0.949107			0	0
rs77037458	6	131984553	G	A	0.0207858	0.941803	0.220387	1.92506e-05	199223	0.995351	ENPP3	ectonucleotide pyrophosphatase/phosphodiesterase 3	36	34
rs4703785	5	79021038	G	A	0.370774	-0.258318	0.0605046	1.96003e-05	199223	0.996102	CMYA5	cardiomyopathy associated 5	10	4
rs12572090	10	23210412	G	T	0.0186268	1.01816	0.238528	1.96789e-05	199223	0.983142			58	17
rs73023683	3	8263831	A	G	0.0383415	0.672608	0.158502	2.20033e-05	199223	1			2	0
rs4777969	15	92940564	A	G	0.012065	1.26365	0.29813	2.24915e-05	199223	0.96437	ST8SIA2	ST8 alpha-N-acetyl-neuraminide alpha-2,8-sialyltransferase 2	1	1
rs76090350	2	142676569	G	A	0.0302493	0.760734	0.179691	2.30017e-05	199223	0.986771	LRP1B	LDL receptor related protein 1B	4	2
rs7667358	4	189187088	G	A	0.636506	0.258856	0.0612504	2.37672e-05	199223	0.978403			16	3
rs141442633	18	9723073	G	C	0.0283276	0.803694	0.19032	2.41229e-05	199223	0.961608	RAB31	RAB31, member RAS oncogene family	5	0
rs539767974	12	49530988	A	G	0.0249277	1.04164	0.247332	2.53686e-05	199223	0.658443			0	0
rs7406159	17	72040133	T	C	0.76041	-0.288478	0.068511	2.54594e-05	199223	0.99747			46	30
rs75570695	19	8333330	A	G	0.0190629	1.00229	0.238102	2.55963e-05	199223	0.929004			0	0
rs56805998	2	234119846	A	G	0.166818	-0.331093	0.07886	2.68694e-05	199223	1			1	0
rs34047584	16	4604600	G	C	0.0108256	1.32113	0.31499	2.73838e-05	199223	0.965572			12	3
rs134223	22	35532345	A	G	0.955329	-0.613607	0.146353	2.75697e-05	199223	1			5	0
rs56200225	9	109954124	T	G	0.151687	0.344002	0.0821514	2.82145e-05	199223	0.9902			32	23
rs11734793	4	169752924	G	A	0.612584	-0.256825	0.061411	2.88868e-05	199223	0.951842	PALLD	palladin, cytoskeletal associated protein	1	0
rs528561928	12	71163707	T	A	0.0379718	0.680617	0.162779	2.89918e-05	199223	0.957249	PTPRR	protein tyrosine phosphatase receptor type R	2	1
rs528561928	12	71163707	T	A	0.0379718	0.680617	0.162779	2.89918e-05	199223	0.957249	PTPRR	protein tyrosine phosphatase receptor type R	2	1
rs506816	6	47782969	T	G	0.463247	-0.244889	0.0585807	2.91042e-05	199223	0.995418	OPN5	opsin 5	27	3
rs12328174	2	215483527	A	G	0.857787	-0.352348	0.0842921	2.91404e-05	199223	1			260	203
rs56906336	4	28787641	C	T	0.381704	-0.251119	0.0601429	2.97512e-05	199223	0.995054			78	6
rs114966093	3	103509322	A	G	0.0088877	1.5335	0.367612	3.02566e-05	199223	0.875868			0	0
rs58108667	13	110921106	C	T	0.150113	-0.34629	0.083034	3.03987e-05	199223	0.981932	COL4A1	collagen type IV alpha 1 chain	12	1
rs113148098	10	123392524	G	A	0.458481	-0.268375	0.0643726	3.05813e-05	199223	0.849984			1	1
rs77448288	13	41887415	G	C	0.0521059	0.564775	0.135759	3.18077e-05	199223	0.986121	NAA16	N-alpha-acetyltransferase 16, NatA auxiliary subunit	2	2
rs145731363	5	8170906	A	C	0.0601903	0.529692	0.127362	3.19708e-05	199223	0.977346			6	3
rs75307282	7	89117255	T	G	0.0722502	0.493469	0.118693	3.21699e-05	199223	0.951794			5	0
rs73952263	18	26770273	A	G	0.0105019	1.3522	0.325325	3.23236e-05	199223	0.966617			2	0
rs74487918	3	129482815	A	G	0.0181242	1.00324	0.241384	3.23562e-05	199223	0.955995	TMCC1	transmembrane and coiled-coil domain family 1	5	0
rs10771153	12	9030281	T	G	0.462807	0.245858	0.0591674	3.2487e-05	199223	0.978805			2	0
rs141429173	14	106441269	A	C	0.00926832	1.81738	0.438016	3.33745e-05	199223	0.644706			2	0
rs7961391	12	24203591	G	A	0.85968	-0.350124	0.0844401	3.37717e-05	199223	0.996036			9	1
rs7404610	16	86830485	G	A	0.201091	0.307763	0.0742719	3.41687e-05	199223	0.973782			37	0
rs565211865	2	11747586	A	G	0.16132	0.379414	0.0916878	3.50177e-05	199223	0.781778	GREB1	growth regulating estrogen receptor binding 1	0	0
rs138178607	2	209583028	G	A	0.00912671	1.47902	0.357433	3.50498e-05	199223	0.931431			1	1
rs548959	1	201561247	C	T	0.0502929	0.575128	0.139314	3.65464e-05	199223	0.98571	NAV1	neuron navigator 1	34	26
rs6662276	1	19166893	T	C	0.0402313	0.637714	0.154636	3.7239e-05	199223	1	TAS1R2	taste 1 receptor member 2	13	2
rs73017838	11	123014232	A	G	0.0159912	1.18496	0.287504	3.7631e-05	199223	0.77696	CLMP	CXADR like membrane protein	0	0
rs2168960	4	182946908	T	C	0.753399	0.289865	0.0703739	3.80639e-05	199223	0.935981			29	5
rs59344514	2	4450897	G	A	0.602275	0.277933	0.0674804	3.80992e-05	199223	0.815775			0	0
rs740819	7	30810555	A	C	0.0619946	0.524324	0.127688	4.02048e-05	199223	0.937326			0	0
rs72664608	4	111140043	G	A	0.316804	-0.257683	0.0627755	4.04603e-05	199223	0.992312			30	2
rs4667344	2	150084423	T	G	0.116995	0.380347	0.0926641	4.05051e-05	199223	0.975403			38	9
rs62451569	7	36127020	T	C	0.0378841	0.652814	0.159095	4.07305e-05	199223	0.996255			3	1
rs2048630	3	186488	C	T	0.472943	0.240849	0.0587512	4.141e-05	199223	0.990121			26	4
rs34132931	7	21016947	C	T	0.0311219	0.740578	0.180711	4.16476e-05	199223	0.935624			1	0
rs117475807	6	132048730	T	C	0.0148884	1.08468	0.264797	4.19876e-05	199223	0.976783	ENPP3	ectonucleotide pyrophosphatase/phosphodiesterase 3	0	0
rs113885167	2	9485145	T	A	0.255604	0.283647	0.0692588	4.21322e-05	199223	0.937169	ASAP2	ArfGAP with SH3 domain, ankyrin repeat and PH domain 2	2	0
rs10146609	14	24882805	C	T	0.916798	-0.444207	0.108543	4.26874e-05	199223	0.972583	NYNRIN	NYN domain and retroviral integrase containing	1	1
rs117057182	9	38772483	T	C	0.0142654	1.22482	0.299332	4.27925e-05	199223	0.806449			0	0
rs11251453	10	2759671	A	T	0.171279	0.323704	0.0792331	4.39888e-05	199223	0.968731			9	1
rs7639803	3	54987500	A	G	0.539323	-0.241663	0.0591681	4.42018e-05	199223	0.974287	CACNA2D3	calcium voltage-gated channel auxiliary subunit alpha2delta 3	63	0
rs62469456	7	89116270	T	A	0.16704	0.329357	0.0806721	4.45232e-05	199223	0.954192			0	0
rs2004129	16	77760494	A	C	0.0329177	0.708721	0.173608	4.45885e-05	199223	0.970103	NUDT7	nudix hydrolase 7	3	0
rs10779811	1	231190498	G	A	0.812719	-0.307433	0.0753108	4.46138e-05	199223	0.99313			11	0
rs11200114	10	123489397	A	G	0.255999	-0.274844	0.0673321	4.46668e-05	199223	0.992889			16	0
rs113846863	3	810375	T	C	0.0132277	1.18687	0.290886	4.49997e-05	199223	0.905021			3	2
rs1881836	15	93612634	C	T	0.435756	0.241027	0.0590999	4.53679e-05	199223	0.993546	RGMA	repulsive guidance molecule BMP co-receptor a	13	0
rs11144545	9	78259770	A	C	0.0770447	0.456068	0.111908	4.59388e-05	199223	0.984373			7	1
rs2174611	8	140028085	G	A	0.997487	-2.90334	0.712991	4.6598e-05	199223	0.991208			1	1
rs79268114	6	100196702	T	G	0.012882	1.17346	0.288212	4.67053e-05	199223	0.970993			2	0
rs12903294	15	33850746	A	C	0.191579	-0.302709	0.0744058	4.73482e-05	199223	0.99609	RYR3	ryanodine receptor 3	5	1
rs76234479	12	131597524	T	G	0.0112788	1.23105	0.302594	4.7353e-05	199223	1	ADGRD1	adhesion G protein-coupled receptor D1	0	0
rs28587932	4	117560979	C	T	0.131719	0.355434	0.0873838	4.75195e-05	199223	1			17	0
rs7320502	13	110913200	T	C	0.583635	-0.241596	0.0594104	4.77122e-05	199223	0.991193	COL4A1	collagen type IV alpha 1 chain	1	1
rs9462977	6	44188701	C	T	0.506435	-0.239236	0.0589275	4.91071e-05	199223	0.985416			1	0
rs184393862	12	20338559	T	C	0.0215956	0.879884	0.21684	4.95455e-05	199223	0.962844			0	0
rs9936268	16	5787517	G	T	0.242585	-0.283925	0.0699711	4.95479e-05	199223	0.95374			116	1
rs4871662	8	127174181	A	G	0.158301	-0.327486	0.0807077	4.95608e-05	199223	0.995108			8	3
rs112368397	12	129760092	T	C	0.034874	0.677724	0.167082	4.98703e-05	199223	0.953101	TMEM132D	transmembrane protein 132D	3	0
rs3669	19	45323073	C	T	0.153039	0.334738	0.0825599	5.02449e-05	199223	0.971518	BCAM	basal cell adhesion molecule (Lutheran blood group)	0	0
rs11925123	3	137764127	A	G	0.191101	0.303555	0.0749031	5.0643e-05	199223	0.983556			4	0
rs11925123	3	137764127	A	G	0.191101	0.303555	0.0749031	5.0643e-05	199223	0.459527			4	0
rs72667580	8	75551877	G	A	0.0309355	0.728204	0.179931	5.18481e-05	199223	0.962397			1	0
rs74514452	5	76860848	G	A	0.0117065	1.29381	0.319757	5.20486e-05	199223	0.882922			0	0
rs80043764	2	150387141	G	A	0.0107297	1.33102	0.329151	5.25927e-05	199223	0.919619			0	0
rs56394238	19	45335676	G	A	0.44505	-0.238244	0.0589299	5.28088e-05	199223	0.990587			14	0
rs75775989	12	52808291	G	A	0.0128837	1.15526	0.286001	5.36023e-05	199223	0.992453			1	1
rs7965649	12	121084678	T	C	0.159793	0.326153	0.080758	5.37602e-05	199223	0.990618	CABP1	calcium binding protein 1	2	0
rs143409462	21	39284726	G	C	0.00869101	1.4866	0.36813	5.38521e-05	199223	0.920248	KCNJ6	potassium inwardly rectifying channel subfamily J member 6	0	0
rs7951999	11	102299343	C	A	0.0153222	1.12406	0.278501	5.43443e-05	199223	0.849494	TMEM123	transmembrane protein 123	0	0
rs150513370	19	45696389	A	T	0.140402	0.352008	0.0873285	5.55763e-05	199223	0.942224			2	0
rs2206608	1	210644909	T	A	0.648129	-0.246675	0.0612057	5.57159e-05	199223	0.992488	HHAT	hedgehog acyltransferase	3	2
rs1714464	9	109922574	C	T	0.598874	-0.241991	0.060114	5.6844e-05	199223	0.981602			9	0
rs80241863	16	60827388	A	G	0.00984324	1.31628	0.327066	5.70975e-05	199223	1			2	0
rs28489468	6	67250308	T	C	0.0824997	0.449182	0.111631	5.72677e-05	199223	0.935089			2	1
rs176481	7	105727925	A	G	0.35303	0.245145	0.0609324	5.74034e-05	199223	0.996453			36	0
rs28812221	15	26338442	A	G	0.558777	0.239979	0.0596718	5.77917e-05	199223	0.974126			15	0
rs11710848	3	265031	G	A	0.255435	0.271482	0.0675106	5.78738e-05	199223	0.982713	CHL1	cell adhesion molecule L1 like	11	2
rs11146456	10	134477720	G	A	0.115361	0.37237	0.0926346	5.82554e-05	199223	0.987925	INPP5A	inositol polyphosphate-5-phosphatase A	7	3
rs992072	17	68258208	T	G	0.71101	0.260211	0.06475	5.85189e-05	199223	0.988752			112	19
rs77947186	8	125139215	A	G	0.0735713	0.459384	0.114319	5.85873e-05	199223	0.98456			7	3
rs150528391	12	54003165	T	C	0.109604	0.37962	0.0944899	5.88021e-05	199223	0.994761	ATF7	activating transcription factor 7	81	4
rs150528391	12	54003165	T	C	0.109604	0.37962	0.0944899	5.88021e-05	199223	0.994761	ATF7	activating transcription factor 7	81	4
rs148036769	1	229085434	G	A	0.0160272	1.0348	0.257578	5.88382e-05	199223	0.950313			1	0
rs74555732	7	135648407	A	G	0.0294014	0.733029	0.182522	5.9164e-05	199223	0.957822	MTPN	myotrophin	1	0
rs74555732	7	135648407	A	G	0.0294014	0.733029	0.182522	5.9164e-05	199223	0.957822	MTPN	myotrophin	1	0
rs71510409	9	26975518	T	C	0.0289598	-0.751089	0.187021	5.91773e-05	199223	0.953885	IFT74	intraflagellar transport 74	2	1
rs183611765	8	133095880	T	C	0.136822	0.343565	0.0856479	6.03693e-05	199223	0.986937	HHLA1	HERV-H LTR-associating 1	18	0
rs115314741	3	175948	C	A	0.178836	0.317951	0.0793243	6.11741e-05	199223	0.935942			1	0
rs5014500	14	62478592	C	T	0.420728	0.243963	0.060879	6.14061e-05	199223	0.942446	SYT16	synaptotagmin 16	77	0
rs528070791	19	45316221	G	A	0.0141399	1.12955	0.281941	6.16714e-05	199223	0.881205	BCAM	basal cell adhesion molecule (Lutheran blood group)	0	0
rs6545728	2	59447724	G	A	0.277701	-0.262005	0.0654107	6.1877e-05	199223	0.99725			11	1
rs190149303	19	37359773	A	G	0.00956396	1.37773	0.343975	6.19341e-05	199223	0.935657	ZNF345	zinc finger protein 345	2	1
rs114637664	6	5408449	A	G	0.00899042	1.4375	0.359194	6.28024e-05	199223	0.904558	FARS2	phenylalanyl-tRNA synthetase 2, mitochondrial	0	0
rs117596480	21	15758714	A	G	0.0101934	1.28872	0.322154	6.32595e-05	199223	0.97541			4	3
rs114617974	1	170196523	G	A	0.0159912	1.0458	0.261654	6.41877e-05	199223	0.923439			0	0
rs827752	6	153129587	T	A	0.345278	-0.249709	0.0624875	6.43801e-05	199223	0.964067			28	0
rs561437	13	110936227	C	T	0.500566	0.233842	0.0585319	6.46641e-05	199223	0.990348	COL4A1	collagen type IV alpha 1 chain	2	0
rs4772130	13	99393579	C	T	0.971079	-0.76911	0.192675	6.55904e-05	199223	0.907497	SLC15A1	solute carrier family 15 member 1	0	0
rs75246580	9	26675957	A	G	0.0263384	-0.780989	0.19578	6.63191e-05	199223	0.963293			4	0
rs73442680	9	72555568	T	C	0.0750114	0.44974	0.112749	6.63874e-05	199223	0.989136			23	0
rs12918215	16	86120080	G	A	0.761328	0.274548	0.0688391	6.65606e-05	199223	1			5	0
rs115723959	2	205308852	G	A	0.0164796	1.02298	0.25653	6.67004e-05	199223	0.905445			3	0
rs56074656	3	123451591	T	C	0.0154042	1.08159	0.27128	6.69148e-05	199223	0.879577	MYLK	myosin light chain kinase	0	0
rs143606803	15	25344092	G	C	0.0125689	1.15188	0.288974	6.71675e-05	199223	0.951575			1	0
rs143911245	1	153158371	T	G	0.00877805	1.46147	0.366691	6.73217e-05	199223	0.877733			0	0
rs75704786	7	135607680	C	G	0.0559402	0.519692	0.130437	6.76924e-05	199223	0.973384			28	0
rs4074647	2	48976227	G	A	0.735627	-0.263428	0.0661385	6.80583e-05	199223	0.999455	LHCGR	luteinizing hormone/choriogonadotropin receptor	16	1
rs11954712	5	16482015	A	G	0.0194607	0.897608	0.225376	6.81337e-05	199223	0.990241	RETREG1	reticulophagy regulator 1	45	9
rs11179219	12	72858073	C	A	0.0458695	0.589651	0.148159	6.89584e-05	199223	0.936293	TRHDE	thyrotropin releasing hormone degrading enzyme	5	0
rs117343355	11	110616516	A	G	0.0155721	1.02473	0.257636	6.96675e-05	199223	0.957906			1	0
rs80353168	12	44530400	G	T	0.00848395	1.50475	0.378501	7.02211e-05	199223	0.846441	TMEM117	transmembrane protein 117	1	0
rs80353168	12	44530400	G	T	0.00848395	1.50475	0.378501	7.02211e-05	199223	0.846441	TMEM117	transmembrane protein 117	1	0
rs1527067	12	54093044	G	T	0.380177	0.240842	0.060609	7.07639e-05	199223	0.981577			5	0
rs200445526	4	54747677	G	T	0.510233	0.262786	0.0661566	7.12156e-05	199223	0.812218			0	0
rs113270682	9	113854928	G	A	0.0143247	1.19304	0.300409	7.14584e-05	199223	0.792867			0	0
rs17010009	1	221593841	T	C	0.0316994	0.714479	0.179921	7.15481e-05	199223	0.940705			4	0
rs7722420	5	104119000	C	T	0.388112	-0.240632	0.0605986	7.15962e-05	199223	0.976429			12	0
rs2490343	6	69345062	G	A	0.858367	-0.335323	0.0844488	7.16549e-05	199223	0.993612			27	0
rs190021582	9	38726800	G	C	0.017434	0.959372	0.241669	7.19398e-05	199223	0.977955			1	1
rs111438357	1	164523184	A	G	0.0298146	0.721509	0.181763	7.20239e-05	199223	0.961755			2	0
rs79324244	20	56634571	A	G	0.0285462	0.73064	0.184502	7.49287e-05	199223	0.984338			15	2
rs75255413	2	59571507	T	G	0.0274163	0.740686	0.187118	7.54592e-05	199223	0.985016			18	1
rs73285142	14	52291061	A	G	0.0803455	0.437422	0.110525	7.56841e-05	199223	0.963773			7	0
rs17153587	5	125218671	T	G	0.0436084	0.580586	0.146719	7.58541e-05	199223	0.997455			143	2
rs72771680	5	93785952	C	T	0.0740608	-0.463761	0.117288	7.68485e-05	199223	0.931557	KIAA0825	KIAA0825	2	0
rs141315161	12	44814569	T	C	0.00871903	1.48458	0.375525	7.70648e-05	199223	0.836886			2	0
rs111249460	2	109135224	C	T	0.0154199	1.02441	0.259141	7.71425e-05	199223	0.957431			8	1
rs4887582	16	34563384	T	G	0.0724311	0.505238	0.127884	7.79033e-05	199223	0.803848			22	0
rs143877405	2	181646417	C	G	0.0166189	1.12707	0.28536	7.82664e-05	199223	0.735439			1	0
rs11835015	12	71178920	A	G	0.0667895	0.469745	0.119007	7.90684e-05	199223	1	PTPRR	protein tyrosine phosphatase receptor type R	0	0
rs11835015	12	71178920	A	G	0.0667895	0.469745	0.119007	7.90684e-05	199223	1	PTPRR	protein tyrosine phosphatase receptor type R	0	0
rs17484530	3	15520650	C	G	0.0374384	0.627651	0.159074	7.95836e-05	199223	0.953561	COLQ	collagen like tail subunit of asymmetric acetylcholinesterase	1	0
rs1876813	20	19933188	A	G	0.170252	0.309925	0.0785877	8.02391e-05	199223	0.983406	RIN2	Ras and Rab interactor 2	9	0
rs536078499	5	117067742	C	T	0.166177	0.364299	0.0924316	8.1047e-05	199223	0.755089			0	0
rs72897736	6	80131462	A	T	0.130252	0.350055	0.088902	8.23231e-05	199223	0.957032			0	0
rs72763094	5	66591920	T	C	0.084627	-0.433662	0.110178	8.28537e-05	199223	0.937296			0	0
rs9980922	21	37208735	G	T	0.679049	-0.245738	0.0624452	8.31047e-05	199223	0.997557			40	0
rs141586507	5	55453030	T	C	0.0560494	0.529123	0.134485	8.33893e-05	199223	0.926105	ANKRD55	ankyrin repeat domain 55	0	0
rs80062545	2	126911347	A	T	0.0880517	0.411247	0.104572	8.4012e-05	199223	0.998792			2	1
rs11246087	11	343575	C	T	0.159244	-0.327189	0.0831995	8.40357e-05	199223	0.931277			4	0
rs536449745	13	53143898	T	G	0.0277064	0.769593	0.195715	8.41673e-05	199223	0.904188			3	0
rs4747976	10	6311313	G	T	0.646134	0.239557	0.0609322	8.44046e-05	199223	0.998408			22	2
rs569931150	8	129722692	C	T	0.0177019	0.994003	0.252915	8.48828e-05	199223	0.87113			14	0
rs111504408	8	3084707	G	A	0.105436	0.378988	0.096449	8.51546e-05	199223	0.991566	CSMD1	CUB and Sushi multiple domains 1	12	0
rs79103373	5	60883078	A	G	0.0966507	0.397698	0.101222	8.53034e-05	199223	0.97005			2	0
rs12480151	20	56221849	T	C	0.493784	-0.234861	0.0597789	8.53647e-05	199223	0.954261			6	0
rs142191437	7	5508044	G	A	0.0190258	0.93334	0.237613	8.56579e-05	199223	0.917955			0	0
rs17019291	1	108067811	A	G	0.0260223	0.752617	0.191669	8.6141e-05	199223	0.990312			25	1
rs114805890	3	134123783	A	C	0.0199412	0.875878	0.223207	8.70657e-05	199223	0.966707			0	0
rs3813591	19	22321256	C	T	0.3272	-0.244125	0.062235	8.7585e-05	199223	0.992632			185	0
rs114487102	5	38382970	G	A	0.0178167	0.924692	0.23592	8.87296e-05	199223	1	EGFLAM	EGF like, fibronectin type III and laminin G domains	1	0
rs186695350	2	238845688	T	C	0.0148634	1.0416	0.265841	8.92468e-05	199223	0.943946			5	0
rs211586	3	139265052	C	T	0.594917	0.233547	0.0596161	8.94666e-05	199223	0.99067			146	2
rs75807114	11	128528320	A	G	0.0160621	1.03174	0.263371	8.95008e-05	199223	0.903621			1	0
rs117061269	7	30901141	A	G	0.020088	0.860511	0.219913	9.1168e-05	199223	1	MINDY4	MINDY lysine 48 deubiquitinase 4	0	0
rs113377295	3	261467	C	T	0.0653282	0.474163	0.121199	9.1434e-05	199223	0.973232	CHL1	cell adhesion molecule L1 like	12	0
rs10457150	6	107149000	T	C	0.00966322	1.36411	0.348703	9.15498e-05	199223	0.886203			2	0
rs9364648	6	162727212	T	A	0.101204	0.384669	0.0983372	9.16358e-05	199223	0.983506	PRKN	parkin RBR E3 ubiquitin protein ligase	16	0
rs115518513	1	22930249	G	A	0.00874764	1.40611	0.359469	9.16725e-05	199223	0.933416			0	0
rs72790876	5	125198814	G	C	0.0111804	1.19922	0.306726	9.23897e-05	199223	0.978381			4	0
rs1439770	2	184632379	T	C	0.19955	0.289639	0.0742464	9.57759e-05	199223	0.968952			22	0
rs149543641	7	139592716	A	T	0.00882421	1.40631	0.360541	9.59756e-05	199223	0.921092	TBXAS1	thromboxane A synthase 1	0	0
rs117965112	14	86008400	A	G	0.0112532	1.16326	0.29828	9.62381e-05	199223	0.997101	FLRT2	fibronectin leucine rich transmembrane protein 2	16	0
rs117965112	14	86008400	A	G	0.0112532	1.16326	0.29828	9.62381e-05	199223	0.997101	FLRT2	leucine-rich repeat transmembrane protein FLRT2	16	0
rs4615274	5	105685009	A	G	0.656734	-0.240911	0.0617826	9.64582e-05	199223	0.992648			91	0
rs17616990	2	168005566	G	A	0.0233331	0.79174	0.203157	9.73192e-05	199223	1	XIRP2	xin actin binding repeat containing 2	15	1
rs55883124	16	86855144	A	G	0.107212	0.386319	0.0991495	9.76615e-05	199223	0.926615			11	0
rs1280375	15	57755643	G	A	0.364591	0.23637	0.0606671	9.77217e-05	199223	0.997984	CGNL1	cingulin like 1	8	0
rs35346557	3	189838018	T	G	0.234107	0.272185	0.0698642	9.78266e-05	199223	0.980021	P3H2	prolyl 3-hydroxylase 2	1	0
rs62475463	7	75262184	C	T	0.0307903	0.675083	0.173291	9.7935e-05	199223	0.982368	HIP1	huntingtin interacting protein 1	3	0
rs61798667	1	75753602	T	G	0.011452	1.17098	0.300629	9.81621e-05	199223	1	SLC44A5	solute carrier family 44 member 5	7	0
rs532879633	16	21947120	C	T	0.0114173	1.21583	0.312382	9.93714e-05	199223	0.897229			3	1
rs147355408	10	129144210	T	C	0.0110714	1.16844	0.300248	9.95903e-05	199223	0.975015	DOCK1	dedicator of cytokinesis 1	1	0
rs116660298	4	172771283	G	A	0.0109286	1.25042	0.321326	9.96576e-05	199223	0.90866	GALNTL6	polypeptide N-acetylgalactosaminyltransferase like 6	0	0
rs17603234	6	132992866	G	A	0.0114467	1.25158	0.321635	9.97049e-05	199223	0.879375			0	0
rs10152515	15	64070379	A	C	0.303873	-0.247786	0.0636855	9.99242e-05	199223	0.995177	HERC1	HECT and RLD domain containing E3 ubiquitin protein ligase family member 1	7	0
1) S0001, number of clumped SNPs (SNPs in LD) with p<1e-3;Only SNPs with S0001 >= 2 are shown.
2) LD clumping settings: r2=0.5, distance = 250kb
